# Supplementary material for: Simple and Efficient Route toward Improved Energetics within the Framework of Density-Corrected Density Functional Theory
Source: J Chem Theory Comput. 2023 Aug 1;19(16):5427–38. doi: 10.1021/acs.jctc.3c00441 (PMC10448722; doi:10.1021/acs.jctc.3c00441)
Supplement: Supplementary file 1 — ct3c00441_si_001.xlsx [file ct3c00441_si_001.xlsx]

## Sheet: S22
15
E_CONTR	LDA@LDA	LDA@HF	HF@LDA	PBE@PBE	PBE@HF	HF@PBE	SCAN@SCAN	SCAN@HF	HF@SCAN	M06-L@M06-L	M06-L@HF	HF@M06-L	PBE0@PBE0	HF@HF
TOTAL	-914.339	-914.046	-914.046	-920.828	-920.625	-920.625	-921.432	-921.298	-921.298	-921.773	-921.628	-921.628	-920.841	-916.409
KINETIC	908.024	915.236	915.236	917.267	915.236	915.236	917.461	915.236	915.236	917.851	915.236	915.236	916.543	915.236
ELEC_NUC_ATTRAC	-5225.36	-5230.6	-5230.6	-5235.25	-5230.6	-5230.6	-5235.33	-5230.6	-5230.6	-5236.4	-5230.6	-5230.6	-5234.29	-5230.6
COULOMB	1976.99	1975.66	1975.66	1978.12	1975.66	1975.66	1978.06	1975.66	1975.66	1978.9	1975.66	1975.66	1977.89	1975.66
HF_EXCHANGE_A	0	0	0	0	0	0	0	0	0	0	0	0	-14.8228	-59.4263
HF_EXCHANGE_B	0	0	0	0	0	0	0	0	0	0	0	0	-14.8228	-59.4263
DFT_EXCHANGE	-107.12	-107.468	-107.468	-118.488	-118.429	-118.429	-119.24	-119.25	-119.25	-118.818	-118.67	-118.67	-93.4843	0
DFT_CORRELATION	-9.01303	-9.02095	-9.02095	-4.62297	-4.63918	-4.63918	-4.52707	-4.49111	-4.49111	-5.45257	-5.40165	-5.40165	0	0
NUCLEAR_REP	1542.14	1542.14	1542.14	1542.14	1542.14	1542.14	1542.14	1542.14	1542.14	1542.14	1542.14	1542.14	1542.14	1542.14
02a
E_CONTR	LDA@LDA	LDA@HF	HF@LDA	PBE@PBE	PBE@HF	HF@PBE	SCAN@SCAN	SCAN@HF	HF@SCAN	M06-L@M06-L	M06-L@HF	HF@M06-L	PBE0@PBE0	HF@HF
TOTAL	-75.9111	-75.8973	-75.8973	-76.3862	-76.3771	-76.3771	-76.4274	-76.4224	-76.4224	-76.4526	-76.4479	-76.4479	-76.3859	-76.066
KINETIC	75.5164	75.9931	75.9931	76.1372	75.9931	75.9931	76.1735	75.9931	75.9931	76.197	75.9931	75.9931	76.1009	75.9931
ELEC_NUC_ATTRAC	-198.481	-199.054	-199.054	-199.142	-199.054	-199.054	-199.247	-199.054	-199.054	-199.299	-199.054	-199.054	-199.158	-199.054
COULOMB	46.5984	46.7459	46.7459	46.6661	46.7459	46.7459	46.7481	46.7459	46.7459	46.7909	46.7459	46.7459	46.728	46.7459
HF_EXCHANGE_A	0	0	0	0	0	0	0	0	0	0	0	0	-1.11593	-4.47301
HF_EXCHANGE_B	0	0	0	0	0	0	0	0	0	0	0	0	-1.11593	-4.47301
DFT_EXCHANGE	-8.07795	-8.11349	-8.11349	-8.91823	-8.92858	-8.92858	-8.97981	-8.9847	-8.9847	-8.96664	-8.95979	-8.95979	-7.01996	0
DFT_CORRELATION	-0.661678	-0.66379	-0.66379	-0.324579	-0.328543	-0.328543	-0.317419	-0.317667	-0.317667	-0.369903	-0.368066	-0.368066	0	0
NUCLEAR_REP	9.19507	9.19507	9.19507	9.19507	9.19507	9.19507	9.19507	9.19507	9.19507	9.19507	9.19507	9.19507	9.19507	9.19507
22
E_CONTR	LDA@LDA	LDA@HF	HF@LDA	PBE@PBE	PBE@HF	HF@PBE	SCAN@SCAN	SCAN@HF	HF@SCAN	M06-L@M06-L	M06-L@HF	HF@M06-L	PBE0@PBE0	HF@HF
TOTAL	-609.907	-609.718	-609.718	-614.457	-614.331	-614.331	-614.893	-614.814	-614.814	-615.134	-615.037	-615.037	-614.495	-611.383
KINETIC	605.426	610.679	610.679	611.862	610.679	610.679	612.054	610.679	610.679	612.331	610.679	610.679	611.444	610.679
ELEC_NUC_ATTRAC	-3036.11	-3039.98	-3039.98	-3042.91	-3039.98	-3039.98	-3042.98	-3039.98	-3039.98	-3043.66	-3039.98	-3039.98	-3042.38	-3039.98
COULOMB	1096.85	1095.9	1095.9	1097.57	1095.9	1095.9	1097.49	1095.9	1095.9	1098.01	1095.9	1095.9	1097.46	1095.9
HF_EXCHANGE_A	0	0	0	0	0	0	0	0	0	0	0	0	-10.3691	-41.5492
HF_EXCHANGE_B	0	0	0	0	0	0	0	0	0	0	0	0	-10.3691	-41.5492
DFT_EXCHANGE	-74.6988	-74.939	-74.939	-82.7729	-82.717	-82.717	-83.3371	-83.3197	-83.3197	-83.0992	-82.9571	-82.9571	-65.3984	0
DFT_CORRELATION	-6.49083	-6.49441	-6.49441	-3.3204	-3.32904	-3.32904	-3.2327	-3.20996	-3.20996	-3.83079	-3.79551	-3.79551	0	0
NUCLEAR_REP	805.117	805.117	805.117	805.117	805.117	805.117	805.117	805.117	805.117	805.117	805.117	805.117	805.117	805.117
07a
E_CONTR	LDA@LDA	LDA@HF	HF@LDA	PBE@PBE	PBE@HF	HF@PBE	SCAN@SCAN	SCAN@HF	HF@SCAN	M06-L@M06-L	M06-L@HF	HF@M06-L	PBE0@PBE0	HF@HF
TOTAL	-463.646	-463.501	-463.501	-466.994	-466.894	-466.894	-467.297	-467.232	-467.232	-467.467	-467.393	-467.393	-467	-464.711
KINETIC	460.349	464.003	464.003	465.091	464.003	464.003	465.208	464.003	464.003	465.421	464.003	464.003	464.717	464.003
ELEC_NUC_ATTRAC	-2091.2	-2093.8	-2093.8	-2096.27	-2093.8	-2093.8	-2096.31	-2093.8	-2093.8	-2096.94	-2093.8	-2093.8	-2095.76	-2093.8
COULOMB	723.335	722.575	722.575	723.899	722.575	722.575	723.853	722.575	722.575	724.354	722.575	722.575	723.761	722.575
HF_EXCHANGE_A	0	0	0	0	0	0	0	0	0	0	0	0	-7.59835	-30.448
HF_EXCHANGE_B	0	0	0	0	0	0	0	0	0	0	0	0	-7.59835	-30.448
DFT_EXCHANGE	-54.9026	-55.0504	-55.0504	-60.7471	-60.6903	-60.6903	-61.1243	-61.1004	-61.1004	-60.9348	-60.8237	-60.8237	-47.9353	0
DFT_CORRELATION	-4.63348	-4.6354	-4.6354	-2.38015	-2.38838	-2.38838	-2.3333	-2.3159	-2.3159	-2.77947	-2.75437	-2.75437	0	0
NUCLEAR_REP	503.409	503.409	503.409	503.409	503.409	503.409	503.409	503.409	503.409	503.409	503.409	503.409	503.409	503.409
03a
E_CONTR	LDA@LDA	LDA@HF	HF@LDA	PBE@PBE	PBE@HF	HF@PBE	SCAN@SCAN	SCAN@HF	HF@SCAN	M06-L@M06-L	M06-L@HF	HF@M06-L	PBE0@PBE0	HF@HF
TOTAL	-188.436	-188.385	-188.385	-189.655	-189.618	-189.618	-189.761	-189.736	-189.736	-189.825	-189.8	-189.8	-189.648	-188.853
KINETIC	187.289	188.534	188.534	188.958	188.534	188.534	189.024	188.534	188.534	189.089	188.534	188.534	188.83	188.534
ELEC_NUC_ATTRAC	-585.296	-586.5	-586.5	-587.097	-586.5	-586.5	-587.243	-586.5	-586.5	-587.424	-586.5	-586.5	-587.005	-586.5
COULOMB	161.268	161.357	161.357	161.479	161.357	161.357	161.581	161.357	161.357	161.731	161.357	161.357	161.527	161.357
HF_EXCHANGE_A	0	0	0	0	0	0	0	0	0	0	0	0	-2.78759	-11.1805
HF_EXCHANGE_B	0	0	0	0	0	0	0	0	0	0	0	0	-2.78759	-11.1805
DFT_EXCHANGE	-20.1917	-20.2681	-20.2681	-22.3096	-22.3194	-22.3194	-22.4485	-22.4586	-22.4586	-22.3908	-22.3692	-22.3692	-17.5408	0
DFT_CORRELATION	-1.62111	-1.62422	-1.62422	-0.801006	-0.80609	-0.80609	-0.789714	-0.784651	-0.784651	-0.946009	-0.937934	-0.937934	0	0
NUCLEAR_REP	70.1158	70.1158	70.1158	70.1158	70.1158	70.1158	70.1158	70.1158	70.1158	70.1158	70.1158	70.1158	70.1158	70.1158
07b
E_CONTR	LDA@LDA	LDA@HF	HF@LDA	PBE@PBE	PBE@HF	HF@PBE	SCAN@SCAN	SCAN@HF	HF@SCAN	M06-L@M06-L	M06-L@HF	HF@M06-L	PBE0@PBE0	HF@HF
TOTAL	-450.675	-450.53	-450.53	-453.831	-453.73	-453.73	-454.122	-454.054	-454.054	-454.288	-454.216	-454.216	-453.837	-451.701
KINETIC	447.605	451.062	451.062	452.052	451.062	451.062	452.17	451.062	451.062	452.364	451.062	451.062	451.708	451.062
ELEC_NUC_ATTRAC	-1937.44	-1939.94	-1939.94	-1942.19	-1939.94	-1939.94	-1942.27	-1939.94	-1939.94	-1942.81	-1939.94	-1939.94	-1941.72	-1939.94
COULOMB	655.419	654.784	654.784	655.95	654.784	654.784	655.951	654.784	654.784	656.382	654.784	654.784	655.84	654.784
HF_EXCHANGE_A	0	0	0	0	0	0	0	0	0	0	0	0	-7.22094	-28.9549
HF_EXCHANGE_B	0	0	0	0	0	0	0	0	0	0	0	0	-7.22094	-28.9549
DFT_EXCHANGE	-52.184	-52.3588	-52.3588	-57.7165	-57.7014	-57.7014	-58.0919	-58.101	-58.101	-57.922	-57.8475	-57.8475	-45.5189	0
DFT_CORRELATION	-4.37489	-4.37936	-4.37936	-2.22885	-2.23667	-2.23667	-2.18007	-2.16145	-2.16145	-2.6006	-2.57699	-2.57699	0	0
NUCLEAR_REP	440.3	440.3	440.3	440.3	440.3	440.3	440.3	440.3	440.3	440.3	440.3	440.3	440.3	440.3
10b
E_CONTR	LDA@LDA	LDA@HF	HF@LDA	PBE@PBE	PBE@HF	HF@PBE	SCAN@SCAN	SCAN@HF	HF@SCAN	M06-L@M06-L	M06-L@HF	HF@M06-L	PBE0@PBE0	HF@HF
TOTAL	-40.1205	-40.1056	-40.1056	-40.4667	-40.4577	-40.4577	-40.5043	-40.499	-40.499	-40.5313	-40.5209	-40.5209	-40.4776	-40.2163
KINETIC	39.798	40.1893	40.1893	40.2634	40.1893	40.1893	40.2794	40.1893	40.1893	40.3102	40.1893	40.1893	40.2415	40.1893
ELEC_NUC_ATTRAC	-119.74	-120.03	-120.03	-120.223	-120.03	-120.03	-120.234	-120.03	-120.03	-120.274	-120.03	-120.03	-120.203	-120.03
COULOMB	32.7891	32.7339	32.7339	32.8405	32.7339	32.7339	32.8425	32.7339	32.7339	32.8659	32.7339	32.7339	32.846	32.7339
HF_EXCHANGE_A	0	0	0	0	0	0	0	0	0	0	0	0	-0.823265	-3.29949
HF_EXCHANGE_B	0	0	0	0	0	0	0	0	0	0	0	0	-0.823265	-3.29949
DFT_EXCHANGE	-5.86538	-5.89474	-5.89474	-6.5374	-6.53897	-6.53897	-6.60208	-6.6029	-6.6029	-6.61303	-6.59701	-6.59701	-5.20583	0
DFT_CORRELATION	-0.592085	-0.593475	-0.593475	-0.300162	-0.30136	-0.30136	-0.280426	-0.278709	-0.278709	-0.309961	-0.306503	-0.306503	0	0
NUCLEAR_REP	13.49	13.49	13.49	13.49	13.49	13.49	13.49	13.49	13.49	13.49	13.49	13.49	13.49	13.49
11
E_CONTR	LDA@LDA	LDA@HF	HF@LDA	PBE@PBE	PBE@HF	HF@PBE	SCAN@SCAN	SCAN@HF	HF@SCAN	M06-L@M06-L	M06-L@HF	HF@M06-L	PBE0@PBE0	HF@HF
TOTAL	-460.396	-460.245	-460.245	-464.064	-463.965	-463.965	-464.425	-464.366	-464.366	-464.63	-464.545	-464.545	-464.112	-461.581
KINETIC	456.744	461.057	461.057	461.948	461.057	461.057	462.063	461.057	461.057	462.334	461.057	461.057	461.626	461.057
ELEC_NUC_ATTRAC	-2329.58	-2332.43	-2332.43	-2335.01	-2332.43	-2332.43	-2334.92	-2332.43	-2332.43	-2335.47	-2332.43	-2332.43	-2334.55	-2332.43
COULOMB	848.509	847.377	847.377	849.041	847.377	847.377	848.855	847.377	847.377	849.234	847.377	847.377	848.89	847.377
HF_EXCHANGE_A	0	0	0	0	0	0	0	0	0	0	0	0	-8.30842	-33.2793
HF_EXCHANGE_B	0	0	0	0	0	0	0	0	0	0	0	0	-8.30842	-33.2793
DFT_EXCHANGE	-59.6855	-59.8653	-59.8653	-66.2628	-66.1876	-66.1876	-66.7311	-66.6982	-66.6982	-66.5586	-66.4122	-66.4122	-52.4382	0
DFT_CORRELATION	-5.35635	-5.35756	-5.35756	-2.75	-2.7554	-2.7554	-2.66434	-2.64598	-2.64598	-3.1394	-3.1105	-3.1105	0	0
NUCLEAR_REP	628.972	628.972	628.972	628.972	628.972	628.972	628.972	628.972	628.972	628.972	628.972	628.972	628.972	628.972
16a
E_CONTR	LDA@LDA	LDA@HF	HF@LDA	PBE@PBE	PBE@HF	HF@PBE	SCAN@SCAN	SCAN@HF	HF@SCAN	M06-L@M06-L	M06-L@HF	HF@M06-L	PBE0@PBE0	HF@HF
TOTAL	-77.8608	-77.8337	-77.8337	-78.5061	-78.4884	-78.4884	-78.5687	-78.558	-78.558	-78.6105	-78.5915	-78.5915	-78.5172	-78.0693
KINETIC	77.2341	77.9411	77.9411	78.1147	77.9411	77.9411	78.1346	77.9411	77.9411	78.194	77.9411	77.9411	78.0636	77.9411
ELEC_NUC_ATTRAC	-247.521	-247.987	-247.987	-248.441	-247.987	-247.987	-248.433	-247.987	-247.987	-248.541	-247.987	-247.987	-248.37	-247.987
COULOMB	70.5472	70.3662	70.3662	70.6411	70.3662	70.3662	70.6203	70.3662	70.3662	70.6898	70.3662	70.3662	70.6232	70.3662
HF_EXCHANGE_A	0	0	0	0	0	0	0	0	0	0	0	0	-1.46674	-5.87393
HF_EXCHANGE_B	0	0	0	0	0	0	0	0	0	0	0	0	-1.46674	-5.87393
DFT_EXCHANGE	-10.4936	-10.5263	-10.5263	-11.6848	-11.6717	-11.6717	-11.7756	-11.7671	-11.7671	-11.77	-11.7354	-11.7354	-9.25844	0
DFT_CORRELATION	-0.985523	-0.986072	-0.986072	-0.494154	-0.495346	-0.495346	-0.47291	-0.469498	-0.469498	-0.541101	-0.534719	-0.534719	0	0
NUCLEAR_REP	33.3581	33.3581	33.3581	33.3581	33.3581	33.3581	33.3581	33.3581	33.3581	33.3581	33.3581	33.3581	33.3581	33.3581
19b
E_CONTR	LDA@LDA	LDA@HF	HF@LDA	PBE@PBE	PBE@HF	HF@PBE	SCAN@SCAN	SCAN@HF	HF@SCAN	M06-L@M06-L	M06-L@HF	HF@M06-L	PBE0@PBE0	HF@HF
TOTAL	-92.6575	-92.6325	-92.6325	-93.3519	-93.3346	-93.3346	-93.4082	-93.3975	-93.3975	-93.4534	-93.4383	-93.4383	-93.3485	-92.912
KINETIC	91.9726	92.6426	92.6426	92.919	92.6426	92.6426	92.9381	92.6426	92.6426	93.0152	92.6426	92.6426	92.8472	92.6426
ELEC_NUC_ATTRAC	-264.319	-264.781	-264.781	-265.335	-264.781	-264.781	-265.337	-264.781	-264.781	-265.5	-264.781	-264.781	-265.233	-264.781
COULOMB	67.7504	67.5833	67.5833	67.8675	67.5833	67.5833	67.8555	67.5833	67.5833	67.9631	67.5833	67.5833	67.8372	67.5833
HF_EXCHANGE_A	0	0	0	0	0	0	0	0	0	0	0	0	-1.50294	-6.01358
HF_EXCHANGE_B	0	0	0	0	0	0	0	0	0	0	0	0	-1.50294	-6.01358
DFT_EXCHANGE	-10.8182	-10.8351	-10.8351	-12.0344	-12.0085	-12.0085	-12.1014	-12.0809	-12.0809	-12.0822	-12.0393	-12.0393	-9.46392	0
DFT_CORRELATION	-0.912906	-0.912625	-0.912625	-0.439325	-0.441272	-0.441272	-0.433445	-0.431795	-0.431795	-0.519615	-0.5142	-0.5142	0	0
NUCLEAR_REP	23.6699	23.6699	23.6699	23.6699	23.6699	23.6699	23.6699	23.6699	23.6699	23.6699	23.6699	23.6699	23.6699	23.6699
21b
E_CONTR	LDA@LDA	LDA@HF	HF@LDA	PBE@PBE	PBE@HF	HF@PBE	SCAN@SCAN	SCAN@HF	HF@SCAN	M06-L@M06-L	M06-L@HF	HF@M06-L	PBE0@PBE0	HF@HF
TOTAL	-230.196	-230.121	-230.121	-232.033	-231.984	-231.984	-232.212	-232.182	-232.182	-232.313	-232.27	-232.27	-232.057	-230.795
KINETIC	228.367	230.502	230.502	230.958	230.502	230.502	231.023	230.502	230.502	231.16	230.502	230.502	230.798	230.502
ELEC_NUC_ATTRAC	-942.938	-944.293	-944.293	-945.643	-944.293	-944.293	-945.602	-944.293	-944.293	-945.899	-944.293	-944.293	-945.394	-944.293
COULOMB	313.242	312.62	312.62	313.505	312.62	312.62	313.411	312.62	312.62	313.621	312.62	312.62	313.412	312.62
HF_EXCHANGE_A	0	0	0	0	0	0	0	0	0	0	0	0	-4.15379	-16.6358
HF_EXCHANGE_B	0	0	0	0	0	0	0	0	0	0	0	0	-4.15379	-16.6358
DFT_EXCHANGE	-29.8372	-29.9203	-29.9203	-33.1279	-33.087	-33.087	-33.3625	-33.34	-33.34	-33.2896	-33.2085	-33.2085	-26.2138	0
DFT_CORRELATION	-2.6772	-2.67725	-2.67725	-1.37196	-1.3741	-1.3741	-1.32905	-1.31946	-1.31946	-1.55376	-1.53863	-1.53863	0	0
NUCLEAR_REP	203.648	203.648	203.648	203.648	203.648	203.648	203.648	203.648	203.648	203.648	203.648	203.648	203.648	203.648
16
E_CONTR	LDA@LDA	LDA@HF	HF@LDA	PBE@PBE	PBE@HF	HF@PBE	SCAN@SCAN	SCAN@HF	HF@SCAN	M06-L@M06-L	M06-L@HF	HF@M06-L	PBE0@PBE0	HF@HF
TOTAL	-154.493	-154.442	-154.442	-155.765	-155.731	-155.731	-155.882	-155.862	-155.862	-155.966	-155.932	-155.932	-155.78	-154.924
KINETIC	153.281	154.635	154.635	155.016	154.635	154.635	155.04	154.635	154.635	155.16	154.635	154.635	154.909	154.635
ELEC_NUC_ATTRAC	-529.564	-530.449	-530.449	-531.392	-530.449	-530.449	-531.352	-530.449	-530.449	-531.594	-530.449	-530.449	-531.234	-530.449
COULOMB	158.795	158.431	158.431	158.992	158.431	158.431	158.937	158.431	158.431	159.099	158.431	158.431	158.942	158.431
HF_EXCHANGE_A	0	0	0	0	0	0	0	0	0	0	0	0	-2.8389	-11.3648
HF_EXCHANGE_B	0	0	0	0	0	0	0	0	0	0	0	0	-2.8389	-11.3648
DFT_EXCHANGE	-20.3269	-20.38	-20.38	-22.6444	-22.6088	-22.6088	-22.803	-22.7796	-22.7796	-22.7813	-22.7109	-22.7109	-17.9079	0
DFT_CORRELATION	-1.86769	-1.86798	-1.86798	-0.924986	-0.927806	-0.927806	-0.893114	-0.887822	-0.887822	-1.03871	-1.02616	-1.02616	0	0
NUCLEAR_REP	85.189	85.189	85.189	85.189	85.189	85.189	85.189	85.189	85.189	85.189	85.189	85.189	85.189	85.189
12
E_CONTR	LDA@LDA	LDA@HF	HF@LDA	PBE@PBE	PBE@HF	HF@PBE	SCAN@SCAN	SCAN@HF	HF@SCAN	M06-L@M06-L	M06-L@HF	HF@M06-L	PBE0@PBE0	HF@HF
TOTAL	-524.294	-524.134	-524.134	-528.214	-528.106	-528.106	-528.577	-528.511	-528.511	-528.789	-528.699	-528.699	-528.229	-525.565
KINETIC	520.415	524.757	524.757	525.977	524.757	524.757	526.078	524.757	524.757	526.381	524.757	524.757	525.568	524.757
ELEC_NUC_ATTRAC	-2532.26	-2535.28	-2535.28	-2538.17	-2535.28	-2535.28	-2538.12	-2535.28	-2535.28	-2538.77	-2535.28	-2535.28	-2537.62	-2535.28
COULOMB	902.565	901.577	901.577	903.217	901.577	901.577	903.091	901.577	901.577	903.539	901.577	901.577	903.068	901.577
HF_EXCHANGE_A	0	0	0	0	0	0	0	0	0	0	0	0	-8.83208	-35.3754
HF_EXCHANGE_B	0	0	0	0	0	0	0	0	0	0	0	0	-8.83208	-35.3754
DFT_EXCHANGE	-63.668	-63.8366	-63.8366	-70.5817	-70.4928	-70.4928	-71.0318	-70.9849	-70.9849	-70.8165	-70.6574	-70.6574	-55.7182	0
DFT_CORRELATION	-5.48183	-5.48328	-5.48328	-2.79172	-2.79941	-2.79941	-2.72871	-2.71145	-2.71145	-3.25526	-3.22745	-3.22745	0	0
NUCLEAR_REP	654.132	654.132	654.132	654.132	654.132	654.132	654.132	654.132	654.132	654.132	654.132	654.132	654.132	654.132
3
E_CONTR	LDA@LDA	LDA@HF	HF@LDA	PBE@PBE	PBE@HF	HF@PBE	SCAN@SCAN	SCAN@HF	HF@SCAN	M06-L@M06-L	M06-L@HF	HF@M06-L	PBE0@PBE0	HF@HF
TOTAL	-376.916	-376.808	-376.808	-379.339	-379.261	-379.261	-379.554	-379.5	-379.5	-379.682	-379.627	-379.627	-379.326	-377.731
KINETIC	374.697	377.227	377.227	378.049	377.227	377.227	378.155	377.227	377.227	378.303	377.227	377.227	377.787	377.227
ELEC_NUC_ATTRAC	-1361.83	-1364.36	-1364.36	-1365.48	-1364.36	-1364.36	-1365.72	-1364.36	-1364.36	-1366.1	-1364.36	-1364.36	-1365.28	-1364.36
COULOMB	417.972	418.241	418.241	418.435	418.241	418.241	418.6	418.241	418.241	418.91	418.241	418.241	418.518	418.241
HF_EXCHANGE_A	0	0	0	0	0	0	0	0	0	0	0	0	-5.58205	-22.3943
HF_EXCHANGE_B	0	0	0	0	0	0	0	0	0	0	0	0	-5.58205	-22.3943
DFT_EXCHANGE	-40.4524	-40.6103	-40.6103	-44.6717	-44.6948	-44.6948	-44.9468	-44.9771	-44.9771	-44.8185	-44.7841	-44.7841	-35.1313	0
DFT_CORRELATION	-3.24847	-3.25446	-3.25446	-1.61516	-1.62373	-1.62373	-1.59187	-1.58034	-1.58034	-1.91746	-1.9006	-1.9006	0	0
NUCLEAR_REP	235.947	235.947	235.947	235.947	235.947	235.947	235.947	235.947	235.947	235.947	235.947	235.947	235.947	235.947
06a
E_CONTR	LDA@LDA	LDA@HF	HF@LDA	PBE@PBE	PBE@HF	HF@PBE	SCAN@SCAN	SCAN@HF	HF@SCAN	M06-L@M06-L	M06-L@HF	HF@M06-L	PBE0@PBE0	HF@HF
TOTAL	-320.939	-320.835	-320.835	-323.28	-323.208	-323.208	-323.497	-323.45	-323.45	-323.62	-323.565	-323.565	-323.289	-321.7
KINETIC	318.641	321.23	321.23	321.933	321.23	321.23	322.009	321.23	321.23	322.174	321.23	321.23	321.692	321.23
ELEC_NUC_ATTRAC	-1302.51	-1304.32	-1304.32	-1305.99	-1304.32	-1304.32	-1306.01	-1304.32	-1304.32	-1306.42	-1304.32	-1304.32	-1305.67	-1304.32
COULOMB	428.851	428.296	428.296	429.219	428.296	428.296	429.183	428.296	428.296	429.487	428.296	428.296	429.135	428.296
HF_EXCHANGE_A	0	0	0	0	0	0	0	0	0	0	0	0	-5.31532	-21.304
HF_EXCHANGE_B	0	0	0	0	0	0	0	0	0	0	0	0	-5.31532	-21.304
DFT_EXCHANGE	-38.3495	-38.4649	-38.4649	-42.472	-42.4425	-42.4425	-42.7492	-42.7414	-42.7414	-42.6337	-42.5594	-42.5594	-33.5214	0
DFT_CORRELATION	-3.27635	-3.27816	-3.27816	-1.66835	-1.67315	-1.67315	-1.62944	-1.61606	-1.61606	-1.93188	-1.91341	-1.91341	0	0
NUCLEAR_REP	275.703	275.703	275.703	275.703	275.703	275.703	275.703	275.703	275.703	275.703	275.703	275.703	275.703	275.703
14b
E_CONTR	LDA@LDA	LDA@HF	HF@LDA	PBE@PBE	PBE@HF	HF@PBE	SCAN@SCAN	SCAN@HF	HF@SCAN	M06-L@M06-L	M06-L@HF	HF@M06-L	PBE0@PBE0	HF@HF
TOTAL	-230.196	-230.121	-230.121	-232.033	-231.984	-231.984	-232.212	-232.183	-232.183	-232.313	-232.27	-232.27	-232.058	-230.795
KINETIC	228.38	230.517	230.517	230.97	230.517	230.517	231.036	230.517	230.517	231.174	230.517	230.517	230.811	230.517
ELEC_NUC_ATTRAC	-943.232	-944.589	-944.589	-945.937	-944.589	-944.589	-945.897	-944.589	-944.589	-946.193	-944.589	-944.589	-945.688	-944.589
COULOMB	313.385	312.764	312.764	313.647	312.764	312.764	313.554	312.764	312.764	313.764	312.764	312.764	313.556	312.764
HF_EXCHANGE_A	0	0	0	0	0	0	0	0	0	0	0	0	-4.15416	-16.6373
HF_EXCHANGE_B	0	0	0	0	0	0	0	0	0	0	0	0	-4.15416	-16.6373
DFT_EXCHANGE	-29.84	-29.9233	-29.9233	-33.1305	-33.0897	-33.0897	-33.3652	-33.3429	-33.3429	-33.2922	-33.2113	-33.2113	-26.216	0
DFT_CORRELATION	-2.67735	-2.67741	-2.67741	-1.3722	-1.37434	-1.37434	-1.32924	-1.31966	-1.31966	-1.55404	-1.53892	-1.53892	0	0
NUCLEAR_REP	203.789	203.789	203.789	203.789	203.789	203.789	203.789	203.789	203.789	203.789	203.789	203.789	203.789	203.789
15b
E_CONTR	LDA@LDA	LDA@HF	HF@LDA	PBE@PBE	PBE@HF	HF@PBE	SCAN@SCAN	SCAN@HF	HF@SCAN	M06-L@M06-L	M06-L@HF	HF@M06-L	PBE0@PBE0	HF@HF
TOTAL	-450.675	-450.53	-450.53	-453.832	-453.73	-453.73	-454.123	-454.055	-454.055	-454.289	-454.218	-454.218	-453.838	-451.703
KINETIC	447.657	451.115	451.115	452.103	451.115	451.115	452.218	451.115	451.115	452.417	451.115	451.115	451.76	451.115
ELEC_NUC_ATTRAC	-1937.14	-1939.64	-1939.64	-1941.89	-1939.64	-1939.64	-1941.97	-1939.64	-1939.64	-1942.52	-1939.64	-1939.64	-1941.43	-1939.64
COULOMB	655.236	654.598	654.598	655.769	654.598	654.598	655.767	654.598	654.598	656.203	654.598	654.598	655.656	654.598
HF_EXCHANGE_A	0	0	0	0	0	0	0	0	0	0	0	0	-7.22267	-28.9617
HF_EXCHANGE_B	0	0	0	0	0	0	0	0	0	0	0	0	-7.22267	-28.9617
DFT_EXCHANGE	-52.1953	-52.3701	-52.3701	-57.7286	-57.7135	-57.7135	-58.1043	-58.1136	-58.1136	-57.9354	-57.8606	-57.8606	-45.5283	0
DFT_CORRELATION	-4.3755	-4.37997	-4.37997	-2.22915	-2.23693	-2.23693	-2.18018	-2.16155	-2.16155	-2.60061	-2.577	-2.577	0	0
NUCLEAR_REP	440.147	440.147	440.147	440.147	440.147	440.147	440.147	440.147	440.147	440.147	440.147	440.147	440.147	440.147
22a
E_CONTR	LDA@LDA	LDA@HF	HF@LDA	PBE@PBE	PBE@HF	HF@PBE	SCAN@SCAN	SCAN@HF	HF@SCAN	M06-L@M06-L	M06-L@HF	HF@M06-L	PBE0@PBE0	HF@HF
TOTAL	-304.946	-304.853	-304.853	-307.225	-307.163	-307.163	-307.442	-307.403	-307.403	-307.562	-307.514	-307.514	-307.244	-305.69
KINETIC	302.702	305.311	305.311	305.911	305.311	305.311	306.012	305.311	305.311	306.155	305.311	305.311	305.702	305.311
ELEC_NUC_ATTRAC	-1255.68	-1257.55	-1257.55	-1259.06	-1257.55	-1257.55	-1259.11	-1257.55	-1257.55	-1259.45	-1257.55	-1257.55	-1258.79	-1257.55
COULOMB	417.264	416.74	416.74	417.612	416.74	416.74	417.577	416.74	416.74	417.843	416.74	416.74	417.547	416.74
HF_EXCHANGE_A	0	0	0	0	0	0	0	0	0	0	0	0	-5.18355	-20.769
HF_EXCHANGE_B	0	0	0	0	0	0	0	0	0	0	0	0	-5.18355	-20.769
DFT_EXCHANGE	-37.3386	-37.4548	-37.4548	-41.379	-41.3491	-41.3491	-41.662	-41.6494	-41.6494	-41.5541	-41.4765	-41.4765	-32.6908	0
DFT_CORRELATION	-3.24414	-3.24574	-3.24574	-1.65696	-1.66147	-1.66147	-1.61291	-1.60169	-1.60169	-1.90232	-1.88524	-1.88524	0	0
NUCLEAR_REP	271.351	271.351	271.351	271.351	271.351	271.351	271.351	271.351	271.351	271.351	271.351	271.351	271.351	271.351
11a
E_CONTR	LDA@LDA	LDA@HF	HF@LDA	PBE@PBE	PBE@HF	HF@PBE	SCAN@SCAN	SCAN@HF	HF@SCAN	M06-L@M06-L	M06-L@HF	HF@M06-L	PBE0@PBE0	HF@HF
TOTAL	-230.196	-230.12	-230.12	-232.033	-231.984	-231.984	-232.212	-232.182	-232.182	-232.313	-232.27	-232.27	-232.057	-230.795
KINETIC	228.378	230.514	230.514	230.968	230.514	230.514	231.034	230.514	230.514	231.172	230.514	230.514	230.809	230.514
ELEC_NUC_ATTRAC	-943.055	-944.412	-944.412	-945.761	-944.412	-944.412	-945.72	-944.412	-944.412	-946.017	-944.412	-944.412	-945.512	-944.412
COULOMB	313.297	312.675	312.675	313.56	312.675	312.675	313.466	312.675	312.675	313.677	312.675	312.675	313.468	312.675
HF_EXCHANGE_A	0	0	0	0	0	0	0	0	0	0	0	0	-4.15416	-16.6373
HF_EXCHANGE_B	0	0	0	0	0	0	0	0	0	0	0	0	-4.15416	-16.6373
DFT_EXCHANGE	-29.8398	-29.923	-29.923	-33.1305	-33.0898	-33.0898	-33.3652	-33.3429	-33.3429	-33.2923	-33.2113	-33.2113	-26.2159	0
DFT_CORRELATION	-2.67735	-2.67741	-2.67741	-1.37208	-1.37422	-1.37422	-1.32915	-1.31956	-1.31956	-1.55393	-1.53879	-1.53879	0	0
NUCLEAR_REP	203.702	203.702	203.702	203.702	203.702	203.702	203.702	203.702	203.702	203.702	203.702	203.702	203.702	203.702
8
E_CONTR	LDA@LDA	LDA@HF	HF@LDA	PBE@PBE	PBE@HF	HF@PBE	SCAN@SCAN	SCAN@HF	HF@SCAN	M06-L@M06-L	M06-L@HF	HF@M06-L	PBE0@PBE0	HF@HF
TOTAL	-80.2426	-80.2122	-80.2122	-80.9338	-80.9156	-80.9156	-81.0092	-80.9983	-80.9983	-81.0632	-81.0421	-81.0421	-80.9554	-80.4319
KINETIC	79.5574	80.3443	80.3443	80.4934	80.3443	80.3443	80.5234	80.3443	80.3443	80.5868	80.3443	80.3443	80.4485	80.3443
ELEC_NUC_ATTRAC	-267.502	-268.09	-268.09	-268.476	-268.09	-268.09	-268.494	-268.09	-268.09	-268.577	-268.09	-268.09	-268.434	-268.09
COULOMB	79.6078	79.502	79.502	79.7148	79.502	79.502	79.7166	79.502	79.502	79.7643	79.502	79.502	79.726	79.502
HF_EXCHANGE_A	0	0	0	0	0	0	0	0	0	0	0	0	-1.64531	-6.59455
HF_EXCHANGE_B	0	0	0	0	0	0	0	0	0	0	0	0	-1.64531	-6.59455
DFT_EXCHANGE	-11.7222	-11.7827	-11.7827	-13.0665	-13.0699	-13.0699	-13.1945	-13.1976	-13.1976	-13.2146	-13.1821	-13.1821	-10.4054	0
DFT_CORRELATION	-1.18388	-1.18677	-1.18677	-0.600543	-0.60287	-0.60287	-0.561424	-0.557905	-0.557905	-0.623595	-0.617231	-0.617231	0	0
NUCLEAR_REP	41.0005	41.0005	41.0005	41.0005	41.0005	41.0005	41.0005	41.0005	41.0005	41.0005	41.0005	41.0005	41.0005	41.0005
6
E_CONTR	LDA@LDA	LDA@HF	HF@LDA	PBE@PBE	PBE@HF	HF@PBE	SCAN@SCAN	SCAN@HF	HF@SCAN	M06-L@M06-L	M06-L@HF	HF@M06-L	PBE0@PBE0	HF@HF
TOTAL	-622.113	-621.909	-621.909	-626.713	-626.573	-626.573	-627.144	-627.054	-627.054	-627.388	-627.28	-627.28	-626.738	-623.578
KINETIC	617.612	622.795	622.795	624.121	622.795	622.795	624.247	622.795	622.795	624.594	622.795	622.795	623.652	622.795
ELEC_NUC_ATTRAC	-3078.98	-3082.68	-3082.68	-3085.88	-3082.68	-3082.68	-3085.85	-3082.68	-3082.68	-3086.68	-3082.68	-3082.68	-3085.25	-3082.68
COULOMB	1109.07	1108.02	1108.02	1109.81	1108.02	1108.02	1109.69	1108.02	1108.02	1110.29	1108.02	1108.02	1109.64	1108.02
HF_EXCHANGE_A	0	0	0	0	0	0	0	0	0	0	0	0	-10.4791	-41.998
HF_EXCHANGE_B	0	0	0	0	0	0	0	0	0	0	0	0	-10.4791	-41.998
DFT_EXCHANGE	-75.5726	-75.8013	-75.8013	-83.7063	-83.6418	-83.6418	-84.2546	-84.2404	-84.2404	-84.0206	-83.8726	-83.8726	-66.1142	0
DFT_CORRELATION	-6.52172	-6.52485	-6.52485	-3.33988	-3.34842	-3.34842	-3.25722	-3.23099	-3.23099	-3.86177	-3.82498	-3.82498	0	0
NUCLEAR_REP	812.288	812.288	812.288	812.288	812.288	812.288	812.288	812.288	812.288	812.288	812.288	812.288	812.288	812.288
12a
E_CONTR	LDA@LDA	LDA@HF	HF@LDA	PBE@PBE	PBE@HF	HF@PBE	SCAN@SCAN	SCAN@HF	HF@SCAN	M06-L@M06-L	M06-L@HF	HF@M06-L	PBE0@PBE0	HF@HF
TOTAL	-262.143	-262.064	-262.064	-264.107	-264.054	-264.054	-264.287	-264.253	-264.253	-264.392	-264.346	-264.346	-264.115	-262.786
KINETIC	260.205	262.352	262.352	262.973	262.352	262.352	263.033	262.352	262.352	263.189	262.352	262.352	262.77	262.352
ELEC_NUC_ATTRAC	-1029.2	-1030.63	-1030.63	-1032.14	-1030.63	-1030.63	-1032.12	-1030.63	-1030.63	-1032.48	-1030.63	-1030.63	-1031.85	-1030.63
COULOMB	332.795	332.234	332.234	333.113	332.234	332.234	333.05	332.234	332.234	333.303	332.234	332.234	333.021	332.234
HF_EXCHANGE_A	0	0	0	0	0	0	0	0	0	0	0	0	-4.41555	-17.6834
HF_EXCHANGE_B	0	0	0	0	0	0	0	0	0	0	0	0	-4.41555	-17.6834
DFT_EXCHANGE	-31.8279	-31.9047	-31.9047	-35.287	-35.239	-35.239	-35.5123	-35.4823	-35.4823	-35.4201	-35.3313	-35.3313	-27.8533	0
DFT_CORRELATION	-2.73984	-2.74001	-2.74001	-1.39253	-1.39583	-1.39583	-1.36099	-1.35196	-1.35196	-1.6104	-1.59609	-1.59609	0	0
NUCLEAR_REP	208.627	208.627	208.627	208.627	208.627	208.627	208.627	208.627	208.627	208.627	208.627	208.627	208.627	208.627
17b
E_CONTR	LDA@LDA	LDA@HF	HF@LDA	PBE@PBE	PBE@HF	HF@PBE	SCAN@SCAN	SCAN@HF	HF@SCAN	M06-L@M06-L	M06-L@HF	HF@M06-L	PBE0@PBE0	HF@HF
TOTAL	-75.9111	-75.8972	-75.8972	-76.3862	-76.3771	-76.3771	-76.4274	-76.4223	-76.4223	-76.4526	-76.4478	-76.4478	-76.3858	-76.0657
KINETIC	75.5128	75.9888	75.9888	76.134	75.9888	75.9888	76.1699	75.9888	75.9888	76.1936	75.9888	75.9888	76.0973	75.9888
ELEC_NUC_ATTRAC	-198.449	-199.021	-199.021	-199.11	-199.021	-199.021	-199.214	-199.021	-199.021	-199.267	-199.021	-199.021	-199.126	-199.021
COULOMB	46.5822	46.7289	46.7289	46.65	46.7289	46.7289	46.7314	46.7289	46.7289	46.7744	46.7289	46.7289	46.7116	46.7289
HF_EXCHANGE_A	0	0	0	0	0	0	0	0	0	0	0	0	-1.11569	-4.47204
HF_EXCHANGE_B	0	0	0	0	0	0	0	0	0	0	0	0	-1.11569	-4.47204
DFT_EXCHANGE	-8.07642	-8.11186	-8.11186	-8.91675	-8.92696	-8.92696	-8.97821	-8.98302	-8.98302	-8.96512	-8.95815	-8.95815	-7.01877	0
DFT_CORRELATION	-0.661602	-0.663708	-0.663708	-0.324539	-0.328501	-0.328501	-0.317394	-0.317641	-0.317641	-0.369841	-0.368004	-0.368004	0	0
NUCLEAR_REP	9.18116	9.18116	9.18116	9.18116	9.18116	9.18116	9.18116	9.18116	9.18116	9.18116	9.18116	9.18116	9.18116	9.18116
9
E_CONTR	LDA@LDA	LDA@HF	HF@LDA	PBE@PBE	PBE@HF	HF@PBE	SCAN@SCAN	SCAN@HF	HF@SCAN	M06-L@M06-L	M06-L@HF	HF@M06-L	PBE0@PBE0	HF@HF
TOTAL	-155.726	-155.671	-155.671	-157.013	-156.977	-156.977	-157.139	-157.117	-157.117	-157.223	-157.185	-157.185	-157.035	-156.137
KINETIC	154.47	155.901	155.901	156.241	155.901	155.901	156.276	155.901	155.901	156.395	155.901	155.901	156.138	155.901
ELEC_NUC_ATTRAC	-565.893	-566.863	-566.863	-567.755	-566.863	-566.863	-567.732	-566.863	-566.863	-567.947	-566.863	-566.863	-567.613	-566.863
COULOMB	176.496	176.161	176.161	176.699	176.161	176.161	176.653	176.161	176.161	176.791	176.161	176.161	176.664	176.161
HF_EXCHANGE_A	0	0	0	0	0	0	0	0	0	0	0	0	-2.93387	-11.751
HF_EXCHANGE_B	0	0	0	0	0	0	0	0	0	0	0	0	-2.93387	-11.751
DFT_EXCHANGE	-20.9918	-21.062	-21.062	-23.3729	-23.3488	-23.3488	-23.5529	-23.5401	-23.5401	-23.5316	-23.4668	-23.4668	-18.5213	0
DFT_CORRELATION	-1.97193	-1.97335	-1.97335	-0.990693	-0.993027	-0.993027	-0.948844	-0.941985	-0.941985	-1.09553	-1.08303	-1.08303	0	0
NUCLEAR_REP	102.165	102.165	102.165	102.165	102.165	102.165	102.165	102.165	102.165	102.165	102.165	102.165	102.165	102.165
10
E_CONTR	LDA@LDA	LDA@HF	HF@LDA	PBE@PBE	PBE@HF	HF@PBE	SCAN@SCAN	SCAN@HF	HF@SCAN	M06-L@M06-L	M06-L@HF	HF@M06-L	PBE0@PBE0	HF@HF
TOTAL	-270.319	-270.229	-270.229	-272.5	-272.442	-272.442	-272.718	-272.683	-272.683	-272.846	-272.793	-272.793	-272.535	-271.009
KINETIC	268.171	270.714	270.714	271.236	270.714	270.714	271.313	270.714	270.714	271.48	270.714	270.714	271.054	270.714
ELEC_NUC_ATTRAC	-1173.37	-1175.07	-1175.07	-1176.57	-1175.07	-1175.07	-1176.54	-1175.07	-1175.07	-1176.87	-1175.07	-1175.07	-1176.31	-1175.07
COULOMB	401.397	400.758	400.758	401.719	400.758	400.758	401.628	400.758	400.758	401.855	400.758	400.758	401.64	400.758
HF_EXCHANGE_A	0	0	0	0	0	0	0	0	0	0	0	0	-4.97754	-19.9388
HF_EXCHANGE_B	0	0	0	0	0	0	0	0	0	0	0	0	-4.97754	-19.9388
DFT_EXCHANGE	-35.7079	-35.8255	-35.8255	-39.669	-39.6321	-39.6321	-39.9671	-39.9498	-39.9498	-39.8956	-39.8034	-39.8034	-31.4247	0
DFT_CORRELATION	-3.27018	-3.272	-3.272	-1.67461	-1.67814	-1.67814	-1.61235	-1.60122	-1.60122	-1.87573	-1.85759	-1.85759	0	0
NUCLEAR_REP	272.462	272.462	272.462	272.462	272.462	272.462	272.462	272.462	272.462	272.462	272.462	272.462	272.462	272.462
16b
E_CONTR	LDA@LDA	LDA@HF	HF@LDA	PBE@PBE	PBE@HF	HF@PBE	SCAN@SCAN	SCAN@HF	HF@SCAN	M06-L@M06-L	M06-L@HF	HF@M06-L	PBE0@PBE0	HF@HF
TOTAL	-76.6287	-76.6054	-76.6054	-77.2565	-77.241	-77.241	-77.3113	-77.302	-77.302	-77.3537	-77.3384	-77.3384	-77.2603	-76.8539
KINETIC	76.0323	76.6671	76.6671	76.882	76.6671	76.6671	76.8867	76.6671	76.6671	76.9493	76.6671	76.6671	76.826	76.6671
ELEC_NUC_ATTRAC	-227.775	-228.17	-228.17	-228.672	-228.17	-228.17	-228.644	-228.17	-228.17	-228.778	-228.17	-228.17	-228.584	-228.17
COULOMB	61.1436	60.9433	60.9433	61.2375	60.9433	60.9433	61.2079	60.9433	60.9433	61.2985	60.9433	60.9433	61.2057	60.9433
HF_EXCHANGE_A	0	0	0	0	0	0	0	0	0	0	0	0	-1.37158	-5.4873
HF_EXCHANGE_B	0	0	0	0	0	0	0	0	0	0	0	0	-1.37158	-5.4873
DFT_EXCHANGE	-9.82803	-9.84511	-9.84511	-10.9552	-10.9309	-10.9309	-11.0238	-11.0063	-11.0063	-11.0113	-10.9726	-10.9726	-8.64471	0
DFT_CORRELATION	-0.88149	-0.880979	-0.880979	-0.429381	-0.430843	-0.430843	-0.418451	-0.416412	-0.416412	-0.49267	-0.486452	-0.486452	0	0
NUCLEAR_REP	24.6803	24.6803	24.6803	24.6803	24.6803	24.6803	24.6803	24.6803	24.6803	24.6803	24.6803	24.6803	24.6803	24.6803
20b
E_CONTR	LDA@LDA	LDA@HF	HF@LDA	PBE@PBE	PBE@HF	HF@PBE	SCAN@SCAN	SCAN@HF	HF@SCAN	M06-L@M06-L	M06-L@HF	HF@M06-L	PBE0@PBE0	HF@HF
TOTAL	-230.196	-230.12	-230.12	-232.033	-231.984	-231.984	-232.212	-232.182	-232.182	-232.313	-232.27	-232.27	-232.057	-230.794
KINETIC	228.36	230.494	230.494	230.95	230.494	230.494	231.016	230.494	230.494	231.153	230.494	230.494	230.79	230.494
ELEC_NUC_ATTRAC	-942.748	-944.101	-944.101	-945.454	-944.101	-944.101	-945.413	-944.101	-944.101	-945.71	-944.101	-944.101	-945.204	-944.101
COULOMB	313.149	312.526	312.526	313.412	312.526	312.526	313.319	312.526	312.526	313.529	312.526	312.526	313.32	312.526
HF_EXCHANGE_A	0	0	0	0	0	0	0	0	0	0	0	0	-4.15359	-16.635
HF_EXCHANGE_B	0	0	0	0	0	0	0	0	0	0	0	0	-4.15359	-16.635
DFT_EXCHANGE	-29.8357	-29.9187	-29.9187	-33.1266	-33.0855	-33.0855	-33.3611	-33.3385	-33.3385	-33.2882	-33.2071	-33.2071	-26.2127	0
DFT_CORRELATION	-2.67712	-2.67716	-2.67716	-1.37181	-1.37396	-1.37396	-1.32893	-1.31934	-1.31934	-1.55359	-1.53844	-1.53844	0	0
NUCLEAR_REP	203.556	203.556	203.556	203.556	203.556	203.556	203.556	203.556	203.556	203.556	203.556	203.556	203.556	203.556
13a
E_CONTR	LDA@LDA	LDA@HF	HF@LDA	PBE@PBE	PBE@HF	HF@PBE	SCAN@SCAN	SCAN@HF	HF@SCAN	M06-L@M06-L	M06-L@HF	HF@M06-L	PBE0@PBE0	HF@HF
TOTAL	-411.709	-411.579	-411.579	-414.553	-414.461	-414.461	-414.81	-414.748	-414.748	-414.957	-414.894	-414.894	-414.551	-412.649
KINETIC	409.014	412.065	412.065	413.008	412.065	412.065	413.108	412.065	412.065	413.289	412.065	412.065	412.689	412.065
ELEC_NUC_ATTRAC	-1680.63	-1682.84	-1682.84	-1684.91	-1682.84	-1682.84	-1684.99	-1682.84	-1682.84	-1685.52	-1682.84	-1682.84	-1684.48	-1682.84
COULOMB	553.518	552.96	552.96	554.006	552.96	552.96	554.016	552.96	552.96	554.437	552.96	552.96	553.901	552.96
HF_EXCHANGE_A	0	0	0	0	0	0	0	0	0	0	0	0	-6.48342	-25.9956
HF_EXCHANGE_B	0	0	0	0	0	0	0	0	0	0	0	0	-6.48342	-25.9956
DFT_EXCHANGE	-46.8934	-47.0402	-47.0402	-51.8487	-51.8294	-51.8294	-52.1739	-52.1765	-52.1765	-52.0174	-51.9469	-51.9469	-40.8548	0
DFT_CORRELATION	-3.87718	-3.8806	-3.8806	-1.96636	-1.97354	-1.97354	-1.92987	-1.91339	-1.91339	-2.30984	-2.28856	-2.28856	0	0
NUCLEAR_REP	357.16	357.16	357.16	357.16	357.16	357.16	357.16	357.16	357.16	357.16	357.16	357.16	357.16	357.16
01a
E_CONTR	LDA@LDA	LDA@HF	HF@LDA	PBE@PBE	PBE@HF	HF@PBE	SCAN@SCAN	SCAN@HF	HF@SCAN	M06-L@M06-L	M06-L@HF	HF@M06-L	PBE0@PBE0	HF@HF
TOTAL	-56.1087	-56.0953	-56.0953	-56.5156	-56.5071	-56.5071	-56.5525	-56.5477	-56.5477	-56.5779	-56.5715	-56.5715	-56.5198	-56.224
KINETIC	55.7489	56.155	56.155	56.2848	56.155	56.155	56.293	56.155	56.155	56.3372	56.155	56.155	56.2504	56.155
ELEC_NUC_ATTRAC	-155.393	-155.78	-155.78	-155.955	-155.78	-155.78	-155.986	-155.78	-155.78	-156.064	-155.78	-155.78	-155.944	-155.78
COULOMB	39.0881	39.1112	39.1112	39.144	39.1112	39.1112	39.1752	39.1112	39.1112	39.2247	39.1112	39.1112	39.1737	39.1112
HF_EXCHANGE_A	0	0	0	0	0	0	0	0	0	0	0	0	-0.957302	-3.83468
HF_EXCHANGE_B	0	0	0	0	0	0	0	0	0	0	0	0	-0.957302	-3.83468
DFT_EXCHANGE	-6.88725	-6.91426	-6.91426	-7.63443	-7.63537	-7.63537	-7.69213	-7.69215	-7.69215	-7.69412	-7.67899	-7.67899	-6.04404	0
DFT_CORRELATION	-0.624853	-0.626403	-0.626403	-0.314091	-0.317146	-0.317146	-0.301206	-0.300981	-0.300981	-0.340457	-0.337923	-0.337923	0	0
NUCLEAR_REP	11.9589	11.9589	11.9589	11.9589	11.9589	11.9589	11.9589	11.9589	11.9589	11.9589	11.9589	11.9589	11.9589	11.9589
09a
E_CONTR	LDA@LDA	LDA@HF	HF@LDA	PBE@PBE	PBE@HF	HF@PBE	SCAN@SCAN	SCAN@HF	HF@SCAN	M06-L@M06-L	M06-L@HF	HF@M06-L	PBE0@PBE0	HF@HF
TOTAL	-77.8608	-77.8338	-77.8338	-78.5061	-78.4884	-78.4884	-78.5688	-78.558	-78.558	-78.6105	-78.5915	-78.5915	-78.5172	-78.0692
KINETIC	77.231	77.9378	77.9378	78.1116	77.9378	77.9378	78.1313	77.9378	77.9378	78.1909	77.9378	77.9378	78.0604	77.9378
ELEC_NUC_ATTRAC	-247.503	-247.969	-247.969	-248.423	-247.969	-247.969	-248.415	-247.969	-247.969	-248.523	-247.969	-247.969	-248.352	-247.969
COULOMB	70.5396	70.3583	70.3583	70.6334	70.3583	70.3583	70.6124	70.3583	70.3583	70.682	70.3583	70.3583	70.6154	70.3583
HF_EXCHANGE_A	0	0	0	0	0	0	0	0	0	0	0	0	-1.46663	-5.87348
HF_EXCHANGE_B	0	0	0	0	0	0	0	0	0	0	0	0	-1.46663	-5.87348
DFT_EXCHANGE	-10.4929	-10.5255	-10.5255	-11.684	-11.6708	-11.6708	-11.7748	-11.7663	-11.7663	-11.7692	-11.7346	-11.7346	-9.2578	0
DFT_CORRELATION	-0.985475	-0.986024	-0.986024	-0.494124	-0.495318	-0.495318	-0.472883	-0.469472	-0.469472	-0.54105	-0.53467	-0.53467	0	0
NUCLEAR_REP	33.3504	33.3504	33.3504	33.3504	33.3504	33.3504	33.3504	33.3504	33.3504	33.3504	33.3504	33.3504	33.3504	33.3504
7
E_CONTR	LDA@LDA	LDA@HF	HF@LDA	PBE@PBE	PBE@HF	HF@PBE	SCAN@SCAN	SCAN@HF	HF@SCAN	M06-L@M06-L	M06-L@HF	HF@M06-L	PBE0@PBE0	HF@HF
TOTAL	-914.356	-914.062	-914.062	-920.849	-920.644	-920.644	-921.444	-921.307	-921.307	-921.78	-921.632	-921.632	-920.86	-916.429
KINETIC	908.044	915.203	915.203	917.254	915.203	915.203	917.467	915.203	915.203	917.883	915.203	915.203	916.531	915.203
ELEC_NUC_ATTRAC	-4872.38	-4877.67	-4877.67	-4882.26	-4877.67	-4877.67	-4882.34	-4877.67	-4877.67	-4883.52	-4877.67	-4877.67	-4881.28	-4877.67
COULOMB	1800.9	1799.66	1799.66	1802.04	1799.66	1799.66	1801.97	1799.66	1799.66	1802.91	1799.66	1799.66	1801.8	1799.66
HF_EXCHANGE_A	0	0	0	0	0	0	0	0	0	0	0	0	-14.8239	-59.4272
HF_EXCHANGE_B	0	0	0	0	0	0	0	0	0	0	0	0	-14.8239	-59.4272
DFT_EXCHANGE	-107.136	-107.467	-107.467	-118.501	-118.434	-118.434	-119.248	-119.245	-119.245	-118.874	-118.701	-118.701	-93.4913	0
DFT_CORRELATION	-9.01342	-9.01995	-9.01995	-4.62023	-4.63525	-4.63525	-4.52494	-4.48789	-4.48789	-5.40716	-5.35754	-5.35754	0	0
NUCLEAR_REP	1365.23	1365.23	1365.23	1365.23	1365.23	1365.23	1365.23	1365.23	1365.23	1365.23	1365.23	1365.23	1365.23	1365.23
18
E_CONTR	LDA@LDA	LDA@HF	HF@LDA	PBE@PBE	PBE@HF	HF@PBE	SCAN@SCAN	SCAN@HF	HF@SCAN	M06-L@M06-L	M06-L@HF	HF@M06-L	PBE0@PBE0	HF@HF
TOTAL	-286.309	-286.22	-286.22	-288.55	-288.492	-288.492	-288.768	-288.733	-288.733	-288.894	-288.844	-288.844	-288.579	-287.018
KINETIC	284.126	286.685	286.685	287.262	286.685	286.685	287.331	286.685	286.685	287.51	286.685	286.685	287.067	286.685
ELEC_NUC_ATTRAC	-1213.56	-1215.35	-1215.35	-1216.85	-1215.35	-1215.35	-1216.83	-1215.35	-1215.35	-1217.2	-1215.35	-1215.35	-1216.59	-1215.35
COULOMB	409.88	409.319	409.319	410.212	409.319	409.319	410.146	409.319	409.319	410.398	409.319	409.319	410.154	409.319
HF_EXCHANGE_A	0	0	0	0	0	0	0	0	0	0	0	0	-5.11173	-20.4747
HF_EXCHANGE_B	0	0	0	0	0	0	0	0	0	0	0	0	-5.11173	-20.4747
DFT_EXCHANGE	-36.7308	-36.8463	-36.8463	-40.767	-40.7296	-40.7296	-41.0584	-41.0407	-41.0407	-40.9767	-40.8864	-40.8864	-32.2638	0
DFT_CORRELATION	-3.30306	-3.30503	-3.30503	-1.68883	-1.69414	-1.69414	-1.63327	-1.62355	-1.62355	-1.9069	-1.88936	-1.88936	0	0
NUCLEAR_REP	273.28	273.28	273.28	273.28	273.28	273.28	273.28	273.28	273.28	273.28	273.28	273.28	273.28	273.28
10a
E_CONTR	LDA@LDA	LDA@HF	HF@LDA	PBE@PBE	PBE@HF	HF@PBE	SCAN@SCAN	SCAN@HF	HF@SCAN	M06-L@M06-L	M06-L@HF	HF@M06-L	PBE0@PBE0	HF@HF
TOTAL	-230.196	-230.121	-230.121	-232.033	-231.984	-231.984	-232.212	-232.182	-232.182	-232.313	-232.27	-232.27	-232.057	-230.795
KINETIC	228.374	230.51	230.51	230.965	230.51	230.51	231.03	230.51	230.51	231.168	230.51	230.51	230.805	230.51
ELEC_NUC_ATTRAC	-943.064	-944.42	-944.42	-945.769	-944.42	-944.42	-945.729	-944.42	-944.42	-946.025	-944.42	-944.42	-945.52	-944.42
COULOMB	313.303	312.681	312.681	313.565	312.681	312.681	313.472	312.681	312.681	313.682	312.681	312.681	313.473	312.681
HF_EXCHANGE_A	0	0	0	0	0	0	0	0	0	0	0	0	-4.154	-16.6367
HF_EXCHANGE_B	0	0	0	0	0	0	0	0	0	0	0	0	-4.154	-16.6367
DFT_EXCHANGE	-29.8388	-29.922	-29.922	-33.1294	-33.0886	-33.0886	-33.364	-33.3417	-33.3417	-33.2911	-33.2101	-33.2101	-26.2151	0
DFT_CORRELATION	-2.67729	-2.67734	-2.67734	-1.37207	-1.37421	-1.37421	-1.32914	-1.31955	-1.31955	-1.55389	-1.53876	-1.53876	0	0
NUCLEAR_REP	203.708	203.708	203.708	203.708	203.708	203.708	203.708	203.708	203.708	203.708	203.708	203.708	203.708	203.708
04a
E_CONTR	LDA@LDA	LDA@HF	HF@LDA	PBE@PBE	PBE@HF	HF@PBE	SCAN@SCAN	SCAN@HF	HF@SCAN	M06-L@M06-L	M06-L@HF	HF@M06-L	PBE0@PBE0	HF@HF
TOTAL	-168.639	-168.589	-168.589	-169.788	-169.753	-169.753	-169.889	-169.866	-169.866	-169.952	-169.926	-169.926	-169.786	-169.014
KINETIC	167.547	168.725	168.725	169.119	168.725	168.725	169.165	168.725	168.725	169.243	168.725	168.725	169	168.725
ELEC_NUC_ATTRAC	-539.045	-540.097	-540.097	-540.719	-540.097	-540.097	-540.82	-540.097	-540.097	-541.007	-540.097	-540.097	-540.626	-540.097
COULOMB	152.397	152.391	152.391	152.578	152.391	152.391	152.652	152.391	152.391	152.795	152.391	152.391	152.615	152.391
HF_EXCHANGE_A	0	0	0	0	0	0	0	0	0	0	0	0	-2.63187	-10.5528
HF_EXCHANGE_B	0	0	0	0	0	0	0	0	0	0	0	0	-2.63187	-10.5528
DFT_EXCHANGE	-19.0255	-19.0928	-19.0928	-21.0466	-21.0476	-21.0476	-21.1834	-21.187	-21.187	-21.1374	-21.1084	-21.1084	-16.5831	0
DFT_CORRELATION	-1.58582	-1.58842	-1.58842	-0.792313	-0.797093	-0.797093	-0.775435	-0.77043	-0.77043	-0.917648	-0.909539	-0.909539	0	0
NUCLEAR_REP	71.0728	71.0728	71.0728	71.0728	71.0728	71.0728	71.0728	71.0728	71.0728	71.0728	71.0728	71.0728	71.0728	71.0728
19a
E_CONTR	LDA@LDA	LDA@HF	HF@LDA	PBE@PBE	PBE@HF	HF@PBE	SCAN@SCAN	SCAN@HF	HF@SCAN	M06-L@M06-L	M06-L@HF	HF@M06-L	PBE0@PBE0	HF@HF
TOTAL	-230.196	-230.12	-230.12	-232.033	-231.984	-231.984	-232.212	-232.182	-232.182	-232.313	-232.27	-232.27	-232.057	-230.794
KINETIC	228.363	230.498	230.498	230.953	230.498	230.498	231.019	230.498	230.498	231.156	230.498	230.498	230.793	230.498
ELEC_NUC_ATTRAC	-942.846	-944.2	-944.2	-945.552	-944.2	-944.2	-945.511	-944.2	-944.2	-945.808	-944.2	-944.2	-945.302	-944.2
COULOMB	313.198	312.575	312.575	313.46	312.575	312.575	313.367	312.575	312.575	313.577	312.575	312.575	313.368	312.575
HF_EXCHANGE_A	0	0	0	0	0	0	0	0	0	0	0	0	-4.15366	-16.6353
HF_EXCHANGE_B	0	0	0	0	0	0	0	0	0	0	0	0	-4.15366	-16.6353
DFT_EXCHANGE	-29.8362	-29.9193	-29.9193	-33.127	-33.086	-33.086	-33.3616	-33.3391	-33.3391	-33.2887	-33.2076	-33.2076	-26.2131	0
DFT_CORRELATION	-2.67714	-2.67719	-2.67719	-1.37188	-1.37403	-1.37403	-1.32899	-1.3194	-1.3194	-1.55367	-1.53853	-1.53853	0	0
NUCLEAR_REP	203.604	203.604	203.604	203.604	203.604	203.604	203.604	203.604	203.604	203.604	203.604	203.604	203.604	203.604
08a
E_CONTR	LDA@LDA	LDA@HF	HF@LDA	PBE@PBE	PBE@HF	HF@PBE	SCAN@SCAN	SCAN@HF	HF@SCAN	M06-L@M06-L	M06-L@HF	HF@M06-L	PBE0@PBE0	HF@HF
TOTAL	-40.1206	-40.1057	-40.1057	-40.4668	-40.4578	-40.4578	-40.5044	-40.499	-40.499	-40.5312	-40.5208	-40.5208	-40.4776	-40.2162
KINETIC	39.7816	40.1715	40.1715	40.2469	40.1715	40.1715	40.2627	40.1715	40.1715	40.2935	40.1715	40.1715	40.2246	40.1715
ELEC_NUC_ATTRAC	-119.652	-119.94	-119.94	-120.135	-119.94	-119.94	-120.145	-119.94	-119.94	-120.186	-119.94	-119.94	-120.114	-119.94
COULOMB	32.7515	32.6949	32.6949	32.8026	32.6949	32.6949	32.8043	32.6949	32.6949	32.8279	32.6949	32.6949	32.8078	32.6949
HF_EXCHANGE_A	0	0	0	0	0	0	0	0	0	0	0	0	-0.822679	-3.29709
HF_EXCHANGE_B	0	0	0	0	0	0	0	0	0	0	0	0	-0.822679	-3.29709
DFT_EXCHANGE	-5.86125	-5.89043	-5.89043	-6.53317	-6.53454	-6.53454	-6.59765	-6.59833	-6.59833	-6.60869	-6.5925	-6.5925	-5.20244	0
DFT_CORRELATION	-0.591829	-0.59321	-0.59321	-0.299981	-0.301189	-0.301189	-0.280279	-0.278561	-0.278561	-0.309696	-0.306236	-0.306236	0	0
NUCLEAR_REP	13.4516	13.4516	13.4516	13.4516	13.4516	13.4516	13.4516	13.4516	13.4516	13.4516	13.4516	13.4516	13.4516	13.4516
2
E_CONTR	LDA@LDA	LDA@HF	HF@LDA	PBE@PBE	PBE@HF	HF@PBE	SCAN@SCAN	SCAN@HF	HF@SCAN	M06-L@M06-L	M06-L@HF	HF@M06-L	PBE0@PBE0	HF@HF
TOTAL	-151.835	-151.806	-151.806	-152.781	-152.761	-152.761	-152.863	-152.852	-152.852	-152.913	-152.903	-152.903	-152.78	-152.137
KINETIC	151.03	151.998	151.998	152.28	151.998	151.998	152.347	151.998	151.998	152.395	151.998	151.998	152.205	151.998
ELEC_NUC_ATTRAC	-433.51	-434.692	-434.692	-434.85	-434.692	-434.692	-435.052	-434.692	-434.692	-435.164	-434.692	-434.692	-434.882	-434.692
COULOMB	111.472	111.796	111.796	111.621	111.796	111.796	111.781	111.796	111.796	111.874	111.796	111.796	111.746	111.796
HF_EXCHANGE_A	0	0	0	0	0	0	0	0	0	0	0	0	-2.23247	-8.95042
HF_EXCHANGE_B	0	0	0	0	0	0	0	0	0	0	0	0	-2.23247	-8.95042
DFT_EXCHANGE	-16.1657	-16.24	-16.24	-17.8424	-17.8649	-17.8649	-17.9635	-17.977	-17.977	-17.9318	-17.9218	-17.9218	-14.047	0
DFT_CORRELATION	-1.32467	-1.32896	-1.32896	-0.652283	-0.659863	-0.659863	-0.638416	-0.638569	-0.638569	-0.748468	-0.744361	-0.744361	0	0
NUCLEAR_REP	36.6628	36.6628	36.6628	36.6628	36.6628	36.6628	36.6628	36.6628	36.6628	36.6628	36.6628	36.6628	36.6628	36.6628
4
E_CONTR	LDA@LDA	LDA@HF	HF@LDA	PBE@PBE	PBE@HF	HF@PBE	SCAN@SCAN	SCAN@HF	HF@SCAN	M06-L@M06-L	M06-L@HF	HF@M06-L	PBE0@PBE0	HF@HF
TOTAL	-337.313	-337.21	-337.21	-339.599	-339.527	-339.527	-339.803	-339.754	-339.754	-339.929	-339.876	-339.876	-339.596	-338.047
KINETIC	335.186	337.579	337.579	338.346	337.579	337.579	338.422	337.579	337.579	338.58	337.579	337.579	338.102	337.579
ELEC_NUC_ATTRAC	-1255.56	-1257.79	-1257.79	-1258.94	-1257.79	-1257.79	-1259.11	-1257.79	-1257.79	-1259.48	-1257.79	-1257.79	-1258.76	-1257.79
COULOMB	393.541	393.634	393.634	393.928	393.634	393.634	394.055	393.634	393.634	394.335	393.634	393.634	394.004	393.634
HF_EXCHANGE_A	0	0	0	0	0	0	0	0	0	0	0	0	-5.26879	-21.1299
HF_EXCHANGE_B	0	0	0	0	0	0	0	0	0	0	0	0	-5.26879	-21.1299
DFT_EXCHANGE	-38.1025	-38.2414	-38.2414	-42.1324	-42.1367	-42.1367	-42.4016	-42.4169	-42.4169	-42.2956	-42.2474	-42.2474	-33.2033	0
DFT_CORRELATION	-3.17658	-3.18159	-3.18159	-1.59484	-1.60322	-1.60322	-1.56106	-1.55013	-1.55013	-1.85857	-1.84151	-1.84151	0	0
NUCLEAR_REP	230.795	230.795	230.795	230.795	230.795	230.795	230.795	230.795	230.795	230.795	230.795	230.795	230.795	230.795
18a
E_CONTR	LDA@LDA	LDA@HF	HF@LDA	PBE@PBE	PBE@HF	HF@PBE	SCAN@SCAN	SCAN@HF	HF@SCAN	M06-L@M06-L	M06-L@HF	HF@M06-L	PBE0@PBE0	HF@HF
TOTAL	-230.196	-230.121	-230.121	-232.033	-231.984	-231.984	-232.212	-232.182	-232.182	-232.313	-232.27	-232.27	-232.057	-230.795
KINETIC	228.372	230.508	230.508	230.963	230.508	230.508	231.028	230.508	230.508	231.166	230.508	230.508	230.803	230.508
ELEC_NUC_ATTRAC	-943.023	-944.379	-944.379	-945.729	-944.379	-944.379	-945.688	-944.379	-944.379	-945.985	-944.379	-944.379	-945.48	-944.379
COULOMB	313.283	312.661	312.661	313.546	312.661	312.661	313.452	312.661	312.661	313.663	312.661	312.661	313.454	312.661
HF_EXCHANGE_A	0	0	0	0	0	0	0	0	0	0	0	0	-4.15395	-16.6364
HF_EXCHANGE_B	0	0	0	0	0	0	0	0	0	0	0	0	-4.15395	-16.6364
DFT_EXCHANGE	-29.8384	-29.9216	-29.9216	-33.1291	-33.0882	-33.0882	-33.3637	-33.3413	-33.3413	-33.2908	-33.2097	-33.2097	-26.2148	0
DFT_CORRELATION	-2.67727	-2.67732	-2.67732	-1.37203	-1.37418	-1.37418	-1.32911	-1.31952	-1.31952	-1.55385	-1.53872	-1.53872	0	0
NUCLEAR_REP	203.688	203.688	203.688	203.688	203.688	203.688	203.688	203.688	203.688	203.688	203.688	203.688	203.688	203.688
20a
E_CONTR	LDA@LDA	LDA@HF	HF@LDA	PBE@PBE	PBE@HF	HF@PBE	SCAN@SCAN	SCAN@HF	HF@SCAN	M06-L@M06-L	M06-L@HF	HF@M06-L	PBE0@PBE0	HF@HF
TOTAL	-230.196	-230.121	-230.121	-232.033	-231.984	-231.984	-232.212	-232.182	-232.182	-232.313	-232.27	-232.27	-232.057	-230.795
KINETIC	228.369	230.505	230.505	230.96	230.505	230.505	231.025	230.505	230.505	231.162	230.505	230.505	230.8	230.505
ELEC_NUC_ATTRAC	-942.971	-944.326	-944.326	-945.677	-944.326	-944.326	-945.636	-944.326	-944.326	-945.933	-944.326	-944.326	-945.427	-944.326
COULOMB	313.258	312.636	312.636	313.521	312.636	312.636	313.427	312.636	312.636	313.637	312.636	312.636	313.428	312.636
HF_EXCHANGE_A	0	0	0	0	0	0	0	0	0	0	0	0	-4.15385	-16.636
HF_EXCHANGE_B	0	0	0	0	0	0	0	0	0	0	0	0	-4.15385	-16.636
DFT_EXCHANGE	-29.8377	-29.9208	-29.9208	-33.1284	-33.0875	-33.0875	-33.3629	-33.3405	-33.3405	-33.29	-33.209	-33.209	-26.2142	0
DFT_CORRELATION	-2.67723	-2.67727	-2.67727	-1.37199	-1.37413	-1.37413	-1.32907	-1.31949	-1.31949	-1.5538	-1.53866	-1.53866	0	0
NUCLEAR_REP	203.663	203.663	203.663	203.663	203.663	203.663	203.663	203.663	203.663	203.663	203.663	203.663	203.663	203.663
17a
E_CONTR	LDA@LDA	LDA@HF	HF@LDA	PBE@PBE	PBE@HF	HF@PBE	SCAN@SCAN	SCAN@HF	HF@SCAN	M06-L@M06-L	M06-L@HF	HF@M06-L	PBE0@PBE0	HF@HF
TOTAL	-230.196	-230.12	-230.12	-232.033	-231.984	-231.984	-232.212	-232.182	-232.182	-232.313	-232.27	-232.27	-232.057	-230.795
KINETIC	228.365	230.5	230.5	230.955	230.5	230.5	231.021	230.5	230.5	231.158	230.5	230.5	230.796	230.5
ELEC_NUC_ATTRAC	-942.895	-944.25	-944.25	-945.601	-944.25	-944.25	-945.56	-944.25	-944.25	-945.857	-944.25	-944.25	-945.351	-944.25
COULOMB	313.221	312.599	312.599	313.484	312.599	312.599	313.39	312.599	312.599	313.601	312.599	312.599	313.392	312.599
HF_EXCHANGE_A	0	0	0	0	0	0	0	0	0	0	0	0	-4.15373	-16.6355
HF_EXCHANGE_B	0	0	0	0	0	0	0	0	0	0	0	0	-4.15373	-16.6355
DFT_EXCHANGE	-29.8367	-29.9198	-29.9198	-33.1275	-33.0865	-33.0865	-33.362	-33.3396	-33.3396	-33.2892	-33.2081	-33.2081	-26.2135	0
DFT_CORRELATION	-2.67717	-2.67722	-2.67722	-1.37192	-1.37407	-1.37407	-1.32902	-1.31943	-1.31943	-1.55372	-1.53858	-1.53858	0	0
NUCLEAR_REP	203.627	203.627	203.627	203.627	203.627	203.627	203.627	203.627	203.627	203.627	203.627	203.627	203.627	203.627
21a
E_CONTR	LDA@LDA	LDA@HF	HF@LDA	PBE@PBE	PBE@HF	HF@PBE	SCAN@SCAN	SCAN@HF	HF@SCAN	M06-L@M06-L	M06-L@HF	HF@M06-L	PBE0@PBE0	HF@HF
TOTAL	-360.722	-360.606	-360.606	-363.512	-363.435	-363.435	-363.777	-363.73	-363.73	-363.924	-363.863	-363.863	-363.539	-361.611
KINETIC	357.936	361.155	361.155	361.891	361.155	361.155	362.005	361.155	361.155	362.175	361.155	361.155	361.626	361.155
ELEC_NUC_ATTRAC	-1642.84	-1644.95	-1644.95	-1646.98	-1644.95	-1644.95	-1646.96	-1644.95	-1644.95	-1647.42	-1644.95	-1644.95	-1646.59	-1644.95
COULOMB	572.674	571.814	571.814	573.081	571.814	571.814	572.969	571.814	571.814	573.324	571.814	571.814	572.949	571.814
HF_EXCHANGE_A	0	0	0	0	0	0	0	0	0	0	0	0	-6.32634	-25.3413
HF_EXCHANGE_B	0	0	0	0	0	0	0	0	0	0	0	0	-6.32634	-25.3413
DFT_EXCHANGE	-45.5463	-45.6709	-45.6709	-50.4915	-50.4334	-50.4334	-50.8337	-50.8039	-50.8039	-50.6965	-50.5879	-50.5879	-39.9298	0
DFT_CORRELATION	-4.00594	-4.00622	-4.00622	-2.06807	-2.07261	-2.07261	-2.01148	-1.99727	-1.99727	-2.36793	-2.34596	-2.34596	0	0
NUCLEAR_REP	401.056	401.056	401.056	401.056	401.056	401.056	401.056	401.056	401.056	401.056	401.056	401.056	401.056	401.056
14
E_CONTR	LDA@LDA	LDA@HF	HF@LDA	PBE@PBE	PBE@HF	HF@PBE	SCAN@SCAN	SCAN@HF	HF@SCAN	M06-L@M06-L	M06-L@HF	HF@M06-L	PBE0@PBE0	HF@HF
TOTAL	-590.924	-590.733	-590.733	-595.542	-595.415	-595.415	-595.992	-595.915	-595.915	-596.243	-596.14	-596.14	-595.594	-592.395
KINETIC	586.309	591.721	591.721	592.886	591.721	591.721	593.048	591.721	591.721	593.344	591.721	591.721	592.456	591.721
ELEC_NUC_ATTRAC	-3247.85	-3251.52	-3251.52	-3254.73	-3251.52	-3251.52	-3254.67	-3251.52	-3251.52	-3255.35	-3251.52	-3251.52	-3254.13	-3251.52
COULOMB	1217.17	1215.85	1215.85	1217.85	1215.85	1215.85	1217.66	1215.85	1215.85	1218.16	1215.85	1215.85	1217.67	1215.85
HF_EXCHANGE_A	0	0	0	0	0	0	0	0	0	0	0	0	-10.481	-41.9866
HF_EXCHANGE_B	0	0	0	0	0	0	0	0	0	0	0	0	-10.481	-41.9866
DFT_EXCHANGE	-75.3975	-75.6235	-75.6235	-83.6264	-83.5366	-83.5366	-84.2033	-84.1669	-84.1669	-83.9533	-83.7863	-83.7863	-66.1567	0
DFT_CORRELATION	-6.68578	-6.68754	-6.68754	-3.44899	-3.45698	-3.45698	-3.34962	-3.32674	-3.32674	-3.96805	-3.93195	-3.93195	0	0
NUCLEAR_REP	935.53	935.53	935.53	935.53	935.53	935.53	935.53	935.53	935.53	935.53	935.53	935.53	935.53	935.53
1
E_CONTR	LDA@LDA	LDA@HF	HF@LDA	PBE@PBE	PBE@HF	HF@PBE	SCAN@SCAN	SCAN@HF	HF@SCAN	M06-L@M06-L	M06-L@HF	HF@M06-L	PBE0@PBE0	HF@HF
TOTAL	-112.226	-112.197	-112.197	-113.036	-113.018	-113.018	-113.11	-113.1	-113.1	-113.16	-113.147	-113.147	-113.044	-112.45
KINETIC	111.494	112.321	112.321	112.573	112.321	112.321	112.59	112.321	112.321	112.671	112.321	112.321	112.504	112.321
ELEC_NUC_ATTRAC	-343.658	-344.475	-344.475	-344.797	-344.475	-344.475	-344.863	-344.475	-344.475	-345.009	-344.475	-344.475	-344.78	-344.475
COULOMB	94.6554	94.7337	94.7337	94.7753	94.7337	94.7337	94.8396	94.7337	94.7337	94.935	94.7337	94.7337	94.8399	94.7337
HF_EXCHANGE_A	0	0	0	0	0	0	0	0	0	0	0	0	-1.91484	-7.672
HF_EXCHANGE_B	0	0	0	0	0	0	0	0	0	0	0	0	-1.91484	-7.672
DFT_EXCHANGE	-13.7798	-13.8375	-13.8375	-15.2715	-15.2754	-15.2754	-15.3857	-15.3888	-15.3888	-15.382	-15.3567	-15.3567	-12.0923	0
DFT_CORRELATION	-1.25063	-1.25389	-1.25389	-0.630606	-0.636577	-0.636577	-0.605352	-0.604736	-0.604736	-0.689697	-0.684391	-0.684391	0	0
NUCLEAR_REP	40.3142	40.3142	40.3142	40.3142	40.3142	40.3142	40.3142	40.3142	40.3142	40.3142	40.3142	40.3142	40.3142	40.3142
14a
E_CONTR	LDA@LDA	LDA@HF	HF@LDA	PBE@PBE	PBE@HF	HF@PBE	SCAN@SCAN	SCAN@HF	HF@SCAN	M06-L@M06-L	M06-L@HF	HF@M06-L	PBE0@PBE0	HF@HF
TOTAL	-360.722	-360.606	-360.606	-363.512	-363.435	-363.435	-363.777	-363.73	-363.73	-363.924	-363.863	-363.863	-363.539	-361.611
KINETIC	357.951	361.171	361.171	361.906	361.171	361.171	362.022	361.171	361.171	362.19	361.171	361.171	361.641	361.171
ELEC_NUC_ATTRAC	-1643.06	-1645.18	-1645.18	-1647.2	-1645.18	-1645.18	-1647.19	-1645.18	-1645.18	-1647.64	-1645.18	-1645.18	-1646.81	-1645.18
COULOMB	572.778	571.92	571.92	573.186	571.92	571.92	573.075	571.92	571.92	573.429	571.92	571.92	573.054	571.92
HF_EXCHANGE_A	0	0	0	0	0	0	0	0	0	0	0	0	-6.32683	-25.3433
HF_EXCHANGE_B	0	0	0	0	0	0	0	0	0	0	0	0	-6.32683	-25.3433
DFT_EXCHANGE	-45.5497	-45.6744	-45.6744	-50.4949	-50.437	-50.437	-50.8374	-50.8076	-50.8076	-50.7001	-50.5916	-50.5916	-39.9326	0
DFT_CORRELATION	-4.00613	-4.00642	-4.00642	-2.06824	-2.07276	-2.07276	-2.01163	-1.99741	-1.99741	-2.36811	-2.34613	-2.34613	0	0
NUCLEAR_REP	401.163	401.163	401.163	401.163	401.163	401.163	401.163	401.163	401.163	401.163	401.163	401.163	401.163	401.163
18b
E_CONTR	LDA@LDA	LDA@HF	HF@LDA	PBE@PBE	PBE@HF	HF@PBE	SCAN@SCAN	SCAN@HF	HF@SCAN	M06-L@M06-L	M06-L@HF	HF@M06-L	PBE0@PBE0	HF@HF
TOTAL	-56.1086	-56.0951	-56.0951	-56.5155	-56.507	-56.507	-56.5525	-56.5476	-56.5476	-56.5779	-56.5715	-56.5715	-56.5197	-56.2237
KINETIC	55.7516	56.1577	56.1577	56.2879	56.1577	56.1577	56.2967	56.1577	56.1577	56.3406	56.1577	56.1577	56.2533	56.1577
ELEC_NUC_ATTRAC	-155.392	-155.778	-155.778	-155.955	-155.778	-155.778	-155.986	-155.778	-155.778	-156.064	-155.778	-155.778	-155.943	-155.778
COULOMB	39.0846	39.1072	39.1072	39.1408	39.1072	39.1072	39.1719	39.1072	39.1072	39.2211	39.1072	39.1072	39.1701	39.1072
HF_EXCHANGE_A	0	0	0	0	0	0	0	0	0	0	0	0	-0.957276	-3.83457
HF_EXCHANGE_B	0	0	0	0	0	0	0	0	0	0	0	0	-0.957276	-3.83457
DFT_EXCHANGE	-6.88711	-6.91408	-6.91408	-7.63439	-7.63525	-7.63525	-7.69212	-7.69204	-7.69204	-7.69419	-7.67895	-7.67895	-6.04401	0
DFT_CORRELATION	-0.624854	-0.626399	-0.626399	-0.314122	-0.317171	-0.317171	-0.30123	-0.301005	-0.301005	-0.340468	-0.337939	-0.337939	0	0
NUCLEAR_REP	11.9588	11.9588	11.9588	11.9588	11.9588	11.9588	11.9588	11.9588	11.9588	11.9588	11.9588	11.9588	11.9588	11.9588
22b
E_CONTR	LDA@LDA	LDA@HF	HF@LDA	PBE@PBE	PBE@HF	HF@PBE	SCAN@SCAN	SCAN@HF	HF@SCAN	M06-L@M06-L	M06-L@HF	HF@M06-L	PBE0@PBE0	HF@HF
TOTAL	-304.946	-304.853	-304.853	-307.225	-307.163	-307.163	-307.442	-307.403	-307.403	-307.562	-307.514	-307.514	-307.244	-305.69
KINETIC	302.702	305.311	305.311	305.911	305.311	305.311	306.012	305.311	305.311	306.155	305.311	305.311	305.702	305.311
ELEC_NUC_ATTRAC	-1255.68	-1257.55	-1257.55	-1259.06	-1257.55	-1257.55	-1259.11	-1257.55	-1257.55	-1259.45	-1257.55	-1257.55	-1258.79	-1257.55
COULOMB	417.264	416.74	416.74	417.612	416.74	416.74	417.577	416.74	416.74	417.843	416.74	416.74	417.547	416.74
HF_EXCHANGE_A	0	0	0	0	0	0	0	0	0	0	0	0	-5.18355	-20.769
HF_EXCHANGE_B	0	0	0	0	0	0	0	0	0	0	0	0	-5.18355	-20.769
DFT_EXCHANGE	-37.3386	-37.4548	-37.4548	-41.379	-41.3491	-41.3491	-41.662	-41.6494	-41.6494	-41.5541	-41.4765	-41.4765	-32.6908	0
DFT_CORRELATION	-3.24414	-3.24574	-3.24574	-1.65696	-1.66147	-1.66147	-1.61291	-1.60169	-1.60169	-1.90232	-1.88524	-1.88524	0	0
NUCLEAR_REP	271.351	271.351	271.351	271.351	271.351	271.351	271.351	271.351	271.351	271.351	271.351	271.351	271.351	271.351
13
E_CONTR	LDA@LDA	LDA@HF	HF@LDA	PBE@PBE	PBE@HF	HF@PBE	SCAN@SCAN	SCAN@HF	HF@SCAN	M06-L@M06-L	M06-L@HF	HF@M06-L	PBE0@PBE0	HF@HF
TOTAL	-823.434	-823.172	-823.172	-829.111	-828.926	-828.926	-829.633	-829.507	-829.507	-829.929	-829.802	-829.802	-829.108	-825.299
KINETIC	818.031	824.202	824.202	826.057	824.202	824.202	826.236	824.202	824.202	826.575	824.202	824.202	825.415	824.202
ELEC_NUC_ATTRAC	-4255.38	-4259.89	-4259.89	-4264	-4259.89	-4259.89	-4264.13	-4259.89	-4259.89	-4265.1	-4259.89	-4259.89	-4263.14	-4259.89
COULOMB	1554.01	1552.92	1552.92	1555.01	1552.92	1552.92	1555.02	1552.92	1552.92	1555.79	1552.92	1552.92	1554.81	1552.92
HF_EXCHANGE_A	0	0	0	0	0	0	0	0	0	0	0	0	-12.9686	-52.0042
HF_EXCHANGE_B	0	0	0	0	0	0	0	0	0	0	0	0	-12.9686	-52.0042
DFT_EXCHANGE	-93.8047	-94.1163	-94.1163	-103.709	-103.679	-103.679	-104.359	-104.381	-104.381	-104	-103.886	-103.886	-81.7261	0
DFT_CORRELATION	-7.7573	-7.7652	-7.7652	-3.94186	-3.95617	-3.95617	-3.86895	-3.83591	-3.83591	-4.66953	-4.62534	-4.62534	0	0
NUCLEAR_REP	1161.47	1161.47	1161.47	1161.47	1161.47	1161.47	1161.47	1161.47	1161.47	1161.47	1161.47	1161.47	1161.47	1161.47
05a
E_CONTR	LDA@LDA	LDA@HF	HF@LDA	PBE@PBE	PBE@HF	HF@PBE	SCAN@SCAN	SCAN@HF	HF@SCAN	M06-L@M06-L	M06-L@HF	HF@M06-L	PBE0@PBE0	HF@HF
TOTAL	-411.708	-411.579	-411.579	-414.552	-414.461	-414.461	-414.81	-414.747	-414.747	-414.956	-414.893	-414.893	-414.55	-412.648
KINETIC	408.983	412.033	412.033	412.976	412.033	412.033	413.078	412.033	412.033	413.256	412.033	412.033	412.657	412.033
ELEC_NUC_ATTRAC	-1680.75	-1682.96	-1682.96	-1685.03	-1682.96	-1682.96	-1685.11	-1682.96	-1682.96	-1685.63	-1682.96	-1682.96	-1684.6	-1682.96
COULOMB	553.597	553.039	553.039	554.083	553.039	553.039	554.095	553.039	553.039	554.513	553.039	553.039	553.98	553.039
HF_EXCHANGE_A	0	0	0	0	0	0	0	0	0	0	0	0	-6.48242	-25.9917
HF_EXCHANGE_B	0	0	0	0	0	0	0	0	0	0	0	0	-6.48242	-25.9917
DFT_EXCHANGE	-46.887	-47.0338	-47.0338	-51.8417	-51.8225	-51.8225	-52.1669	-52.1693	-52.1693	-52.0096	-51.9394	-51.9394	-40.8494	0
DFT_CORRELATION	-3.87685	-3.88028	-3.88028	-1.96626	-1.97346	-1.97346	-1.92987	-1.91339	-1.91339	-2.30979	-2.28852	-2.28852	0	0
NUCLEAR_REP	357.227	357.227	357.227	357.227	357.227	357.227	357.227	357.227	357.227	357.227	357.227	357.227	357.227	357.227
17
E_CONTR	LDA@LDA	LDA@HF	HF@LDA	PBE@PBE	PBE@HF	HF@PBE	SCAN@SCAN	SCAN@HF	HF@SCAN	M06-L@M06-L	M06-L@HF	HF@M06-L	PBE0@PBE0	HF@HF
TOTAL	-306.114	-306.024	-306.024	-308.423	-308.364	-308.364	-308.645	-308.609	-308.609	-308.77	-308.722	-308.722	-308.447	-306.862
KINETIC	303.883	306.512	306.512	307.103	306.512	306.512	307.198	306.512	306.512	307.358	306.512	306.512	306.906	306.512
ELEC_NUC_ATTRAC	-1262.09	-1264.05	-1264.05	-1265.48	-1264.05	-1264.05	-1265.53	-1264.05	-1264.05	-1265.87	-1264.05	-1264.05	-1265.24	-1264.05
COULOMB	420.02	419.576	419.576	420.372	419.576	419.576	420.35	419.576	419.576	420.599	419.576	419.576	420.34	419.576
HF_EXCHANGE_A	0	0	0	0	0	0	0	0	0	0	0	0	-5.27007	-21.1123
HF_EXCHANGE_B	0	0	0	0	0	0	0	0	0	0	0	0	-5.27007	-21.1123
DFT_EXCHANGE	-37.9202	-38.0445	-38.0445	-42.0488	-42.0212	-42.0212	-42.3439	-42.3319	-42.3319	-42.2464	-42.165	-42.165	-33.2386	0
DFT_CORRELATION	-3.3399	-3.34243	-3.34243	-1.69968	-1.70584	-1.70584	-1.64979	-1.64046	-1.64046	-1.93739	-1.92003	-1.92003	0	0
NUCLEAR_REP	273.329	273.329	273.329	273.329	273.329	273.329	273.329	273.329	273.329	273.329	273.329	273.329	273.329	273.329
19
E_CONTR	LDA@LDA	LDA@HF	HF@LDA	PBE@PBE	PBE@HF	HF@PBE	SCAN@SCAN	SCAN@HF	HF@SCAN	M06-L@M06-L	M06-L@HF	HF@M06-L	PBE0@PBE0	HF@HF
TOTAL	-322.863	-322.762	-322.762	-325.39	-325.323	-325.323	-325.627	-325.586	-325.586	-325.772	-325.714	-325.714	-325.411	-323.71
KINETIC	320.355	323.186	323.186	323.902	323.186	323.186	323.985	323.186	323.186	324.193	323.186	323.186	323.67	323.186
ELEC_NUC_ATTRAC	-1358.62	-1360.43	-1360.43	-1362.37	-1360.43	-1360.43	-1362.3	-1360.43	-1360.43	-1362.78	-1360.43	-1360.43	-1362	-1360.43
COULOMB	456.375	455.564	455.564	456.779	455.564	455.564	456.65	455.564	455.564	456.985	455.564	455.564	456.64	455.564
HF_EXCHANGE_A	0	0	0	0	0	0	0	0	0	0	0	0	-5.65791	-22.6566
HF_EXCHANGE_B	0	0	0	0	0	0	0	0	0	0	0	0	-5.65791	-22.6566
DFT_EXCHANGE	-40.6667	-40.7734	-40.7734	-45.1693	-45.1064	-45.1064	-45.4708	-45.4334	-45.4334	-45.3652	-45.2486	-45.2486	-35.6871	0
DFT_CORRELATION	-3.59161	-3.59184	-3.59184	-1.81567	-1.82005	-1.82005	-1.76708	-1.75606	-1.75606	-2.08945	-2.06872	-2.06872	0	0
NUCLEAR_REP	303.281	303.281	303.281	303.281	303.281	303.281	303.281	303.281	303.281	303.281	303.281	303.281	303.281	303.281
20
E_CONTR	LDA@LDA	LDA@HF	HF@LDA	PBE@PBE	PBE@HF	HF@PBE	SCAN@SCAN	SCAN@HF	HF@SCAN	M06-L@M06-L	M06-L@HF	HF@M06-L	PBE0@PBE0	HF@HF
TOTAL	-460.396	-460.245	-460.245	-464.067	-463.968	-463.968	-464.426	-464.367	-464.367	-464.629	-464.543	-464.543	-464.115	-461.587
KINETIC	456.747	461.042	461.042	461.941	461.042	461.042	462.066	461.042	461.042	462.333	461.042	461.042	461.62	461.042
ELEC_NUC_ATTRAC	-2256.23	-2259.01	-2259.01	-2261.66	-2259.01	-2259.01	-2261.57	-2259.01	-2259.01	-2262.14	-2259.01	-2259.01	-2261.17	-2259.01
COULOMB	811.709	810.522	810.522	812.248	810.522	810.522	812.057	810.522	810.522	812.457	810.522	810.522	812.075	810.522
HF_EXCHANGE_A	0	0	0	0	0	0	0	0	0	0	0	0	-8.30841	-33.2773
HF_EXCHANGE_B	0	0	0	0	0	0	0	0	0	0	0	0	-8.30841	-33.2773
DFT_EXCHANGE	-59.6833	-59.8569	-59.8569	-66.2618	-66.1836	-66.1836	-66.7297	-66.6913	-66.6913	-66.5684	-66.4151	-66.4151	-52.4357	0
DFT_CORRELATION	-5.35576	-5.3564	-5.3564	-2.74789	-2.75248	-2.75248	-2.66245	-2.64355	-2.64355	-3.12537	-3.09599	-3.09599	0	0
NUCLEAR_REP	592.416	592.416	592.416	592.416	592.416	592.416	592.416	592.416	592.416	592.416	592.416	592.416	592.416	592.416
5
E_CONTR	LDA@LDA	LDA@HF	HF@LDA	PBE@PBE	PBE@HF	HF@PBE	SCAN@SCAN	SCAN@HF	HF@SCAN	M06-L@M06-L	M06-L@HF	HF@M06-L	PBE0@PBE0	HF@HF
TOTAL	-823.459	-823.196	-823.196	-829.135	-828.948	-828.948	-829.651	-829.524	-829.524	-829.944	-829.815	-829.815	-829.132	-825.322
KINETIC	818.055	824.206	824.206	826.059	824.206	824.206	826.235	824.206	824.206	826.609	824.206	824.206	825.418	824.206
ELEC_NUC_ATTRAC	-3996.73	-4001.29	-4001.29	-4005.35	-4001.29	-4001.29	-4005.44	-4001.29	-4001.29	-4006.53	-4001.29	-4001.29	-4004.48	-4001.29
COULOMB	1424.52	1423.5	1423.5	1425.54	1423.5	1423.5	1425.51	1423.5	1423.5	1426.39	1423.5	1423.5	1425.32	1423.5
HF_EXCHANGE_A	0	0	0	0	0	0	0	0	0	0	0	0	-12.9702	-52.0103
HF_EXCHANGE_B	0	0	0	0	0	0	0	0	0	0	0	0	-12.9702	-52.0103
DFT_EXCHANGE	-93.8267	-94.1288	-94.1288	-103.723	-103.69	-103.69	-104.369	-104.386	-104.386	-104.041	-103.913	-103.913	-81.7377	0
DFT_CORRELATION	-7.75862	-7.76562	-7.76562	-3.94307	-3.9566	-3.9566	-3.8704	-3.83665	-3.83665	-4.64361	-4.60052	-4.60052	0	0
NUCLEAR_REP	1032.28	1032.28	1032.28	1032.28	1032.28	1032.28	1032.28	1032.28	1032.28	1032.28	1032.28	1032.28	1032.28	1032.28
06b
E_CONTR	LDA@LDA	LDA@HF	HF@LDA	PBE@PBE	PBE@HF	HF@PBE	SCAN@SCAN	SCAN@HF	HF@SCAN	M06-L@M06-L	M06-L@HF	HF@M06-L	PBE0@PBE0	HF@HF
TOTAL	-301.137	-301.041	-301.041	-303.408	-303.343	-303.343	-303.621	-303.581	-303.581	-303.742	-303.69	-303.69	-303.425	-301.861
KINETIC	298.884	301.439	301.439	302.085	301.439	301.439	302.156	301.439	301.439	302.328	301.439	301.439	301.862	301.439
ELEC_NUC_ATTRAC	-1254.38	-1256.12	-1256.12	-1257.75	-1256.12	-1256.12	-1257.74	-1256.12	-1256.12	-1258.14	-1256.12	-1256.12	-1257.44	-1256.12
COULOMB	419.096	418.49	418.49	419.439	418.49	418.49	419.382	418.49	418.49	419.676	418.49	418.49	419.354	418.49
HF_EXCHANGE_A	0	0	0	0	0	0	0	0	0	0	0	0	-5.15943	-20.6713
HF_EXCHANGE_B	0	0	0	0	0	0	0	0	0	0	0	0	-5.15943	-20.6713
DFT_EXCHANGE	-37.1736	-37.2803	-37.2803	-41.1981	-41.1591	-41.1591	-41.4736	-41.4572	-41.4572	-41.3683	-41.2845	-41.2845	-32.5566	0
DFT_CORRELATION	-3.24043	-3.24171	-3.24171	-1.66044	-1.66512	-1.66512	-1.61646	-1.60453	-1.60453	-1.90502	-1.88713	-1.88713	0	0
NUCLEAR_REP	275.672	275.672	275.672	275.672	275.672	275.672	275.672	275.672	275.672	275.672	275.672	275.672	275.672	275.672
21
E_CONTR	LDA@LDA	LDA@HF	HF@LDA	PBE@PBE	PBE@HF	HF@PBE	SCAN@SCAN	SCAN@HF	HF@SCAN	M06-L@M06-L	M06-L@HF	HF@M06-L	PBE0@PBE0	HF@HF
TOTAL	-590.927	-590.735	-590.735	-595.548	-595.422	-595.422	-595.995	-595.918	-595.918	-596.244	-596.139	-596.139	-595.601	-592.405
KINETIC	586.316	591.699	591.699	592.878	591.699	591.699	593.047	591.699	591.699	593.348	591.699	591.699	592.45	591.699
ELEC_NUC_ATTRAC	-3129.97	-3133.55	-3133.55	-3136.85	-3133.55	-3133.55	-3136.77	-3133.55	-3133.55	-3137.49	-3133.55	-3133.55	-3136.22	-3133.55
COULOMB	1157.89	1156.49	1156.49	1158.58	1156.49	1156.49	1158.36	1156.49	1156.49	1158.9	1156.49	1156.49	1158.37	1156.49
HF_EXCHANGE_A	0	0	0	0	0	0	0	0	0	0	0	0	-10.4812	-41.9843
HF_EXCHANGE_B	0	0	0	0	0	0	0	0	0	0	0	0	-10.4812	-41.9843
DFT_EXCHANGE	-75.3959	-75.6125	-75.6125	-83.6267	-83.532	-83.532	-84.2024	-84.1583	-84.1583	-83.9713	-83.7925	-83.7925	-66.1544	0
DFT_CORRELATION	-6.68507	-6.68603	-6.68603	-3.44606	-3.45299	-3.45299	-3.34682	-3.32323	-3.32323	-3.94654	-3.91001	-3.91001	0	0
NUCLEAR_REP	876.919	876.919	876.919	876.919	876.919	876.919	876.919	876.919	876.919	876.919	876.919	876.919	876.919	876.919
15a
E_CONTR	LDA@LDA	LDA@HF	HF@LDA	PBE@PBE	PBE@HF	HF@PBE	SCAN@SCAN	SCAN@HF	HF@SCAN	M06-L@M06-L	M06-L@HF	HF@M06-L	PBE0@PBE0	HF@HF
TOTAL	-463.645	-463.5	-463.5	-466.994	-466.893	-466.893	-467.297	-467.231	-467.231	-467.467	-467.393	-467.393	-466.999	-464.711
KINETIC	460.365	464.027	464.027	465.11	464.027	464.027	465.216	464.027	464.027	465.442	464.027	464.027	464.737	464.027
ELEC_NUC_ATTRAC	-2091.04	-2093.63	-2093.63	-2096.1	-2093.63	-2093.63	-2096.13	-2093.63	-2093.63	-2096.77	-2093.63	-2093.63	-2095.59	-2093.63
COULOMB	723.197	722.422	722.422	723.761	722.422	722.422	723.709	722.422	722.422	724.211	722.422	722.422	723.618	722.422
HF_EXCHANGE_A	0	0	0	0	0	0	0	0	0	0	0	0	-7.59834	-30.4481
HF_EXCHANGE_B	0	0	0	0	0	0	0	0	0	0	0	0	-7.59834	-30.4481
DFT_EXCHANGE	-54.9012	-55.0496	-55.0496	-60.747	-60.6907	-60.6907	-61.1233	-61.1011	-61.1011	-60.9354	-60.8247	-60.8247	-47.9351	0
DFT_CORRELATION	-4.63344	-4.63537	-4.63537	-2.38	-2.38815	-2.38815	-2.3331	-2.31573	-2.31573	-2.77898	-2.75389	-2.75389	0	0
NUCLEAR_REP	503.365	503.365	503.365	503.365	503.365	503.365	503.365	503.365	503.365	503.365	503.365	503.365	503.365	503.365

## Sheet: B30
18a
E_CONTR	LDA@LDA	LDA@HF	HF@LDA	PBE@PBE	PBE@HF	HF@PBE	SCAN@SCAN	SCAN@HF	HF@SCAN	M06-L@M06-L	M06-L@HF	HF@M06-L	PBE0@PBE0	HF@HF
TOTAL	-56.1089	-56.0954	-56.0954	-56.5157	-56.5072	-56.5072	-56.5525	-56.5477	-56.5477	-56.5778	-56.5714	-56.5714	-56.5198	-56.2237
KINETIC	55.7342	56.1392	56.1392	56.2702	56.1392	56.1392	56.278	56.1392	56.1392	56.3226	56.1392	56.1392	56.2354	56.1392
ELEC_NUC_ATTRAC	-155.311	-155.696	-155.696	-155.873	-155.696	-155.696	-155.904	-155.696	-155.696	-155.982	-155.696	-155.696	-155.862	-155.696
COULOMB	39.054	39.0762	39.0762	39.1098	39.0762	39.0762	39.1406	39.0762	39.0762	39.19	39.0762	39.0762	39.1392	39.0762
HF_EXCHANGE_A	0	0	0	0	0	0	0	0	0	0	0	0	-0.956756	-3.83247
HF_EXCHANGE_B	0	0	0	0	0	0	0	0	0	0	0	0	-0.956756	-3.83247
DFT_EXCHANGE	-6.88351	-6.91039	-6.91039	-7.63063	-7.63141	-7.63141	-7.68811	-7.68804	-7.68804	-7.69015	-7.67491	-7.67491	-6.04099	0
DFT_CORRELATION	-0.624637	-0.626182	-0.626182	-0.313926	-0.316989	-0.316989	-0.301091	-0.300867	-0.300867	-0.340258	-0.337726	-0.337726	0	0
NUCLEAR_REP	11.9221	11.9221	11.9221	11.9221	11.9221	11.9221	11.9221	11.9221	11.9221	11.9221	11.9221	11.9221	11.9221	11.9221
14
E_CONTR	LDA@LDA	LDA@HF	HF@LDA	PBE@PBE	PBE@HF	HF@PBE	SCAN@SCAN	SCAN@HF	HF@SCAN	M06-L@M06-L	M06-L@HF	HF@M06-L	PBE0@PBE0	HF@HF
TOTAL	-3203.91	-3203.81	-3203.81	-3209.62	-3209.55	-3209.55	-3210.34	-3210.3	-3210.3	-3210.25	-3210.21	-3210.21	-3209.72	-3206.91
KINETIC	3200.42	3206.66	3206.66	3203.76	3206.66	3206.66	3205.01	3206.66	3206.66	3206.34	3206.66	3206.66	3204.61	3206.66
ELEC_NUC_ATTRAC	-8348.85	-8357.02	-8357.02	-8352.78	-8357.02	-8357.02	-8355.21	-8357.02	-8357.02	-8357.07	-8357.02	-8357.02	-8354.44	-8357.02
COULOMB	1743.98	1746.29	1746.29	1744.71	1746.29	1746.29	1745.99	1746.29	1746.29	1746.62	1746.29	1746.29	1745.58	1746.29
HF_EXCHANGE_A	0	0	0	0	0	0	0	0	0	0	0	0	-17.4998	-70.1048
HF_EXCHANGE_B	0	0	0	0	0	0	0	0	0	0	0	0	-17.4998	-70.1048
DFT_EXCHANGE	-130.661	-130.936	-130.936	-139.489	-139.655	-139.655	-140.329	-140.433	-140.433	-139.494	-139.517	-139.517	-107.849	0
DFT_CORRELATION	-6.16718	-6.17309	-6.17309	-3.18263	-3.19094	-3.19094	-3.17324	-3.16341	-3.16341	-4.00553	-3.99235	-3.99235	0	0
NUCLEAR_REP	337.368	337.368	337.368	337.368	337.368	337.368	337.368	337.368	337.368	337.368	337.368	337.368	337.368	337.368
29b
E_CONTR	LDA@LDA	LDA@HF	HF@LDA	PBE@PBE	PBE@HF	HF@PBE	SCAN@SCAN	SCAN@HF	HF@SCAN	M06-L@M06-L	M06-L@HF	HF@M06-L	PBE0@PBE0	HF@HF
TOTAL	-638.035	-637.955	-637.955	-640.725	-640.67	-640.67	-641.012	-640.978	-640.978	-641.097	-641.071	-641.071	-640.744	-639.332
KINETIC	636.245	638.909	638.909	638.773	638.909	638.909	639.298	638.909	638.909	639.343	638.909	638.909	638.814	638.909
ELEC_NUC_ATTRAC	-1901.91	-1904.9	-1904.9	-1904.78	-1904.9	-1904.9	-1905.67	-1904.9	-1904.9	-1905.88	-1904.9	-1904.9	-1904.97	-1904.9
COULOMB	489.825	490.444	490.444	490.279	490.444	490.444	490.714	490.444	490.444	490.929	490.444	490.444	490.474	490.444
HF_EXCHANGE_A	0	0	0	0	0	0	0	0	0	0	0	0	-6.60745	-26.5121
HF_EXCHANGE_B	0	0	0	0	0	0	0	0	0	0	0	0	-6.60745	-26.5121
DFT_EXCHANGE	-48.307	-48.5142	-48.5142	-52.722	-52.8411	-52.8411	-53.0953	-53.1718	-53.1718	-52.8197	-52.8667	-52.8667	-41.0889	0
DFT_CORRELATION	-3.12503	-3.13306	-3.13306	-1.51481	-1.52051	-1.52051	-1.50563	-1.49791	-1.49791	-1.90846	-1.89598	-1.89598	0	0
NUCLEAR_REP	189.243	189.243	189.243	189.243	189.243	189.243	189.243	189.243	189.243	189.243	189.243	189.243	189.243	189.243
19
E_CONTR	LDA@LDA	LDA@HF	HF@LDA	PBE@PBE	PBE@HF	HF@PBE	SCAN@SCAN	SCAN@HF	HF@SCAN	M06-L@M06-L	M06-L@HF	HF@M06-L	PBE0@PBE0	HF@HF
TOTAL	-1493.75	-1493.64	-1493.64	-1498.91	-1498.84	-1498.84	-1499.52	-1499.47	-1499.47	-1499.64	-1499.6	-1499.6	-1499	-1496.49
KINETIC	1491.27	1496.04	1496.04	1494.61	1496.04	1496.04	1495.79	1496.04	1496.04	1496.3	1496.04	1496.04	1495.03	1496.04
ELEC_NUC_ATTRAC	-4475.02	-4479.94	-4479.94	-4478.95	-4479.94	-4479.94	-4480.7	-4479.94	-4479.94	-4481.71	-4479.94	-4479.94	-4479.53	-4479.94
COULOMB	1142.54	1143.13	1143.13	1143.3	1143.13	1143.13	1144	1143.13	1143.13	1144.6	1143.13	1143.13	1143.54	1143.13
HF_EXCHANGE_A	0	0	0	0	0	0	0	0	0	0	0	0	-13.2074	-52.9488
HF_EXCHANGE_B	0	0	0	0	0	0	0	0	0	0	0	0	-13.2074	-52.9488
DFT_EXCHANGE	-96.971	-97.2805	-97.2805	-105.217	-105.401	-105.401	-105.976	-106.086	-106.086	-105.393	-105.423	-105.423	-81.8021	0
DFT_CORRELATION	-5.7542	-5.76415	-5.76415	-2.83611	-2.84462	-2.84462	-2.80876	-2.79687	-2.79687	-3.6063	-3.58494	-3.58494	0	0
NUCLEAR_REP	450.174	450.174	450.174	450.174	450.174	450.174	450.174	450.174	450.174	450.174	450.174	450.174	450.174	450.174
03a
E_CONTR	LDA@LDA	LDA@HF	HF@LDA	PBE@PBE	PBE@HF	HF@PBE	SCAN@SCAN	SCAN@HF	HF@SCAN	M06-L@M06-L	M06-L@HF	HF@M06-L	PBE0@PBE0	HF@HF
TOTAL	-458.807	-458.793	-458.793	-460.104	-460.096	-460.096	-460.277	-460.273	-460.273	-460.284	-460.28	-460.28	-460.141	-459.577
KINETIC	458.459	459.582	459.582	458.857	459.582	459.582	459.175	459.582	459.582	459.469	459.582	459.582	459.092	459.582
ELEC_NUC_ATTRAC	-1099.17	-1100.7	-1100.7	-1099.7	-1100.7	-1100.7	-1100.26	-1100.7	-1100.7	-1100.72	-1100.7	-1100.7	-1100.15	-1100.7
COULOMB	208.793	209.29	209.29	208.953	209.29	209.29	209.221	209.29	209.29	209.422	209.29	209.29	209.191	209.29
HF_EXCHANGE_A	0	0	0	0	0	0	0	0	0	0	0	0	-3.46356	-13.8738
HF_EXCHANGE_B	0	0	0	0	0	0	0	0	0	0	0	0	-3.46356	-13.8738
DFT_EXCHANGE	-25.5214	-25.5888	-25.5888	-27.5378	-27.5863	-27.5863	-27.7477	-27.7746	-27.7746	-27.5867	-27.5859	-27.5859	-21.3494	0
DFT_CORRELATION	-1.3727	-1.37544	-1.37544	-0.677174	-0.681077	-0.681077	-0.669752	-0.669297	-0.669297	-0.869913	-0.865516	-0.865516	0	0
NUCLEAR_REP	0	0	0	0	0	0	0	0	0	0	0	0	0	0
25a
E_CONTR	LDA@LDA	LDA@HF	HF@LDA	PBE@PBE	PBE@HF	HF@PBE	SCAN@SCAN	SCAN@HF	HF@SCAN	M06-L@M06-L	M06-L@HF	HF@M06-L	PBE0@PBE0	HF@HF
TOTAL	-458.807	-458.793	-458.793	-460.104	-460.096	-460.096	-460.277	-460.273	-460.273	-460.284	-460.28	-460.28	-460.141	-459.577
KINETIC	458.459	459.582	459.582	458.857	459.582	459.582	459.175	459.582	459.582	459.469	459.582	459.582	459.092	459.582
ELEC_NUC_ATTRAC	-1099.17	-1100.7	-1100.7	-1099.7	-1100.7	-1100.7	-1100.26	-1100.7	-1100.7	-1100.72	-1100.7	-1100.7	-1100.15	-1100.7
COULOMB	208.793	209.29	209.29	208.953	209.29	209.29	209.221	209.29	209.29	209.422	209.29	209.29	209.191	209.29
HF_EXCHANGE_A	0	0	0	0	0	0	0	0	0	0	0	0	-3.46356	-13.8738
HF_EXCHANGE_B	0	0	0	0	0	0	0	0	0	0	0	0	-3.46356	-13.8738
DFT_EXCHANGE	-25.5214	-25.5888	-25.5888	-27.5378	-27.5863	-27.5863	-27.7477	-27.7746	-27.7746	-27.5867	-27.5859	-27.5859	-21.3494	0
DFT_CORRELATION	-1.3727	-1.37544	-1.37544	-0.677174	-0.681077	-0.681077	-0.669752	-0.669297	-0.669297	-0.869913	-0.865516	-0.865516	0	0
NUCLEAR_REP	0	0	0	0	0	0	0	0	0	0	0	0	0	0
09b
E_CONTR	LDA@LDA	LDA@HF	HF@LDA	PBE@PBE	PBE@HF	HF@PBE	SCAN@SCAN	SCAN@HF	HF@SCAN	M06-L@M06-L	M06-L@HF	HF@M06-L	PBE0@PBE0	HF@HF
TOTAL	-2596.68	-2596.61	-2596.61	-2600.81	-2600.75	-2600.75	-2601.35	-2601.31	-2601.31	-2601.23	-2601.2	-2601.2	-2600.86	-2598.8
KINETIC	2593.77	2598.35	2598.35	2596.25	2598.35	2598.35	2596.99	2598.35	2598.35	2598.08	2598.35	2598.35	2596.87	2598.35
ELEC_NUC_ATTRAC	-6601.69	-6607.4	-6607.4	-6604.6	-6607.4	-6607.4	-6606.03	-6607.4	-6607.4	-6607.54	-6607.4	-6607.4	-6605.68	-6607.4
COULOMB	1319.57	1321.02	1321.02	1320.09	1321.02	1321.02	1320.85	1321.02	1321.02	1321.35	1321.02	1321.02	1320.62	1321.02
HF_EXCHANGE_A	0	0	0	0	0	0	0	0	0	0	0	0	-13.1813	-52.8202
HF_EXCHANGE_B	0	0	0	0	0	0	0	0	0	0	0	0	-13.1813	-52.8202
DFT_EXCHANGE	-98.8308	-99.067	-99.067	-105.152	-105.316	-105.316	-105.757	-105.882	-105.882	-105.113	-105.176	-105.176	-81.1815	0
DFT_CORRELATION	-4.38193	-4.38858	-4.38858	-2.27388	-2.28027	-2.28027	-2.2744	-2.26916	-2.26916	-2.87634	-2.8692	-2.8692	0	0
NUCLEAR_REP	194.875	194.875	194.875	194.875	194.875	194.875	194.875	194.875	194.875	194.875	194.875	194.875	194.875	194.875
21b
E_CONTR	LDA@LDA	LDA@HF	HF@LDA	PBE@PBE	PBE@HF	HF@PBE	SCAN@SCAN	SCAN@HF	HF@SCAN	M06-L@M06-L	M06-L@HF	HF@M06-L	PBE0@PBE0	HF@HF
TOTAL	-3036.26	-3036.16	-3036.16	-3041.99	-3041.92	-3041.92	-3042.73	-3042.69	-3042.69	-3042.64	-3042.6	-3042.6	-3042.08	-3039.24
KINETIC	3032.47	3038.56	3038.56	3036.02	3038.56	3038.56	3037.14	3038.56	3038.56	3038.28	3038.56	3038.56	3036.76	3038.56
ELEC_NUC_ATTRAC	-8205.73	-8213.12	-8213.12	-8209.9	-8213.12	-8213.12	-8211.84	-8213.12	-8213.12	-8213.69	-8213.12	-8213.12	-8211.17	-8213.12
COULOMB	1799.6	1801.33	1801.33	1800.36	1801.33	1801.33	1801.28	1801.33	1801.33	1802.09	1801.33	1801.33	1800.97	1801.33
HF_EXCHANGE_A	0	0	0	0	0	0	0	0	0	0	0	0	-17.2911	-69.2913
HF_EXCHANGE_B	0	0	0	0	0	0	0	0	0	0	0	0	-17.2911	-69.2913
DFT_EXCHANGE	-128.964	-129.287	-129.287	-137.854	-138.066	-138.066	-138.714	-138.864	-138.864	-137.863	-137.936	-137.936	-106.635	0
DFT_CORRELATION	-6.20724	-6.21555	-6.21555	-3.1892	-3.19557	-3.19557	-3.17814	-3.16669	-3.16669	-4.02895	-4.01274	-4.01274	0	0
NUCLEAR_REP	472.577	472.577	472.577	472.577	472.577	472.577	472.577	472.577	472.577	472.577	472.577	472.577	472.577	472.577
29a
E_CONTR	LDA@LDA	LDA@HF	HF@LDA	PBE@PBE	PBE@HF	HF@PBE	SCAN@SCAN	SCAN@HF	HF@SCAN	M06-L@M06-L	M06-L@HF	HF@M06-L	PBE0@PBE0	HF@HF
TOTAL	-56.1089	-56.0954	-56.0954	-56.5157	-56.5072	-56.5072	-56.5525	-56.5477	-56.5477	-56.5778	-56.5714	-56.5714	-56.5198	-56.2237
KINETIC	55.7317	56.1365	56.1365	56.2676	56.1365	56.1365	56.2753	56.1365	56.1365	56.3198	56.1365	56.1365	56.2327	56.1365
ELEC_NUC_ATTRAC	-155.302	-155.687	-155.687	-155.864	-155.687	-155.687	-155.895	-155.687	-155.687	-155.973	-155.687	-155.687	-155.853	-155.687
COULOMB	39.0512	39.0734	39.0734	39.1069	39.0734	39.0734	39.1378	39.0734	39.0734	39.1872	39.0734	39.0734	39.1364	39.0734
HF_EXCHANGE_A	0	0	0	0	0	0	0	0	0	0	0	0	-0.956701	-3.83225
HF_EXCHANGE_B	0	0	0	0	0	0	0	0	0	0	0	0	-0.956701	-3.83225
DFT_EXCHANGE	-6.88313	-6.91	-6.91	-7.6302	-7.63099	-7.63099	-7.68765	-7.68759	-7.68759	-7.68966	-7.67445	-7.67445	-6.04065	0
DFT_CORRELATION	-0.624612	-0.626158	-0.626158	-0.313898	-0.316964	-0.316964	-0.301073	-0.30085	-0.30085	-0.340233	-0.3377	-0.3377	0	0
NUCLEAR_REP	11.918	11.918	11.918	11.918	11.918	11.918	11.918	11.918	11.918	11.918	11.918	11.918	11.918	11.918
23
E_CONTR	LDA@LDA	LDA@HF	HF@LDA	PBE@PBE	PBE@HF	HF@PBE	SCAN@SCAN	SCAN@HF	HF@SCAN	M06-L@M06-L	M06-L@HF	HF@M06-L	PBE0@PBE0	HF@HF
TOTAL	-1091.04	-1090.93	-1090.93	-1095.31	-1095.24	-1095.24	-1095.79	-1095.74	-1095.74	-1095.92	-1095.88	-1095.88	-1095.37	-1093.14
KINETIC	1088.51	1092.6	1092.6	1091.99	1092.6	1092.6	1092.87	1092.6	1092.6	1093.12	1092.6	1092.6	1092.16	1092.6
ELEC_NUC_ATTRAC	-3422.96	-3427.05	-3427.05	-3426.9	-3427.05	-3427.05	-3428.2	-3427.05	-3427.05	-3428.84	-3427.05	-3427.05	-3427.19	-3427.05
COULOMB	915.355	915.744	915.744	915.992	915.744	915.744	916.517	915.744	915.744	916.981	915.744	915.744	916.167	915.744
HF_EXCHANGE_A	0	0	0	0	0	0	0	0	0	0	0	0	-10.7024	-42.9123
HF_EXCHANGE_B	0	0	0	0	0	0	0	0	0	0	0	0	-10.7024	-42.9123
DFT_EXCHANGE	-78.3248	-78.6003	-78.6003	-85.3065	-85.4489	-85.4489	-85.9206	-86.0046	-86.0046	-85.5048	-85.5217	-85.5217	-66.4912	0
DFT_CORRELATION	-5.00431	-5.01372	-5.01372	-2.46913	-2.47754	-2.47754	-2.43431	-2.4239	-2.4239	-3.0673	-3.04835	-3.04835	0	0
NUCLEAR_REP	411.387	411.387	411.387	411.387	411.387	411.387	411.387	411.387	411.387	411.387	411.387	411.387	411.387	411.387
8
E_CONTR	LDA@LDA	LDA@HF	HF@LDA	PBE@PBE	PBE@HF	HF@PBE	SCAN@SCAN	SCAN@HF	HF@SCAN	M06-L@M06-L	M06-L@HF	HF@M06-L	PBE0@PBE0	HF@HF
TOTAL	-3166.12	-3166.04	-3166.04	-3171.54	-3171.47	-3171.47	-3172.24	-3172.19	-3172.19	-3172.12	-3172.08	-3172.08	-3171.64	-3169.01
KINETIC	3162.9	3168.79	3168.79	3165.83	3168.79	3168.79	3167.04	3168.79	3168.79	3168.36	3168.79	3168.79	3166.7	3168.79
ELEC_NUC_ATTRAC	-8208.75	-8216.64	-8216.64	-8212.25	-8216.64	-8216.64	-8214.64	-8216.64	-8216.64	-8216.46	-8216.64	-8216.64	-8213.92	-8216.64
COULOMB	1700.1	1702.49	1702.49	1700.79	1702.49	1702.49	1702.07	1702.49	1702.49	1702.65	1702.49	1702.49	1701.66	1702.49
HF_EXCHANGE_A	0	0	0	0	0	0	0	0	0	0	0	0	-16.8541	-67.5284
HF_EXCHANGE_B	0	0	0	0	0	0	0	0	0	0	0	0	-16.8541	-67.5284
DFT_EXCHANGE	-126.018	-126.303	-126.303	-134.335	-134.531	-134.531	-135.14	-135.268	-135.268	-134.308	-134.368	-134.368	-103.79	0
DFT_CORRELATION	-5.77467	-5.7824	-5.7824	-2.98415	-2.99165	-2.99165	-2.97996	-2.97111	-2.97111	-3.7738	-3.76334	-3.76334	0	0
NUCLEAR_REP	311.415	311.415	311.415	311.415	311.415	311.415	311.415	311.415	311.415	311.415	311.415	311.415	311.415	311.415
6
E_CONTR	LDA@LDA	LDA@HF	HF@LDA	PBE@PBE	PBE@HF	HF@PBE	SCAN@SCAN	SCAN@HF	HF@SCAN	M06-L@M06-L	M06-L@HF	HF@M06-L	PBE0@PBE0	HF@HF
TOTAL	-2726.01	-2725.95	-2725.95	-2730.11	-2730.06	-2730.06	-2730.65	-2730.62	-2730.62	-2730.53	-2730.5	-2730.5	-2730.19	-2728.11
KINETIC	2723.3	2727.95	2727.95	2725.66	2727.95	2727.95	2726.49	2727.95	2727.95	2727.62	2727.95	2727.95	2726.33	2727.95
ELEC_NUC_ATTRAC	-6896.73	-6902.32	-6902.32	-6899.45	-6902.32	-6902.32	-6901.17	-6902.32	-6902.32	-6902.48	-6902.32	-6902.32	-6900.57	-6902.32
COULOMB	1363.86	1365.08	1365.08	1364.3	1365.08	1365.08	1365.26	1365.08	1365.08	1365.51	1365.08	1365.08	1364.81	1365.08
HF_EXCHANGE_A	0	0	0	0	0	0	0	0	0	0	0	0	-13.4043	-53.6958
HF_EXCHANGE_B	0	0	0	0	0	0	0	0	0	0	0	0	-13.4043	-53.6958
DFT_EXCHANGE	-100.554	-100.76	-100.76	-106.853	-106.986	-106.986	-107.476	-107.568	-107.568	-106.849	-106.877	-106.877	-82.5233	0
DFT_CORRELATION	-4.46051	-4.46597	-4.46597	-2.34615	-2.3526	-2.3526	-2.33111	-2.32573	-2.32573	-2.90831	-2.90412	-2.90412	0	0
NUCLEAR_REP	188.575	188.575	188.575	188.575	188.575	188.575	188.575	188.575	188.575	188.575	188.575	188.575	188.575	188.575
30
E_CONTR	LDA@LDA	LDA@HF	HF@LDA	PBE@PBE	PBE@HF	HF@PBE	SCAN@SCAN	SCAN@HF	HF@SCAN	M06-L@M06-L	M06-L@HF	HF@M06-L	PBE0@PBE0	HF@HF
TOTAL	-2586.67	-2586.56	-2586.56	-2591.61	-2591.53	-2591.53	-2592.21	-2592.15	-2592.15	-2592.17	-2592.13	-2592.13	-2591.66	-2589.02
KINETIC	2583.42	2588.73	2588.73	2587.11	2588.73	2588.73	2588.1	2588.73	2588.73	2588.77	2588.73	2588.73	2587.58	2588.73
ELEC_NUC_ATTRAC	-7069.47	-7075.87	-7075.87	-7073.64	-7075.87	-7075.87	-7075.6	-7075.87	-7075.87	-7076.5	-7075.87	-7075.87	-7074.6	-7075.87
COULOMB	1575.79	1577.34	1577.34	1576.43	1577.34	1577.34	1577.5	1577.34	1577.34	1577.81	1577.34	1577.34	1577	1577.34
HF_EXCHANGE_A	0	0	0	0	0	0	0	0	0	0	0	0	-14.9123	-59.7796
HF_EXCHANGE_B	0	0	0	0	0	0	0	0	0	0	0	0	-14.9123	-59.7796
DFT_EXCHANGE	-111.186	-111.518	-111.518	-118.987	-119.194	-119.194	-119.7	-119.849	-119.849	-119.017	-119.098	-119.098	-92.1596	0
DFT_CORRELATION	-5.5713	-5.58251	-5.58251	-2.86421	-2.8743	-2.8743	-2.85114	-2.84338	-2.84338	-3.57939	-3.56469	-3.56469	0	0
NUCLEAR_REP	440.343	440.343	440.343	440.343	440.343	440.343	440.343	440.343	440.343	440.343	440.343	440.343	440.343	440.343
10
E_CONTR	LDA@LDA	LDA@HF	HF@LDA	PBE@PBE	PBE@HF	HF@PBE	SCAN@SCAN	SCAN@HF	HF@SCAN	M06-L@M06-L	M06-L@HF	HF@M06-L	PBE0@PBE0	HF@HF
TOTAL	-5167.5	-5167.4	-5167.4	-5174.77	-5174.7	-5174.7	-5175.77	-5175.72	-5175.72	-5175.47	-5175.44	-5175.44	-5174.91	-5171.38
KINETIC	5162.92	5171.24	5171.24	5166.49	5171.24	5171.24	5167.98	5171.24	5171.24	5170.2	5171.24	5171.24	5167.88	5171.24
ELEC_NUC_ATTRAC	-13421.2	-13432.3	-13432.3	-13425.5	-13432.3	-13432.3	-13428.6	-13432.3	-13432.3	-13431.5	-13432.3	-13432.3	-13428	-13432.3
COULOMB	2762.02	2765.21	2765.21	2762.83	2765.21	2765.21	2764.56	2765.21	2765.21	2765.37	2765.21	2765.21	2764.06	2765.21
HF_EXCHANGE_A	0	0	0	0	0	0	0	0	0	0	0	0	-24.4127	-97.7959
HF_EXCHANGE_B	0	0	0	0	0	0	0	0	0	0	0	0	-24.4127	-97.7959
DFT_EXCHANGE	-183.626	-183.999	-183.999	-194.6	-194.878	-194.878	-195.718	-195.92	-195.92	-194.468	-194.569	-194.569	-150.049	0
DFT_CORRELATION	-7.60759	-7.61668	-7.61668	-4.02376	-4.0329	-4.0329	-4.02352	-4.01538	-4.01538	-5.08935	-5.08147	-5.08147	0	0
NUCLEAR_REP	520.039	520.039	520.039	520.039	520.039	520.039	520.039	520.039	520.039	520.039	520.039	520.039	520.039	520.039
07a
E_CONTR	LDA@LDA	LDA@HF	HF@LDA	PBE@PBE	PBE@HF	HF@PBE	SCAN@SCAN	SCAN@HF	HF@SCAN	M06-L@M06-L	M06-L@HF	HF@M06-L	PBE0@PBE0	HF@HF
TOTAL	-458.807	-458.793	-458.793	-460.104	-460.096	-460.096	-460.277	-460.273	-460.273	-460.284	-460.28	-460.28	-460.141	-459.577
KINETIC	458.459	459.582	459.582	458.857	459.582	459.582	459.175	459.582	459.582	459.469	459.582	459.582	459.092	459.582
ELEC_NUC_ATTRAC	-1099.17	-1100.7	-1100.7	-1099.7	-1100.7	-1100.7	-1100.26	-1100.7	-1100.7	-1100.72	-1100.7	-1100.7	-1100.15	-1100.7
COULOMB	208.793	209.29	209.29	208.953	209.29	209.29	209.221	209.29	209.29	209.422	209.29	209.29	209.191	209.29
HF_EXCHANGE_A	0	0	0	0	0	0	0	0	0	0	0	0	-3.46356	-13.8738
HF_EXCHANGE_B	0	0	0	0	0	0	0	0	0	0	0	0	-3.46356	-13.8738
DFT_EXCHANGE	-25.5214	-25.5888	-25.5888	-27.5378	-27.5863	-27.5863	-27.7477	-27.7746	-27.7746	-27.5867	-27.5859	-27.5859	-21.3494	0
DFT_CORRELATION	-1.3727	-1.37544	-1.37544	-0.677174	-0.681077	-0.681077	-0.669752	-0.669297	-0.669297	-0.869913	-0.865516	-0.865516	0	0
NUCLEAR_REP	0	0	0	0	0	0	0	0	0	0	0	0	0	0
05b
E_CONTR	LDA@LDA	LDA@HF	HF@LDA	PBE@PBE	PBE@HF	HF@PBE	SCAN@SCAN	SCAN@HF	HF@SCAN	M06-L@M06-L	M06-L@HF	HF@M06-L	PBE0@PBE0	HF@HF
TOTAL	-557.922	-557.886	-557.886	-559.756	-559.731	-559.731	-559.975	-559.959	-559.959	-560.002	-559.988	-559.988	-559.782	-558.909
KINETIC	557.017	558.668	558.668	558.161	558.668	558.668	558.345	558.668	558.668	558.814	558.668	558.668	558.326	558.668
ELEC_NUC_ATTRAC	-1425.37	-1427.23	-1427.23	-1426.72	-1427.23	-1427.23	-1426.97	-1427.23	-1427.23	-1427.75	-1427.23	-1427.23	-1426.99	-1427.23
COULOMB	299.309	299.653	299.653	299.574	299.653	299.653	299.662	299.653	299.653	300.023	299.653	299.653	299.702	299.653
HF_EXCHANGE_A	0	0	0	0	0	0	0	0	0	0	0	0	-4.68389	-18.7705
HF_EXCHANGE_B	0	0	0	0	0	0	0	0	0	0	0	0	-4.68389	-18.7705
DFT_EXCHANGE	-34.4339	-34.5279	-34.5279	-37.3402	-37.3916	-37.3916	-37.5918	-37.6335	-37.6335	-37.3996	-37.3978	-37.3978	-28.9898	0
DFT_CORRELATION	-1.98657	-1.98947	-1.98947	-0.967671	-0.971269	-0.971269	-0.959372	-0.956834	-0.956834	-1.22686	-1.22224	-1.22224	0	0
NUCLEAR_REP	47.5406	47.5406	47.5406	47.5406	47.5406	47.5406	47.5406	47.5406	47.5406	47.5406	47.5406	47.5406	47.5406	47.5406
06a
E_CONTR	LDA@LDA	LDA@HF	HF@LDA	PBE@PBE	PBE@HF	HF@PBE	SCAN@SCAN	SCAN@HF	HF@SCAN	M06-L@M06-L	M06-L@HF	HF@M06-L	PBE0@PBE0	HF@HF
TOTAL	-56.1089	-56.0955	-56.0955	-56.5155	-56.5071	-56.5071	-56.5523	-56.5476	-56.5476	-56.5775	-56.5712	-56.5712	-56.5197	-56.2238
KINETIC	55.7281	56.1331	56.1331	56.2633	56.1331	56.1331	56.27	56.1331	56.1331	56.3151	56.1331	56.1331	56.2288	56.1331
ELEC_NUC_ATTRAC	-155.311	-155.698	-155.698	-155.873	-155.698	-155.698	-155.902	-155.698	-155.698	-155.982	-155.698	-155.698	-155.862	-155.698
COULOMB	39.0606	39.084	39.084	39.116	39.084	39.084	39.1469	39.084	39.084	39.197	39.084	39.084	39.146	39.084
HF_EXCHANGE_A	0	0	0	0	0	0	0	0	0	0	0	0	-0.956783	-3.83257
HF_EXCHANGE_B	0	0	0	0	0	0	0	0	0	0	0	0	-0.956783	-3.83257
DFT_EXCHANGE	-6.8837	-6.91062	-6.91062	-7.63056	-7.63149	-7.63149	-7.68794	-7.68808	-7.68808	-7.68982	-7.6748	-7.6748	-6.04094	0
DFT_CORRELATION	-0.624629	-0.626181	-0.626181	-0.313871	-0.316949	-0.316949	-0.301054	-0.30083	-0.30083	-0.340252	-0.337712	-0.337712	0	0
NUCLEAR_REP	11.9222	11.9222	11.9222	11.9222	11.9222	11.9222	11.9222	11.9222	11.9222	11.9222	11.9222	11.9222	11.9222	11.9222
12a
E_CONTR	LDA@LDA	LDA@HF	HF@LDA	PBE@PBE	PBE@HF	HF@PBE	SCAN@SCAN	SCAN@HF	HF@SCAN	M06-L@M06-L	M06-L@HF	HF@M06-L	PBE0@PBE0	HF@HF
TOTAL	-56.1089	-56.0955	-56.0955	-56.5156	-56.5072	-56.5072	-56.5524	-56.5476	-56.5476	-56.5776	-56.5713	-56.5713	-56.5198	-56.2238
KINETIC	55.7275	56.1323	56.1323	56.263	56.1323	56.1323	56.2699	56.1323	56.1323	56.3149	56.1323	56.1323	56.2283	56.1323
ELEC_NUC_ATTRAC	-155.298	-155.684	-155.684	-155.86	-155.684	-155.684	-155.89	-155.684	-155.684	-155.969	-155.684	-155.684	-155.849	-155.684
COULOMB	39.0533	39.0762	39.0762	39.1087	39.0762	39.0762	39.1395	39.0762	39.0762	39.1895	39.0762	39.0762	39.1386	39.0762
HF_EXCHANGE_A	0	0	0	0	0	0	0	0	0	0	0	0	-0.95669	-3.8322
HF_EXCHANGE_B	0	0	0	0	0	0	0	0	0	0	0	0	-0.95669	-3.8322
DFT_EXCHANGE	-6.88305	-6.90994	-6.90994	-7.62998	-7.63085	-7.63085	-7.68736	-7.68743	-7.68743	-7.6893	-7.6742	-7.6742	-6.04048	0
DFT_CORRELATION	-0.624597	-0.626147	-0.626147	-0.313859	-0.316934	-0.316934	-0.301045	-0.300822	-0.300822	-0.340219	-0.337682	-0.337682	0	0
NUCLEAR_REP	11.9163	11.9163	11.9163	11.9163	11.9163	11.9163	11.9163	11.9163	11.9163	11.9163	11.9163	11.9163	11.9163	11.9163
16a
E_CONTR	LDA@LDA	LDA@HF	HF@LDA	PBE@PBE	PBE@HF	HF@PBE	SCAN@SCAN	SCAN@HF	HF@SCAN	M06-L@M06-L	M06-L@HF	HF@M06-L	PBE0@PBE0	HF@HF
TOTAL	-2570.74	-2570.72	-2570.72	-2573.9	-2573.89	-2573.89	-2574.36	-2574.35	-2574.35	-2574.18	-2574.18	-2574.18	-2573.99	-2572.54
KINETIC	2568.86	2572.54	2572.54	2569.91	2572.54	2572.54	2570.67	2572.54	2572.54	2571.78	2572.54	2572.54	2570.7	2572.54
ELEC_NUC_ATTRAC	-6160.68	-6166.19	-6166.19	-6161.98	-6166.19	-6166.19	-6163.66	-6166.19	-6166.19	-6165	-6166.19	-6166.19	-6163.54	-6166.19
COULOMB	1108.98	1110.97	1110.97	1109.25	1110.97	1110.97	1110.23	1110.97	1110.97	1110.49	1110.97	1110.97	1110.07	1110.97
HF_EXCHANGE_A	0	0	0	0	0	0	0	0	0	0	0	0	-11.2204	-44.9267
HF_EXCHANGE_B	0	0	0	0	0	0	0	0	0	0	0	0	-11.2204	-44.9267
DFT_EXCHANGE	-84.6821	-84.818	-84.818	-89.357	-89.4706	-89.4706	-89.8686	-89.9429	-89.9429	-89.2733	-89.3127	-89.3127	-68.781	0
DFT_CORRELATION	-3.21541	-3.21821	-3.21821	-1.72891	-1.73305	-1.73305	-1.72926	-1.72785	-1.72785	-2.18402	-2.18203	-2.18203	0	0
NUCLEAR_REP	0	0	0	0	0	0	0	0	0	0	0	0	0	0
24a
E_CONTR	LDA@LDA	LDA@HF	HF@LDA	PBE@PBE	PBE@HF	HF@PBE	SCAN@SCAN	SCAN@HF	HF@SCAN	M06-L@M06-L	M06-L@HF	HF@M06-L	PBE0@PBE0	HF@HF
TOTAL	-56.1089	-56.0954	-56.0954	-56.5157	-56.5072	-56.5072	-56.5525	-56.5477	-56.5477	-56.5778	-56.5714	-56.5714	-56.5198	-56.2238
KINETIC	55.7346	56.1397	56.1397	56.2705	56.1397	56.1397	56.2782	56.1397	56.1397	56.3228	56.1397	56.1397	56.2358	56.1397
ELEC_NUC_ATTRAC	-155.318	-155.703	-155.703	-155.88	-155.703	-155.703	-155.91	-155.703	-155.703	-155.989	-155.703	-155.703	-155.869	-155.703
COULOMB	39.0576	39.08	39.08	39.1133	39.08	39.08	39.1442	39.08	39.08	39.1937	39.08	39.08	39.1428	39.08
HF_EXCHANGE_A	0	0	0	0	0	0	0	0	0	0	0	0	-0.956804	-3.83267
HF_EXCHANGE_B	0	0	0	0	0	0	0	0	0	0	0	0	-0.956804	-3.83267
DFT_EXCHANGE	-6.88384	-6.91073	-6.91073	-7.63093	-7.63175	-7.63175	-7.68842	-7.68839	-7.68839	-7.69043	-7.67523	-7.67523	-6.04123	0
DFT_CORRELATION	-0.624654	-0.6262	-0.6262	-0.313931	-0.316996	-0.316996	-0.301094	-0.30087	-0.30087	-0.340272	-0.337738	-0.337738	0	0
NUCLEAR_REP	11.9251	11.9251	11.9251	11.9251	11.9251	11.9251	11.9251	11.9251	11.9251	11.9251	11.9251	11.9251	11.9251	11.9251
07b
E_CONTR	LDA@LDA	LDA@HF	HF@LDA	PBE@PBE	PBE@HF	HF@PBE	SCAN@SCAN	SCAN@HF	HF@SCAN	M06-L@M06-L	M06-L@HF	HF@M06-L	PBE0@PBE0	HF@HF
TOTAL	-595.325	-595.262	-595.262	-597.589	-597.544	-597.544	-597.824	-597.793	-597.793	-597.888	-597.864	-597.864	-597.603	-596.443
KINETIC	593.781	595.932	595.932	595.628	595.932	595.932	596.066	595.932	595.932	596.267	595.932	595.932	595.725	595.932
ELEC_NUC_ATTRAC	-1636.61	-1639	-1639	-1638.74	-1639	-1639	-1639.44	-1639	-1639	-1639.82	-1639	-1639	-1638.95	-1639
COULOMB	383.089	383.549	383.549	383.453	383.549	383.549	383.775	383.549	383.549	383.993	383.549	383.549	383.605	383.549
HF_EXCHANGE_A	0	0	0	0	0	0	0	0	0	0	0	0	-5.62382	-22.5574
HF_EXCHANGE_B	0	0	0	0	0	0	0	0	0	0	0	0	-5.62382	-22.5574
DFT_EXCHANGE	-41.2296	-41.3793	-41.3793	-44.8912	-44.9753	-44.9753	-45.1844	-45.2391	-45.2391	-44.9599	-44.9837	-44.9837	-34.9289	0
DFT_CORRELATION	-2.54957	-2.55505	-2.55505	-1.23589	-1.24074	-1.24074	-1.23176	-1.22605	-1.22605	-1.56104	-1.55227	-1.55227	0	0
NUCLEAR_REP	108.196	108.196	108.196	108.196	108.196	108.196	108.196	108.196	108.196	108.196	108.196	108.196	108.196	108.196
10a
E_CONTR	LDA@LDA	LDA@HF	HF@LDA	PBE@PBE	PBE@HF	HF@PBE	SCAN@SCAN	SCAN@HF	HF@SCAN	M06-L@M06-L	M06-L@HF	HF@M06-L	PBE0@PBE0	HF@HF
TOTAL	-2570.74	-2570.72	-2570.72	-2573.9	-2573.89	-2573.89	-2574.36	-2574.35	-2574.35	-2574.18	-2574.18	-2574.18	-2573.99	-2572.54
KINETIC	2568.86	2572.54	2572.54	2569.91	2572.54	2572.54	2570.67	2572.54	2572.54	2571.78	2572.54	2572.54	2570.7	2572.54
ELEC_NUC_ATTRAC	-6160.68	-6166.19	-6166.19	-6161.98	-6166.19	-6166.19	-6163.66	-6166.19	-6166.19	-6165	-6166.19	-6166.19	-6163.54	-6166.19
COULOMB	1108.98	1110.97	1110.97	1109.25	1110.97	1110.97	1110.23	1110.97	1110.97	1110.49	1110.97	1110.97	1110.07	1110.97
HF_EXCHANGE_A	0	0	0	0	0	0	0	0	0	0	0	0	-11.2204	-44.9267
HF_EXCHANGE_B	0	0	0	0	0	0	0	0	0	0	0	0	-11.2204	-44.9267
DFT_EXCHANGE	-84.6821	-84.818	-84.818	-89.357	-89.4706	-89.4706	-89.8686	-89.9429	-89.9429	-89.2733	-89.3127	-89.3127	-68.781	0
DFT_CORRELATION	-3.21541	-3.21821	-3.21821	-1.72891	-1.73305	-1.73305	-1.72926	-1.72785	-1.72785	-2.18402	-2.18203	-2.18203	0	0
NUCLEAR_REP	0	0	0	0	0	0	0	0	0	0	0	0	0	0
24b
E_CONTR	LDA@LDA	LDA@HF	HF@LDA	PBE@PBE	PBE@HF	HF@PBE	SCAN@SCAN	SCAN@HF	HF@SCAN	M06-L@M06-L	M06-L@HF	HF@M06-L	PBE0@PBE0	HF@HF
TOTAL	-3036.27	-3036.16	-3036.16	-3041.99	-3041.92	-3041.92	-3042.74	-3042.69	-3042.69	-3042.64	-3042.61	-3042.61	-3042.09	-3039.25
KINETIC	3032.66	3038.77	3038.77	3036.22	3038.77	3038.77	3037.34	3038.77	3038.77	3038.48	3038.77	3038.77	3036.96	3038.77
ELEC_NUC_ATTRAC	-8221.28	-8228.72	-8228.72	-8225.45	-8228.72	-8228.72	-8227.4	-8228.72	-8228.72	-8229.26	-8228.72	-8228.72	-8226.74	-8228.72
COULOMB	1807.35	1809.12	1809.12	1808.11	1809.12	1809.12	1809.04	1809.12	1809.12	1809.86	1809.12	1809.12	1808.74	1809.12
HF_EXCHANGE_A	0	0	0	0	0	0	0	0	0	0	0	0	-17.2979	-69.3175
HF_EXCHANGE_B	0	0	0	0	0	0	0	0	0	0	0	0	-17.2979	-69.3175
DFT_EXCHANGE	-129.011	-129.333	-129.333	-137.896	-138.108	-138.108	-138.761	-138.91	-138.91	-137.909	-137.981	-137.981	-106.671	0
DFT_CORRELATION	-6.20985	-6.21812	-6.21812	-3.19332	-3.19954	-3.19954	-3.18035	-3.1691	-3.1691	-4.0322	-4.01637	-4.01637	0	0
NUCLEAR_REP	480.221	480.221	480.221	480.221	480.221	480.221	480.221	480.221	480.221	480.221	480.221	480.221	480.221	480.221
06b
E_CONTR	LDA@LDA	LDA@HF	HF@LDA	PBE@PBE	PBE@HF	HF@PBE	SCAN@SCAN	SCAN@HF	HF@SCAN	M06-L@M06-L	M06-L@HF	HF@M06-L	PBE0@PBE0	HF@HF
TOTAL	-2669.86	-2669.82	-2669.82	-2673.56	-2673.53	-2673.53	-2674.07	-2674.04	-2674.04	-2673.92	-2673.91	-2673.91	-2673.64	-2671.87
KINETIC	2667.44	2671.66	2671.66	2669.25	2671.66	2671.66	2670.04	2671.66	2671.66	2671.16	2671.66	2671.66	2669.97	2671.66
ELEC_NUC_ATTRAC	-6568.43	-6573.94	-6573.94	-6570.6	-6573.94	-6573.94	-6572.21	-6573.94	-6573.94	-6573.62	-6573.94	-6573.94	-6571.83	-6573.94
COULOMB	1237.37	1238.87	1238.87	1237.79	1238.87	1238.87	1238.66	1238.87	1238.87	1239.01	1238.87	1238.87	1238.35	1238.87
HF_EXCHANGE_A	0	0	0	0	0	0	0	0	0	0	0	0	-12.4432	-49.8368
HF_EXCHANGE_B	0	0	0	0	0	0	0	0	0	0	0	0	-12.4432	-49.8368
DFT_EXCHANGE	-93.6104	-93.7822	-93.7822	-99.1822	-99.3061	-99.3061	-99.7462	-99.8304	-99.8304	-99.1306	-99.1639	-99.1639	-76.4387	0
DFT_CORRELATION	-3.83048	-3.8341	-3.8341	-2.01803	-2.02236	-2.02236	-2.0163	-2.01268	-2.01268	-2.54572	-2.5435	-2.5435	0	0
NUCLEAR_REP	91.1985	91.1985	91.1985	91.1985	91.1985	91.1985	91.1985	91.1985	91.1985	91.1985	91.1985	91.1985	91.1985	91.1985
23b
E_CONTR	LDA@LDA	LDA@HF	HF@LDA	PBE@PBE	PBE@HF	HF@PBE	SCAN@SCAN	SCAN@HF	HF@SCAN	M06-L@M06-L	M06-L@HF	HF@M06-L	PBE0@PBE0	HF@HF
TOTAL	-1034.92	-1034.83	-1034.83	-1038.8	-1038.73	-1038.73	-1039.23	-1039.19	-1039.19	-1039.34	-1039.31	-1039.31	-1038.85	-1036.91
KINETIC	1032.75	1036.42	1036.42	1035.68	1036.42	1036.42	1036.55	1036.42	1036.42	1036.77	1036.42	1036.42	1035.89	1036.42
ELEC_NUC_ATTRAC	-3141.67	-3145.33	-3145.33	-3145.04	-3145.33	-3145.33	-3146.3	-3145.33	-3145.33	-3146.9	-3145.33	-3145.33	-3145.35	-3145.33
COULOMB	812.949	813.287	813.287	813.534	813.287	813.287	814.022	813.287	813.287	814.46	813.287	813.287	813.68	813.287
HF_EXCHANGE_A	0	0	0	0	0	0	0	0	0	0	0	0	-9.74502	-39.0757
HF_EXCHANGE_B	0	0	0	0	0	0	0	0	0	0	0	0	-9.74502	-39.0757
DFT_EXCHANGE	-71.4342	-71.6794	-71.6794	-77.67	-77.8098	-77.8098	-78.2278	-78.3096	-78.3096	-77.816	-77.8443	-77.8443	-60.4443	0
DFT_CORRELATION	-4.37878	-4.38646	-4.38646	-2.15335	-2.1588	-2.1588	-2.13058	-2.12056	-2.12056	-2.72021	-2.70359	-2.70359	0	0
NUCLEAR_REP	336.858	336.858	336.858	336.858	336.858	336.858	336.858	336.858	336.858	336.858	336.858	336.858	336.858	336.858
4
E_CONTR	LDA@LDA	LDA@HF	HF@LDA	PBE@PBE	PBE@HF	HF@PBE	SCAN@SCAN	SCAN@HF	HF@SCAN	M06-L@M06-L	M06-L@HF	HF@M06-L	PBE0@PBE0	HF@HF
TOTAL	-5240.68	-5240.61	-5240.61	-5247.53	-5247.48	-5247.48	-5248.5	-5248.46	-5248.46	-5248.17	-5248.14	-5248.14	-5247.69	-5244.45
KINETIC	5236.45	5244.37	5244.37	5239.34	5244.37	5244.37	5240.94	5244.37	5244.37	5243.13	5244.37	5244.37	5240.82	5244.37
ELEC_NUC_ATTRAC	-13297.7	-13308.2	-13308.2	-13301.2	-13308.2	-13308.2	-13304.6	-13308.2	-13308.2	-13307.3	-13308.2	-13308.2	-13303.8	-13308.2
COULOMB	2634.14	2637.13	2637.13	2634.86	2637.13	2637.13	2636.77	2637.13	2637.13	2637.31	2637.13	2637.13	2636.03	2637.13
HF_EXCHANGE_A	0	0	0	0	0	0	0	0	0	0	0	0	-23.6681	-94.7915
HF_EXCHANGE_B	0	0	0	0	0	0	0	0	0	0	0	0	-23.6681	-94.7915
DFT_EXCHANGE	-178.371	-178.683	-178.683	-188.601	-188.842	-188.842	-189.678	-189.836	-189.836	-188.454	-188.529	-188.529	-145.28	0
DFT_CORRELATION	-7.05436	-7.06066	-7.06066	-3.76406	-3.77157	-3.77157	-3.76392	-3.75715	-3.75715	-4.75372	-4.75065	-4.75065	0	0
NUCLEAR_REP	371.86	371.86	371.86	371.86	371.86	371.86	371.86	371.86	371.86	371.86	371.86	371.86	371.86	371.86
17b
E_CONTR	LDA@LDA	LDA@HF	HF@LDA	PBE@PBE	PBE@HF	HF@PBE	SCAN@SCAN	SCAN@HF	HF@SCAN	M06-L@M06-L	M06-L@HF	HF@M06-L	PBE0@PBE0	HF@HF
TOTAL	-633.148	-633.076	-633.076	-635.701	-635.651	-635.651	-635.968	-635.935	-635.935	-636.055	-636.025	-636.025	-635.722	-634.376
KINETIC	631.538	634.083	634.083	633.802	634.083	634.083	634.298	634.083	634.083	634.504	634.083	634.083	633.885	634.083
ELEC_NUC_ATTRAC	-1815.46	-1818.03	-1818.03	-1818.02	-1818.03	-1818.03	-1818.76	-1818.03	-1818.03	-1819.24	-1818.03	-1818.03	-1818.18	-1818.03
COULOMB	446.136	446.384	446.384	446.542	446.384	446.384	446.842	446.384	446.384	447.162	446.384	446.384	446.644	446.384
HF_EXCHANGE_A	0	0	0	0	0	0	0	0	0	0	0	0	-6.27895	-25.1726
HF_EXCHANGE_B	0	0	0	0	0	0	0	0	0	0	0	0	-6.27895	-25.1726
DFT_EXCHANGE	-45.9503	-46.0932	-46.0932	-50.1091	-50.1681	-50.1681	-50.4429	-50.4758	-50.4758	-50.2125	-50.1999	-50.1999	-39.0488	0
DFT_CORRELATION	-2.94784	-2.95157	-2.95157	-1.44693	-1.45186	-1.45186	-1.4355	-1.42786	-1.42786	-1.80546	-1.79431	-1.79431	0	0
NUCLEAR_REP	153.533	153.533	153.533	153.533	153.533	153.533	153.533	153.533	153.533	153.533	153.533	153.533	153.533	153.533
08b
E_CONTR	LDA@LDA	LDA@HF	HF@LDA	PBE@PBE	PBE@HF	HF@PBE	SCAN@SCAN	SCAN@HF	HF@SCAN	M06-L@M06-L	M06-L@HF	HF@M06-L	PBE0@PBE0	HF@HF
TOTAL	-595.327	-595.265	-595.265	-597.591	-597.546	-597.546	-597.826	-597.795	-597.795	-597.891	-597.866	-597.866	-597.605	-596.446
KINETIC	593.804	595.958	595.958	595.651	595.958	595.958	596.09	595.958	595.958	596.29	595.958	595.958	595.749	595.958
ELEC_NUC_ATTRAC	-1637.68	-1640.08	-1640.08	-1639.81	-1640.08	-1640.08	-1640.52	-1640.08	-1640.08	-1640.89	-1640.08	-1640.08	-1640.02	-1640.08
COULOMB	383.611	384.071	384.071	383.974	384.071	384.071	384.296	384.071	384.071	384.514	384.071	384.071	384.127	384.071
HF_EXCHANGE_A	0	0	0	0	0	0	0	0	0	0	0	0	-5.62497	-22.5619
HF_EXCHANGE_B	0	0	0	0	0	0	0	0	0	0	0	0	-5.62497	-22.5619
DFT_EXCHANGE	-41.2372	-41.3869	-41.3869	-44.8979	-44.9822	-44.9822	-45.1917	-45.2465	-45.2465	-44.9673	-44.9911	-44.9911	-34.9347	0
DFT_CORRELATION	-2.55001	-2.55548	-2.55548	-1.23669	-1.2415	-1.2415	-1.2323	-1.22654	-1.22654	-1.56161	-1.55287	-1.55287	0	0
NUCLEAR_REP	108.728	108.728	108.728	108.728	108.728	108.728	108.728	108.728	108.728	108.728	108.728	108.728	108.728	108.728
17
E_CONTR	LDA@LDA	LDA@HF	HF@LDA	PBE@PBE	PBE@HF	HF@PBE	SCAN@SCAN	SCAN@HF	HF@SCAN	M06-L@M06-L	M06-L@HF	HF@M06-L	PBE0@PBE0	HF@HF
TOTAL	-689.261	-689.174	-689.174	-692.219	-692.159	-692.159	-692.523	-692.484	-692.484	-692.635	-692.598	-692.598	-692.244	-690.6
KINETIC	687.286	690.253	690.253	690.097	690.253	690.253	690.604	690.253	690.253	690.845	690.253	690.253	690.143	690.253
ELEC_NUC_ATTRAC	-2065.4	-2068.41	-2068.41	-2068.54	-2068.41	-2068.41	-2069.32	-2068.41	-2068.41	-2069.86	-2068.41	-2068.41	-2068.69	-2068.41
COULOMB	532.775	533.078	533.078	533.241	533.078	533.078	533.577	533.078	533.078	533.936	533.078	533.078	533.376	533.078
HF_EXCHANGE_A	0	0	0	0	0	0	0	0	0	0	0	0	-7.23645	-29.0093
HF_EXCHANGE_B	0	0	0	0	0	0	0	0	0	0	0	0	-7.23645	-29.0093
DFT_EXCHANGE	-52.8407	-53.014	-53.014	-57.7457	-57.8072	-57.8072	-58.1359	-58.1711	-58.1711	-57.9017	-57.8775	-57.8775	-45.0957	0
DFT_CORRELATION	-3.57336	-3.57882	-3.57882	-1.76261	-1.77048	-1.77048	-1.73897	-1.731	-1.731	-2.15233	-2.13885	-2.13885	0	0
NUCLEAR_REP	212.496	212.496	212.496	212.496	212.496	212.496	212.496	212.496	212.496	212.496	212.496	212.496	212.496	212.496
9
E_CONTR	LDA@LDA	LDA@HF	HF@LDA	PBE@PBE	PBE@HF	HF@PBE	SCAN@SCAN	SCAN@HF	HF@SCAN	M06-L@M06-L	M06-L@HF	HF@M06-L	PBE0@PBE0	HF@HF
TOTAL	-3055.57	-3055.48	-3055.48	-3060.98	-3060.91	-3060.91	-3061.69	-3061.65	-3061.65	-3061.58	-3061.55	-3061.55	-3061.07	-3058.43
KINETIC	3052.53	3058.29	3058.29	3055.44	3058.29	3058.29	3056.46	3058.29	3058.29	3057.87	3058.29	3058.29	3056.28	3058.29
ELEC_NUC_ATTRAC	-8048.06	-8055.07	-8055.07	-8051.51	-8055.07	-8055.07	-8053.47	-8055.07	-8055.07	-8055.37	-8055.07	-8055.07	-8052.95	-8055.07
COULOMB	1706.78	1708.44	1708.44	1707.44	1708.44	1708.44	1708.47	1708.44	1708.44	1709.07	1708.44	1708.44	1708.13	1708.44
HF_EXCHANGE_A	0	0	0	0	0	0	0	0	0	0	0	0	-16.6565	-66.7457
HF_EXCHANGE_B	0	0	0	0	0	0	0	0	0	0	0	0	-16.6565	-66.7457
DFT_EXCHANGE	-124.47	-124.774	-124.774	-132.784	-132.997	-132.997	-133.598	-133.756	-133.756	-132.779	-132.846	-132.846	-102.62	0
DFT_CORRELATION	-5.76514	-5.77401	-5.77401	-2.97299	-2.98155	-2.98155	-2.96415	-2.95678	-2.95678	-3.7764	-3.76611	-3.76611	0	0
NUCLEAR_REP	363.407	363.407	363.407	363.407	363.407	363.407	363.407	363.407	363.407	363.407	363.407	363.407	363.407	363.407
26b
E_CONTR	LDA@LDA	LDA@HF	HF@LDA	PBE@PBE	PBE@HF	HF@PBE	SCAN@SCAN	SCAN@HF	HF@SCAN	M06-L@M06-L	M06-L@HF	HF@M06-L	PBE0@PBE0	HF@HF
TOTAL	-638.031	-637.951	-637.951	-640.722	-640.666	-640.666	-641.009	-640.973	-640.973	-641.093	-641.066	-641.066	-640.74	-639.325
KINETIC	636.149	638.806	638.806	638.676	638.806	638.806	639.203	638.806	638.806	639.247	638.806	638.806	638.715	638.806
ELEC_NUC_ATTRAC	-1898.94	-1901.92	-1901.92	-1901.81	-1901.92	-1901.92	-1902.69	-1901.92	-1901.92	-1902.9	-1901.92	-1901.92	-1901.99	-1901.92
COULOMB	488.415	489.04	489.04	488.871	489.04	489.04	489.31	489.04	489.04	489.516	489.04	489.04	489.065	489.04
HF_EXCHANGE_A	0	0	0	0	0	0	0	0	0	0	0	0	-6.60383	-26.4985
HF_EXCHANGE_B	0	0	0	0	0	0	0	0	0	0	0	0	-6.60383	-26.4985
DFT_EXCHANGE	-48.283	-48.4907	-48.4907	-52.6998	-52.8192	-52.8192	-53.0713	-53.1481	-53.1481	-52.7947	-52.8429	-52.8429	-41.0705	0
DFT_CORRELATION	-3.12377	-3.13186	-3.13186	-1.51297	-1.51878	-1.51878	-1.50466	-1.49694	-1.49694	-1.90747	-1.89485	-1.89485	0	0
NUCLEAR_REP	187.749	187.749	187.749	187.749	187.749	187.749	187.749	187.749	187.749	187.749	187.749	187.749	187.749	187.749
15
E_CONTR	LDA@LDA	LDA@HF	HF@LDA	PBE@PBE	PBE@HF	HF@PBE	SCAN@SCAN	SCAN@HF	HF@SCAN	M06-L@M06-L	M06-L@HF	HF@M06-L	PBE0@PBE0	HF@HF
TOTAL	-3093.32	-3093.22	-3093.22	-3099.02	-3098.95	-3098.95	-3099.77	-3099.72	-3099.72	-3099.66	-3099.62	-3099.62	-3099.11	-3096.28
KINETIC	3089.96	3096.05	3096.05	3093.27	3096.05	3096.05	3094.34	3096.05	3096.05	3095.74	3096.05	3096.05	3094.09	3096.05
ELEC_NUC_ATTRAC	-8187.74	-8195.11	-8195.11	-8191.65	-8195.11	-8195.11	-8193.6	-8195.11	-8195.11	-8195.67	-8195.11	-8195.11	-8193.03	-8195.11
COULOMB	1750.46	1752.13	1752.13	1751.2	1752.13	1752.13	1752.17	1752.13	1752.13	1752.95	1752.13	1752.13	1751.83	1752.13
HF_EXCHANGE_A	0	0	0	0	0	0	0	0	0	0	0	0	-17.2961	-69.296
HF_EXCHANGE_B	0	0	0	0	0	0	0	0	0	0	0	0	-17.2961	-69.296
DFT_EXCHANGE	-129.083	-129.37	-129.37	-137.9	-138.077	-138.077	-138.747	-138.874	-138.874	-137.911	-137.94	-137.94	-106.651	0
DFT_CORRELATION	-6.1563	-6.16293	-6.16293	-3.17295	-3.18166	-3.18166	-3.16409	-3.15399	-3.15399	-4.0063	-3.99292	-3.99292	0	0
NUCLEAR_REP	389.239	389.239	389.239	389.239	389.239	389.239	389.239	389.239	389.239	389.239	389.239	389.239	389.239	389.239
20b
E_CONTR	LDA@LDA	LDA@HF	HF@LDA	PBE@PBE	PBE@HF	HF@PBE	SCAN@SCAN	SCAN@HF	HF@SCAN	M06-L@M06-L	M06-L@HF	HF@M06-L	PBE0@PBE0	HF@HF
TOTAL	-1034.92	-1034.83	-1034.83	-1038.79	-1038.73	-1038.73	-1039.23	-1039.19	-1039.19	-1039.34	-1039.31	-1039.31	-1038.85	-1036.91
KINETIC	1032.66	1036.32	1036.32	1035.59	1036.32	1036.32	1036.46	1036.32	1036.32	1036.68	1036.32	1036.32	1035.8	1036.32
ELEC_NUC_ATTRAC	-3137.53	-3141.18	-3141.18	-3140.91	-3141.18	-3141.18	-3142.17	-3141.18	-3141.18	-3142.76	-3141.18	-3141.18	-3141.21	-3141.18
COULOMB	810.945	811.274	811.274	811.53	811.274	811.274	812.019	811.274	811.274	812.45	811.274	811.274	811.672	811.274
HF_EXCHANGE_A	0	0	0	0	0	0	0	0	0	0	0	0	-9.74169	-39.0628
HF_EXCHANGE_B	0	0	0	0	0	0	0	0	0	0	0	0	-9.74169	-39.0628
DFT_EXCHANGE	-71.4124	-71.6573	-71.6573	-77.6499	-77.7893	-77.7893	-78.2054	-78.2873	-78.2873	-77.7936	-77.8223	-77.8223	-60.4274	0
DFT_CORRELATION	-4.37765	-4.38534	-4.38534	-2.15162	-2.15718	-2.15718	-2.12975	-2.11965	-2.11965	-2.71903	-2.70225	-2.70225	0	0
NUCLEAR_REP	334.8	334.8	334.8	334.8	334.8	334.8	334.8	334.8	334.8	334.8	334.8	334.8	334.8	334.8
11a
E_CONTR	LDA@LDA	LDA@HF	HF@LDA	PBE@PBE	PBE@HF	HF@PBE	SCAN@SCAN	SCAN@HF	HF@SCAN	M06-L@M06-L	M06-L@HF	HF@M06-L	PBE0@PBE0	HF@HF
TOTAL	-56.1089	-56.0954	-56.0954	-56.5157	-56.5072	-56.5072	-56.5524	-56.5477	-56.5477	-56.5777	-56.5713	-56.5713	-56.5198	-56.2238
KINETIC	55.7308	56.1357	56.1357	56.2665	56.1357	56.1357	56.274	56.1357	56.1357	56.3186	56.1357	56.1357	56.2318	56.1357
ELEC_NUC_ATTRAC	-155.308	-155.693	-155.693	-155.869	-155.693	-155.693	-155.9	-155.693	-155.693	-155.978	-155.693	-155.693	-155.859	-155.693
COULOMB	39.0555	39.0782	39.0782	39.1111	39.0782	39.0782	39.1421	39.0782	39.0782	39.1917	39.0782	39.0782	39.1408	39.0782
HF_EXCHANGE_A	0	0	0	0	0	0	0	0	0	0	0	0	-0.956748	-3.83244
HF_EXCHANGE_B	0	0	0	0	0	0	0	0	0	0	0	0	-0.956748	-3.83244
DFT_EXCHANGE	-6.88344	-6.91034	-6.91034	-7.63045	-7.6313	-7.6313	-7.68789	-7.6879	-7.6879	-7.68985	-7.67471	-7.67471	-6.04085	0
DFT_CORRELATION	-0.624625	-0.626173	-0.626173	-0.313892	-0.316962	-0.316962	-0.301069	-0.300845	-0.300845	-0.340243	-0.337707	-0.337707	0	0
NUCLEAR_REP	11.9205	11.9205	11.9205	11.9205	11.9205	11.9205	11.9205	11.9205	11.9205	11.9205	11.9205	11.9205	11.9205	11.9205
23a
E_CONTR	LDA@LDA	LDA@HF	HF@LDA	PBE@PBE	PBE@HF	HF@PBE	SCAN@SCAN	SCAN@HF	HF@SCAN	M06-L@M06-L	M06-L@HF	HF@M06-L	PBE0@PBE0	HF@HF
TOTAL	-56.1089	-56.0953	-56.0953	-56.5157	-56.5072	-56.5072	-56.5525	-56.5477	-56.5477	-56.5778	-56.5714	-56.5714	-56.5198	-56.2237
KINETIC	55.7347	56.1397	56.1397	56.2707	56.1397	56.1397	56.2786	56.1397	56.1397	56.3231	56.1397	56.1397	56.2359	56.1397
ELEC_NUC_ATTRAC	-155.314	-155.699	-155.699	-155.876	-155.699	-155.699	-155.907	-155.699	-155.699	-155.985	-155.699	-155.699	-155.865	-155.699
COULOMB	39.0553	39.0775	39.0775	39.1111	39.0775	39.0775	39.1419	39.0775	39.0775	39.1913	39.0775	39.0775	39.1405	39.0775
HF_EXCHANGE_A	0	0	0	0	0	0	0	0	0	0	0	0	-0.956777	-3.83255
HF_EXCHANGE_B	0	0	0	0	0	0	0	0	0	0	0	0	-0.956777	-3.83255
DFT_EXCHANGE	-6.88365	-6.91053	-6.91053	-7.63077	-7.63156	-7.63156	-7.68826	-7.6882	-7.6882	-7.6903	-7.67506	-7.67506	-6.04111	0
DFT_CORRELATION	-0.624645	-0.62619	-0.62619	-0.313932	-0.316995	-0.316995	-0.301095	-0.300871	-0.300871	-0.340266	-0.337733	-0.337733	0	0
NUCLEAR_REP	11.9235	11.9235	11.9235	11.9235	11.9235	11.9235	11.9235	11.9235	11.9235	11.9235	11.9235	11.9235	11.9235	11.9235
3
E_CONTR	LDA@LDA	LDA@HF	HF@LDA	PBE@PBE	PBE@HF	HF@PBE	SCAN@SCAN	SCAN@HF	HF@SCAN	M06-L@M06-L	M06-L@HF	HF@M06-L	PBE0@PBE0	HF@HF
TOTAL	-3128.75	-3128.68	-3128.68	-3133.74	-3133.69	-3133.69	-3134.42	-3134.38	-3134.38	-3134.27	-3134.25	-3134.25	-3133.85	-3131.49
KINETIC	3126.06	3131.41	3131.41	3128.29	3131.41	3131.41	3129.38	3131.41	3131.41	3130.81	3131.41	3131.41	3129.22	3131.41
ELEC_NUC_ATTRAC	-7959.07	-7965.6	-7965.6	-7961.79	-7965.6	-7965.6	-7963.97	-7965.6	-7965.6	-7965.67	-7965.6	-7965.6	-7963.29	-7965.6
COULOMB	1596.2	1597.7	1597.7	1596.77	1597.7	1597.7	1597.95	1597.7	1597.7	1598.32	1597.7	1597.7	1597.42	1597.7
HF_EXCHANGE_A	0	0	0	0	0	0	0	0	0	0	0	0	-15.9117	-63.7407
HF_EXCHANGE_B	0	0	0	0	0	0	0	0	0	0	0	0	-15.9117	-63.7407
DFT_EXCHANGE	-119.213	-119.455	-119.455	-126.781	-126.958	-126.958	-127.552	-127.67	-127.67	-126.761	-126.803	-126.803	-97.8488	0
DFT_CORRELATION	-5.21164	-5.2177	-5.2177	-2.71297	-2.71978	-2.71978	-2.70402	-2.69778	-2.69778	-3.44006	-3.43454	-3.43454	0	0
NUCLEAR_REP	232.482	232.482	232.482	232.482	232.482	232.482	232.482	232.482	232.482	232.482	232.482	232.482	232.482	232.482
18b
E_CONTR	LDA@LDA	LDA@HF	HF@LDA	PBE@PBE	PBE@HF	HF@PBE	SCAN@SCAN	SCAN@HF	HF@SCAN	M06-L@M06-L	M06-L@HF	HF@M06-L	PBE0@PBE0	HF@HF
TOTAL	-2634.49	-2634.4	-2634.4	-2638.89	-2638.83	-2638.83	-2639.47	-2639.43	-2639.43	-2639.36	-2639.32	-2639.32	-2638.96	-2636.7
KINETIC	2631.45	2636.42	2636.42	2634.34	2636.42	2636.42	2635.09	2636.42	2636.42	2636.2	2636.42	2636.42	2634.95	2636.42
ELEC_NUC_ATTRAC	-6786.07	-6792.32	-6792.32	-6789.42	-6792.32	-6792.32	-6790.82	-6792.32	-6792.32	-6792.54	-6792.32	-6792.32	-6790.53	-6792.32
COULOMB	1386.03	1387.63	1387.63	1386.61	1387.63	1387.63	1387.32	1387.63	1387.63	1388.01	1387.63	1387.63	1387.17	1387.63
HF_EXCHANGE_A	0	0	0	0	0	0	0	0	0	0	0	0	-13.832	-55.4147
HF_EXCHANGE_B	0	0	0	0	0	0	0	0	0	0	0	0	-13.832	-55.4147
DFT_EXCHANGE	-103.528	-103.747	-103.747	-110.338	-110.468	-110.468	-110.98	-111.079	-111.079	-110.315	-110.342	-110.342	-85.2771	0
DFT_CORRELATION	-4.77905	-4.78329	-4.78329	-2.48683	-2.4925	-2.4925	-2.48401	-2.47523	-2.47523	-3.11731	-3.10744	-3.10744	0	0
NUCLEAR_REP	242.403	242.403	242.403	242.403	242.403	242.403	242.403	242.403	242.403	242.403	242.403	242.403	242.403	242.403
27
E_CONTR	LDA@LDA	LDA@HF	HF@LDA	PBE@PBE	PBE@HF	HF@PBE	SCAN@SCAN	SCAN@HF	HF@SCAN	M06-L@M06-L	M06-L@HF	HF@M06-L	PBE0@PBE0	HF@HF
TOTAL	-2989.41	-2989.29	-2989.29	-2995.23	-2995.15	-2995.15	-2995.96	-2995.91	-2995.91	-2995.9	-2995.86	-2995.86	-2995.32	-2992.4
KINETIC	2986.18	2992.22	2992.22	2989.74	2992.22	2992.22	2991.01	2992.22	2992.22	2991.97	2992.22	2992.22	2990.47	2992.22
ELEC_NUC_ATTRAC	-8175.71	-8183.1	-8183.1	-8179.87	-8183.1	-8183.1	-8182.35	-8183.1	-8183.1	-8183.59	-8183.1	-8183.1	-8181.23	-8183.1
COULOMB	1831.3	1833.15	1833.15	1832.06	1833.15	1833.15	1833.38	1833.15	1833.15	1833.78	1833.15	1833.15	1832.79	1833.15
HF_EXCHANGE_A	0	0	0	0	0	0	0	0	0	0	0	0	-17.4204	-69.8264
HF_EXCHANGE_B	0	0	0	0	0	0	0	0	0	0	0	0	-17.4204	-69.8264
DFT_EXCHANGE	-129.848	-130.217	-130.217	-138.914	-139.166	-139.166	-139.777	-139.951	-139.951	-138.928	-139.023	-139.023	-107.487	0
DFT_CORRELATION	-6.32271	-6.33461	-6.33461	-3.23336	-3.24381	-3.24381	-3.22569	-3.21717	-3.21717	-4.11402	-4.09771	-4.09771	0	0
NUCLEAR_REP	504.991	504.991	504.991	504.991	504.991	504.991	504.991	504.991	504.991	504.991	504.991	504.991	504.991	504.991
11
E_CONTR	LDA@LDA	LDA@HF	HF@LDA	PBE@PBE	PBE@HF	HF@PBE	SCAN@SCAN	SCAN@HF	HF@SCAN	M06-L@M06-L	M06-L@HF	HF@M06-L	PBE0@PBE0	HF@HF
TOTAL	-651.469	-651.39	-651.39	-654.128	-654.072	-654.072	-654.402	-654.365	-654.365	-654.491	-654.461	-654.461	-654.149	-652.692
KINETIC	649.749	652.363	652.363	652.145	652.363	652.363	652.604	652.363	652.363	652.831	652.363	652.363	652.207	652.363
ELEC_NUC_ATTRAC	-1918.29	-1921.02	-1921.02	-1920.97	-1921.02	-1921.02	-1921.73	-1921.02	-1921.02	-1922.13	-1921.02	-1921.02	-1921.15	-1921.02
COULOMB	485.672	486.059	486.059	486.075	486.059	486.059	486.431	486.059	486.059	486.663	486.059	486.059	486.229	486.059
HF_EXCHANGE_A	0	0	0	0	0	0	0	0	0	0	0	0	-6.59122	-26.4368
HF_EXCHANGE_B	0	0	0	0	0	0	0	0	0	0	0	0	-6.59122	-26.4368
DFT_EXCHANGE	-48.2023	-48.3838	-48.3838	-52.5931	-52.6831	-52.6831	-52.9476	-53.0085	-53.0085	-52.7125	-52.7276	-52.7276	-41.0366	0
DFT_CORRELATION	-3.1809	-3.18795	-3.18795	-1.56447	-1.57103	-1.57103	-1.54571	-1.53854	-1.53854	-1.92588	-1.91502	-1.91502	0	0
NUCLEAR_REP	182.784	182.784	182.784	182.784	182.784	182.784	182.784	182.784	182.784	182.784	182.784	182.784	182.784	182.784
15b
E_CONTR	LDA@LDA	LDA@HF	HF@LDA	PBE@PBE	PBE@HF	HF@PBE	SCAN@SCAN	SCAN@HF	HF@SCAN	M06-L@M06-L	M06-L@HF	HF@M06-L	PBE0@PBE0	HF@HF
TOTAL	-2634.48	-2634.4	-2634.4	-2638.89	-2638.83	-2638.83	-2639.47	-2639.42	-2639.42	-2639.35	-2639.32	-2639.32	-2638.95	-2636.7
KINETIC	2631.34	2636.29	2636.29	2634.23	2636.29	2636.29	2634.97	2636.29	2636.29	2636.09	2636.29	2636.29	2634.83	2636.29
ELEC_NUC_ATTRAC	-6781.28	-6787.51	-6787.51	-6784.64	-6787.51	-6787.51	-6786.03	-6787.51	-6787.51	-6787.74	-6787.51	-6787.51	-6785.73	-6787.51
COULOMB	1383.67	1385.26	1385.26	1384.25	1385.26	1385.26	1384.96	1385.26	1385.26	1385.64	1385.26	1385.26	1384.8	1385.26
HF_EXCHANGE_A	0	0	0	0	0	0	0	0	0	0	0	0	-13.8277	-55.3979
HF_EXCHANGE_B	0	0	0	0	0	0	0	0	0	0	0	0	-13.8277	-55.3979
DFT_EXCHANGE	-103.499	-103.718	-103.718	-110.312	-110.441	-110.441	-110.952	-111.051	-111.051	-110.286	-110.314	-110.314	-85.2549	0
DFT_CORRELATION	-4.77756	-4.78184	-4.78184	-2.48434	-2.49016	-2.49016	-2.48251	-2.47377	-2.47377	-3.11538	-3.10541	-3.10541	0	0
NUCLEAR_REP	240.063	240.063	240.063	240.063	240.063	240.063	240.063	240.063	240.063	240.063	240.063	240.063	240.063	240.063
05a
E_CONTR	LDA@LDA	LDA@HF	HF@LDA	PBE@PBE	PBE@HF	HF@PBE	SCAN@SCAN	SCAN@HF	HF@SCAN	M06-L@M06-L	M06-L@HF	HF@M06-L	PBE0@PBE0	HF@HF
TOTAL	-56.1089	-56.0954	-56.0954	-56.5155	-56.5071	-56.5071	-56.5523	-56.5476	-56.5476	-56.5775	-56.5712	-56.5712	-56.5197	-56.2238
KINETIC	55.7297	56.1347	56.1347	56.2648	56.1347	56.1347	56.2716	56.1347	56.1347	56.3167	56.1347	56.1347	56.2304	56.1347
ELEC_NUC_ATTRAC	-155.319	-155.706	-155.706	-155.88	-155.706	-155.706	-155.91	-155.706	-155.706	-155.99	-155.706	-155.706	-155.87	-155.706
COULOMB	39.0638	39.0873	39.0873	39.1192	39.0873	39.0873	39.1501	39.0873	39.0873	39.2002	39.0873	39.0873	39.1492	39.0873
HF_EXCHANGE_A	0	0	0	0	0	0	0	0	0	0	0	0	-0.956835	-3.83279
HF_EXCHANGE_B	0	0	0	0	0	0	0	0	0	0	0	0	-0.956835	-3.83279
DFT_EXCHANGE	-6.88406	-6.91099	-6.91099	-7.63093	-7.63187	-7.63187	-7.68834	-7.68848	-7.68848	-7.69022	-7.6752	-7.6752	-6.04124	0
DFT_CORRELATION	-0.62465	-0.626202	-0.626202	-0.313887	-0.316965	-0.316965	-0.301066	-0.300842	-0.300842	-0.340271	-0.337731	-0.337731	0	0
NUCLEAR_REP	11.9258	11.9258	11.9258	11.9258	11.9258	11.9258	11.9258	11.9258	11.9258	11.9258	11.9258	11.9258	11.9258	11.9258
24
E_CONTR	LDA@LDA	LDA@HF	HF@LDA	PBE@PBE	PBE@HF	HF@PBE	SCAN@SCAN	SCAN@HF	HF@SCAN	M06-L@M06-L	M06-L@HF	HF@M06-L	PBE0@PBE0	HF@HF
TOTAL	-3092.38	-3092.26	-3092.26	-3098.51	-3098.43	-3098.43	-3099.29	-3099.24	-3099.24	-3099.23	-3099.18	-3099.18	-3098.61	-3095.47
KINETIC	3088.45	3094.98	3094.98	3092.55	3094.98	3094.98	3093.68	3094.98	3094.98	3094.85	3094.98	3094.98	3093.25	3094.98
ELEC_NUC_ATTRAC	-8562.15	-8569.99	-8569.99	-8566.87	-8569.99	-8569.99	-8568.85	-8569.99	-8569.99	-8570.74	-8569.99	-8569.99	-8568.13	-8569.99
COULOMB	1939.76	1941.55	1941.55	1940.56	1941.55	1941.55	1941.51	1941.55	1941.55	1942.34	1941.55	1941.55	1941.2	1941.55
HF_EXCHANGE_A	0	0	0	0	0	0	0	0	0	0	0	0	-18.2556	-73.1564
HF_EXCHANGE_B	0	0	0	0	0	0	0	0	0	0	0	0	-18.2556	-73.1564
DFT_EXCHANGE	-135.906	-136.26	-136.26	-145.536	-145.752	-145.752	-146.457	-146.61	-146.61	-145.6	-145.661	-145.661	-112.722	0
DFT_CORRELATION	-6.8358	-6.84588	-6.84588	-3.5102	-3.5193	-3.5193	-3.4853	-3.47358	-3.47358	-4.38232	-4.36409	-4.36409	0	0
NUCLEAR_REP	584.303	584.303	584.303	584.303	584.303	584.303	584.303	584.303	584.303	584.303	584.303	584.303	584.303	584.303
16b
E_CONTR	LDA@LDA	LDA@HF	HF@LDA	PBE@PBE	PBE@HF	HF@PBE	SCAN@SCAN	SCAN@HF	HF@SCAN	M06-L@M06-L	M06-L@HF	HF@M06-L	PBE0@PBE0	HF@HF
TOTAL	-2634.48	-2634.4	-2634.4	-2638.89	-2638.83	-2638.83	-2639.47	-2639.43	-2639.43	-2639.35	-2639.32	-2639.32	-2638.95	-2636.7
KINETIC	2631.36	2636.31	2636.31	2634.25	2636.31	2636.31	2634.99	2636.31	2636.31	2636.1	2636.31	2636.31	2634.85	2636.31
ELEC_NUC_ATTRAC	-6782.05	-6788.28	-6788.28	-6785.4	-6788.28	-6788.28	-6786.8	-6788.28	-6788.28	-6788.51	-6788.28	-6788.28	-6786.5	-6788.28
COULOMB	1384.05	1385.64	1385.64	1384.63	1385.64	1385.64	1385.34	1385.64	1385.64	1386.02	1385.64	1385.64	1385.18	1385.64
HF_EXCHANGE_A	0	0	0	0	0	0	0	0	0	0	0	0	-13.8283	-55.4003
HF_EXCHANGE_B	0	0	0	0	0	0	0	0	0	0	0	0	-13.8283	-55.4003
DFT_EXCHANGE	-103.503	-103.722	-103.722	-110.315	-110.445	-110.445	-110.956	-111.055	-111.055	-110.29	-110.318	-110.318	-85.2581	0
DFT_CORRELATION	-4.77778	-4.78206	-4.78206	-2.48472	-2.49052	-2.49052	-2.48274	-2.47401	-2.47401	-3.11568	-3.10573	-3.10573	0	0
NUCLEAR_REP	240.438	240.438	240.438	240.438	240.438	240.438	240.438	240.438	240.438	240.438	240.438	240.438	240.438	240.438
21
E_CONTR	LDA@LDA	LDA@HF	HF@LDA	PBE@PBE	PBE@HF	HF@PBE	SCAN@SCAN	SCAN@HF	HF@SCAN	M06-L@M06-L	M06-L@HF	HF@M06-L	PBE0@PBE0	HF@HF
TOTAL	-3495.11	-3494.98	-3494.98	-3502.12	-3502.04	-3502.04	-3503.04	-3502.98	-3502.98	-3502.95	-3502.91	-3502.91	-3502.25	-3498.83
KINETIC	3491.23	3498.43	3498.43	3495.19	3498.43	3498.43	3496.62	3498.43	3498.43	3498.04	3498.43	3498.43	3496.14	3498.43
ELEC_NUC_ATTRAC	-9665.92	-9674.41	-9674.41	-9670.63	-9674.41	-9674.41	-9673.08	-9674.41	-9674.41	-9675.25	-9674.41	-9674.41	-9672.14	-9674.41
COULOMB	2194.19	2196	2196	2195.1	2196	2196	2196.26	2196	2196	2197.13	2196	2196	2195.77	2196
HF_EXCHANGE_A	0	0	0	0	0	0	0	0	0	0	0	0	-20.7596	-83.19
HF_EXCHANGE_B	0	0	0	0	0	0	0	0	0	0	0	0	-20.7596	-83.19
DFT_EXCHANGE	-154.554	-154.941	-154.941	-165.447	-165.704	-165.704	-166.509	-166.688	-166.688	-165.487	-165.561	-165.561	-128.034	0
DFT_CORRELATION	-7.58612	-7.59658	-7.59658	-3.87847	-3.88738	-3.88738	-3.86189	-3.84817	-3.84817	-4.92251	-4.90198	-4.90198	0	0
NUCLEAR_REP	647.537	647.537	647.537	647.537	647.537	647.537	647.537	647.537	647.537	647.537	647.537	647.537	647.537	647.537
29
E_CONTR	LDA@LDA	LDA@HF	HF@LDA	PBE@PBE	PBE@HF	HF@PBE	SCAN@SCAN	SCAN@HF	HF@SCAN	M06-L@M06-L	M06-L@HF	HF@M06-L	PBE0@PBE0	HF@HF
TOTAL	-694.156	-694.061	-694.061	-697.247	-697.182	-697.182	-697.573	-697.532	-697.532	-697.683	-697.65	-697.65	-697.271	-695.56
KINETIC	692.032	695.123	695.123	695.11	695.123	695.123	695.637	695.123	695.123	695.716	695.123	695.123	695.11	695.123
ELEC_NUC_ATTRAC	-2194.12	-2197.49	-2197.49	-2197.55	-2197.49	-2197.49	-2198.46	-2197.49	-2197.49	-2198.72	-2197.49	-2197.49	-2197.71	-2197.49
COULOMB	597.726	598.34	598.34	598.219	598.34	598.34	598.687	598.34	598.34	598.924	598.34	598.34	598.438	598.34
HF_EXCHANGE_A	0	0	0	0	0	0	0	0	0	0	0	0	-7.56667	-30.3571
HF_EXCHANGE_B	0	0	0	0	0	0	0	0	0	0	0	0	-7.56667	-30.3571
DFT_EXCHANGE	-55.2155	-55.4535	-55.4535	-60.3709	-60.4932	-60.4932	-60.8015	-60.8825	-60.8825	-60.5154	-60.5528	-60.5528	-47.1485	0
DFT_CORRELATION	-3.75234	-3.762	-3.762	-1.83487	-1.84282	-1.84282	-1.81274	-1.80427	-1.80427	-2.26654	-2.25176	-2.25176	0	0
NUCLEAR_REP	269.176	269.176	269.176	269.176	269.176	269.176	269.176	269.176	269.176	269.176	269.176	269.176	269.176	269.176
25b
E_CONTR	LDA@LDA	LDA@HF	HF@LDA	PBE@PBE	PBE@HF	HF@PBE	SCAN@SCAN	SCAN@HF	HF@SCAN	M06-L@M06-L	M06-L@HF	HF@M06-L	PBE0@PBE0	HF@HF
TOTAL	-638.028	-637.948	-637.948	-640.72	-640.664	-640.664	-641.006	-640.97	-640.97	-641.09	-641.063	-641.063	-640.737	-639.321
KINETIC	636.106	638.761	638.761	638.634	638.761	638.761	639.16	638.761	638.761	639.204	638.761	638.761	638.671	638.761
ELEC_NUC_ATTRAC	-1897.48	-1900.47	-1900.47	-1900.35	-1900.47	-1900.47	-1901.24	-1900.47	-1900.47	-1901.45	-1900.47	-1900.47	-1900.54	-1900.47
COULOMB	487.722	488.349	488.349	488.179	488.349	488.349	488.619	488.349	488.349	488.822	488.349	488.349	488.373	488.349
HF_EXCHANGE_A	0	0	0	0	0	0	0	0	0	0	0	0	-6.60213	-26.4921
HF_EXCHANGE_B	0	0	0	0	0	0	0	0	0	0	0	0	-6.60213	-26.4921
DFT_EXCHANGE	-48.2719	-48.4799	-48.4799	-52.6895	-52.8091	-52.8091	-53.0601	-53.1371	-53.1371	-52.7832	-52.8319	-52.8319	-41.0619	0
DFT_CORRELATION	-3.12317	-3.13129	-3.13129	-1.5121	-1.51796	-1.51796	-1.5042	-1.49649	-1.49649	-1.90698	-1.89429	-1.89429	0	0
NUCLEAR_REP	187.023	187.023	187.023	187.023	187.023	187.023	187.023	187.023	187.023	187.023	187.023	187.023	187.023	187.023
14a
E_CONTR	LDA@LDA	LDA@HF	HF@LDA	PBE@PBE	PBE@HF	HF@PBE	SCAN@SCAN	SCAN@HF	HF@SCAN	M06-L@M06-L	M06-L@HF	HF@M06-L	PBE0@PBE0	HF@HF
TOTAL	-2570.74	-2570.72	-2570.72	-2573.9	-2573.89	-2573.89	-2574.36	-2574.35	-2574.35	-2574.18	-2574.18	-2574.18	-2573.99	-2572.54
KINETIC	2568.86	2572.54	2572.54	2569.91	2572.54	2572.54	2570.67	2572.54	2572.54	2571.78	2572.54	2572.54	2570.7	2572.54
ELEC_NUC_ATTRAC	-6160.68	-6166.19	-6166.19	-6161.98	-6166.19	-6166.19	-6163.66	-6166.19	-6166.19	-6165	-6166.19	-6166.19	-6163.54	-6166.19
COULOMB	1108.98	1110.97	1110.97	1109.25	1110.97	1110.97	1110.23	1110.97	1110.97	1110.49	1110.97	1110.97	1110.07	1110.97
HF_EXCHANGE_A	0	0	0	0	0	0	0	0	0	0	0	0	-11.2204	-44.9267
HF_EXCHANGE_B	0	0	0	0	0	0	0	0	0	0	0	0	-11.2204	-44.9267
DFT_EXCHANGE	-84.6821	-84.818	-84.818	-89.357	-89.4706	-89.4706	-89.8686	-89.9429	-89.9429	-89.2733	-89.3127	-89.3127	-68.781	0
DFT_CORRELATION	-3.21541	-3.21821	-3.21821	-1.72891	-1.73305	-1.73305	-1.72926	-1.72785	-1.72785	-2.18402	-2.18203	-2.18203	0	0
NUCLEAR_REP	0	0	0	0	0	0	0	0	0	0	0	0	0	0
28b
E_CONTR	LDA@LDA	LDA@HF	HF@LDA	PBE@PBE	PBE@HF	HF@PBE	SCAN@SCAN	SCAN@HF	HF@SCAN	M06-L@M06-L	M06-L@HF	HF@M06-L	PBE0@PBE0	HF@HF
TOTAL	-2530.54	-2530.44	-2530.44	-2535.08	-2535.01	-2535.01	-2535.63	-2535.59	-2535.59	-2535.57	-2535.53	-2535.53	-2535.12	-2532.78
KINETIC	2527.47	2532.33	2532.33	2530.6	2532.33	2532.33	2531.58	2532.33	2532.33	2532.22	2532.33	2532.33	2531.1	2532.33
ELEC_NUC_ATTRAC	-6693.58	-6699.62	-6699.62	-6697.21	-6699.62	-6699.62	-6699.13	-6699.62	-6699.62	-6700.01	-6699.62	-6699.62	-6698.18	-6699.62
COULOMB	1425.74	1427.32	1427.32	1426.36	1427.32	1427.32	1427.4	1427.32	1427.32	1427.71	1427.32	1427.32	1426.9	1427.32
HF_EXCHANGE_A	0	0	0	0	0	0	0	0	0	0	0	0	-13.9467	-55.9101
HF_EXCHANGE_B	0	0	0	0	0	0	0	0	0	0	0	0	-13.9467	-55.9101
DFT_EXCHANGE	-104.229	-104.532	-104.532	-111.297	-111.503	-111.503	-111.95	-112.095	-112.095	-111.279	-111.373	-111.373	-86.064	0
DFT_CORRELATION	-4.94088	-4.95064	-4.95064	-2.53769	-2.54593	-2.54593	-2.53929	-2.53251	-2.53251	-3.21449	-3.20178	-3.20178	0	0
NUCLEAR_REP	319.007	319.007	319.007	319.007	319.007	319.007	319.007	319.007	319.007	319.007	319.007	319.007	319.007	319.007
26
E_CONTR	LDA@LDA	LDA@HF	HF@LDA	PBE@PBE	PBE@HF	HF@PBE	SCAN@SCAN	SCAN@HF	HF@SCAN	M06-L@M06-L	M06-L@HF	HF@M06-L	PBE0@PBE0	HF@HF
TOTAL	-3208.8	-3208.7	-3208.7	-3214.65	-3214.58	-3214.58	-3215.4	-3215.35	-3215.35	-3215.3	-3215.27	-3215.27	-3214.75	-3211.88
KINETIC	3205.16	3211.56	3211.56	3208.77	3211.56	3211.56	3210.04	3211.56	3211.56	3211.22	3211.56	3211.56	3209.59	3211.56
ELEC_NUC_ATTRAC	-8528.65	-8537.18	-8537.18	-8532.87	-8537.18	-8537.18	-8535.43	-8537.18	-8537.18	-8537.08	-8537.18	-8537.18	-8534.56	-8537.18
COULOMB	1834.8	1837.39	1837.39	1835.56	1837.39	1837.39	1836.97	1837.39	1837.39	1837.52	1837.39	1837.39	1836.52	1837.39
HF_EXCHANGE_A	0	0	0	0	0	0	0	0	0	0	0	0	-17.8301	-71.4519
HF_EXCHANGE_B	0	0	0	0	0	0	0	0	0	0	0	0	-17.8301	-71.4519
DFT_EXCHANGE	-133.027	-133.372	-133.372	-142.106	-142.339	-142.339	-142.988	-143.142	-143.142	-142.106	-142.193	-142.193	-109.898	0
DFT_CORRELATION	-6.34548	-6.35605	-6.35605	-3.25467	-3.26336	-3.26336	-3.24614	-3.23605	-3.23605	-4.11584	-4.10157	-4.10157	0	0
NUCLEAR_REP	419.261	419.261	419.261	419.261	419.261	419.261	419.261	419.261	419.261	419.261	419.261	419.261	419.261	419.261
19a
E_CONTR	LDA@LDA	LDA@HF	HF@LDA	PBE@PBE	PBE@HF	HF@PBE	SCAN@SCAN	SCAN@HF	HF@SCAN	M06-L@M06-L	M06-L@HF	HF@M06-L	PBE0@PBE0	HF@HF
TOTAL	-458.807	-458.793	-458.793	-460.104	-460.096	-460.096	-460.277	-460.273	-460.273	-460.284	-460.28	-460.28	-460.141	-459.577
KINETIC	458.459	459.582	459.582	458.857	459.582	459.582	459.175	459.582	459.582	459.469	459.582	459.582	459.092	459.582
ELEC_NUC_ATTRAC	-1099.17	-1100.7	-1100.7	-1099.7	-1100.7	-1100.7	-1100.26	-1100.7	-1100.7	-1100.72	-1100.7	-1100.7	-1100.15	-1100.7
COULOMB	208.793	209.29	209.29	208.953	209.29	209.29	209.221	209.29	209.29	209.422	209.29	209.29	209.191	209.29
HF_EXCHANGE_A	0	0	0	0	0	0	0	0	0	0	0	0	-3.46356	-13.8738
HF_EXCHANGE_B	0	0	0	0	0	0	0	0	0	0	0	0	-3.46356	-13.8738
DFT_EXCHANGE	-25.5214	-25.5888	-25.5888	-27.5378	-27.5863	-27.5863	-27.7477	-27.7746	-27.7746	-27.5867	-27.5859	-27.5859	-21.3494	0
DFT_CORRELATION	-1.3727	-1.37544	-1.37544	-0.677174	-0.681077	-0.681077	-0.669752	-0.669297	-0.669297	-0.869913	-0.865516	-0.865516	0	0
NUCLEAR_REP	0	0	0	0	0	0	0	0	0	0	0	0	0	0
09a
E_CONTR	LDA@LDA	LDA@HF	HF@LDA	PBE@PBE	PBE@HF	HF@PBE	SCAN@SCAN	SCAN@HF	HF@SCAN	M06-L@M06-L	M06-L@HF	HF@M06-L	PBE0@PBE0	HF@HF
TOTAL	-458.807	-458.793	-458.793	-460.104	-460.096	-460.096	-460.277	-460.273	-460.273	-460.284	-460.28	-460.28	-460.141	-459.577
KINETIC	458.459	459.582	459.582	458.857	459.582	459.582	459.175	459.582	459.582	459.469	459.582	459.582	459.092	459.582
ELEC_NUC_ATTRAC	-1099.17	-1100.7	-1100.7	-1099.7	-1100.7	-1100.7	-1100.26	-1100.7	-1100.7	-1100.72	-1100.7	-1100.7	-1100.15	-1100.7
COULOMB	208.793	209.29	209.29	208.953	209.29	209.29	209.221	209.29	209.29	209.422	209.29	209.29	209.191	209.29
HF_EXCHANGE_A	0	0	0	0	0	0	0	0	0	0	0	0	-3.46356	-13.8738
HF_EXCHANGE_B	0	0	0	0	0	0	0	0	0	0	0	0	-3.46356	-13.8738
DFT_EXCHANGE	-25.5214	-25.5888	-25.5888	-27.5378	-27.5863	-27.5863	-27.7477	-27.7746	-27.7746	-27.5867	-27.5859	-27.5859	-21.3494	0
DFT_CORRELATION	-1.3727	-1.37544	-1.37544	-0.677174	-0.681077	-0.681077	-0.669752	-0.669297	-0.669297	-0.869913	-0.865516	-0.865516	0	0
NUCLEAR_REP	0	0	0	0	0	0	0	0	0	0	0	0	0	0
30b
E_CONTR	LDA@LDA	LDA@HF	HF@LDA	PBE@PBE	PBE@HF	HF@PBE	SCAN@SCAN	SCAN@HF	HF@SCAN	M06-L@M06-L	M06-L@HF	HF@M06-L	PBE0@PBE0	HF@HF
TOTAL	-2530.54	-2530.45	-2530.45	-2535.08	-2535.01	-2535.01	-2535.64	-2535.59	-2535.59	-2535.57	-2535.54	-2535.54	-2535.13	-2532.79
KINETIC	2527.59	2532.47	2532.47	2530.73	2532.47	2532.47	2531.71	2532.47	2532.47	2532.35	2532.47	2532.47	2531.23	2532.47
ELEC_NUC_ATTRAC	-6701.35	-6707.43	-6707.43	-6704.99	-6707.43	-6707.43	-6706.91	-6707.43	-6707.43	-6707.8	-6707.43	-6707.43	-6705.96	-6707.43
COULOMB	1429.59	1431.2	1431.2	1430.21	1431.2	1431.2	1431.25	1431.2	1431.2	1431.57	1431.2	1431.2	1430.76	1431.2
HF_EXCHANGE_A	0	0	0	0	0	0	0	0	0	0	0	0	-13.9511	-55.9267
HF_EXCHANGE_B	0	0	0	0	0	0	0	0	0	0	0	0	-13.9511	-55.9267
DFT_EXCHANGE	-104.258	-104.56	-104.56	-111.324	-111.528	-111.528	-111.979	-112.124	-112.124	-111.309	-111.401	-111.401	-86.0865	0
DFT_CORRELATION	-4.94247	-4.95213	-4.95213	-2.54047	-2.54853	-2.54853	-2.54092	-2.53407	-2.53407	-3.21575	-3.20331	-3.20331	0	0
NUCLEAR_REP	322.828	322.828	322.828	322.828	322.828	322.828	322.828	322.828	322.828	322.828	322.828	322.828	322.828	322.828
30a
E_CONTR	LDA@LDA	LDA@HF	HF@LDA	PBE@PBE	PBE@HF	HF@PBE	SCAN@SCAN	SCAN@HF	HF@SCAN	M06-L@M06-L	M06-L@HF	HF@M06-L	PBE0@PBE0	HF@HF
TOTAL	-56.1089	-56.0954	-56.0954	-56.5157	-56.5072	-56.5072	-56.5524	-56.5477	-56.5477	-56.5777	-56.5713	-56.5713	-56.5198	-56.2237
KINETIC	55.7286	56.1333	56.1333	56.2643	56.1333	56.1333	56.2717	56.1333	56.1333	56.3164	56.1333	56.1333	56.2295	56.1333
ELEC_NUC_ATTRAC	-155.295	-155.68	-155.68	-155.856	-155.68	-155.68	-155.887	-155.68	-155.68	-155.965	-155.68	-155.68	-155.845	-155.68
COULOMB	39.0498	39.0724	39.0724	39.1054	39.0724	39.0724	39.1363	39.0724	39.0724	39.1859	39.0724	39.0724	39.1351	39.0724
HF_EXCHANGE_A	0	0	0	0	0	0	0	0	0	0	0	0	-0.956658	-3.83208
HF_EXCHANGE_B	0	0	0	0	0	0	0	0	0	0	0	0	-0.956658	-3.83208
DFT_EXCHANGE	-6.88283	-6.90971	-6.90971	-7.62983	-7.63065	-7.63065	-7.68723	-7.68723	-7.68723	-7.68921	-7.67405	-7.67405	-6.04035	0
DFT_CORRELATION	-0.62459	-0.626137	-0.626137	-0.313866	-0.316938	-0.316938	-0.301051	-0.300827	-0.300827	-0.340211	-0.337676	-0.337676	0	0
NUCLEAR_REP	11.9146	11.9146	11.9146	11.9146	11.9146	11.9146	11.9146	11.9146	11.9146	11.9146	11.9146	11.9146	11.9146	11.9146
13b
E_CONTR	LDA@LDA	LDA@HF	HF@LDA	PBE@PBE	PBE@HF	HF@PBE	SCAN@SCAN	SCAN@HF	HF@SCAN	M06-L@M06-L	M06-L@HF	HF@M06-L	PBE0@PBE0	HF@HF
TOTAL	-633.146	-633.073	-633.073	-635.701	-635.649	-635.649	-635.967	-635.932	-635.932	-636.053	-636.022	-636.022	-635.72	-634.371
KINETIC	631.462	633.997	633.997	633.727	633.997	633.997	634.222	633.997	633.997	634.428	633.997	633.997	633.807	633.997
ELEC_NUC_ATTRAC	-1813.14	-1815.71	-1815.71	-1815.71	-1815.71	-1815.71	-1816.45	-1815.71	-1815.71	-1816.92	-1815.71	-1815.71	-1815.86	-1815.71
COULOMB	445.043	445.295	445.295	445.449	445.295	445.295	445.75	445.295	445.295	446.066	445.295	445.295	445.551	445.295
HF_EXCHANGE_A	0	0	0	0	0	0	0	0	0	0	0	0	-6.27591	-25.1608
HF_EXCHANGE_B	0	0	0	0	0	0	0	0	0	0	0	0	-6.27591	-25.1608
DFT_EXCHANGE	-45.9301	-46.0731	-46.0731	-50.091	-50.1497	-50.1497	-50.4233	-50.456	-50.456	-50.1924	-50.18	-50.18	-39.0334	0
DFT_CORRELATION	-2.94684	-2.95061	-2.95061	-1.4452	-1.45025	-1.45025	-1.43448	-1.42692	-1.42692	-1.8041	-1.79292	-1.79292	0	0
NUCLEAR_REP	152.368	152.368	152.368	152.368	152.368	152.368	152.368	152.368	152.368	152.368	152.368	152.368	152.368	152.368
28a
E_CONTR	LDA@LDA	LDA@HF	HF@LDA	PBE@PBE	PBE@HF	HF@PBE	SCAN@SCAN	SCAN@HF	HF@SCAN	M06-L@M06-L	M06-L@HF	HF@M06-L	PBE0@PBE0	HF@HF
TOTAL	-2570.74	-2570.72	-2570.72	-2573.9	-2573.89	-2573.89	-2574.36	-2574.35	-2574.35	-2574.18	-2574.18	-2574.18	-2573.99	-2572.54
KINETIC	2568.86	2572.54	2572.54	2569.91	2572.54	2572.54	2570.67	2572.54	2572.54	2571.78	2572.54	2572.54	2570.7	2572.54
ELEC_NUC_ATTRAC	-6160.68	-6166.19	-6166.19	-6161.98	-6166.19	-6166.19	-6163.66	-6166.19	-6166.19	-6165	-6166.19	-6166.19	-6163.54	-6166.19
COULOMB	1108.98	1110.97	1110.97	1109.25	1110.97	1110.97	1110.23	1110.97	1110.97	1110.49	1110.97	1110.97	1110.07	1110.97
HF_EXCHANGE_A	0	0	0	0	0	0	0	0	0	0	0	0	-11.2204	-44.9267
HF_EXCHANGE_B	0	0	0	0	0	0	0	0	0	0	0	0	-11.2204	-44.9267
DFT_EXCHANGE	-84.6821	-84.818	-84.818	-89.357	-89.4706	-89.4706	-89.8686	-89.9429	-89.9429	-89.2733	-89.3127	-89.3127	-68.781	0
DFT_CORRELATION	-3.21541	-3.21821	-3.21821	-1.72891	-1.73305	-1.73305	-1.72926	-1.72785	-1.72785	-2.18402	-2.18203	-2.18203	0	0
NUCLEAR_REP	0	0	0	0	0	0	0	0	0	0	0	0	0	0
12
E_CONTR	LDA@LDA	LDA@HF	HF@LDA	PBE@PBE	PBE@HF	HF@PBE	SCAN@SCAN	SCAN@HF	HF@SCAN	M06-L@M06-L	M06-L@HF	HF@M06-L	PBE0@PBE0	HF@HF
TOTAL	-2652.84	-2652.75	-2652.75	-2657.35	-2657.29	-2657.29	-2657.93	-2657.89	-2657.89	-2657.84	-2657.8	-2657.8	-2657.41	-2655.05
KINETIC	2649.78	2654.81	2654.81	2652.81	2654.81	2654.81	2653.56	2654.81	2654.81	2654.69	2654.81	2654.81	2653.39	2654.81
ELEC_NUC_ATTRAC	-6965.74	-6971.76	-6971.76	-6969.18	-6971.76	-6971.76	-6970.65	-6971.76	-6971.76	-6972.18	-6971.76	-6971.76	-6970.24	-6971.76
COULOMB	1463.84	1465.19	1465.19	1464.37	1465.19	1465.19	1465.17	1465.19	1465.19	1465.66	1465.19	1465.19	1464.91	1465.19
HF_EXCHANGE_A	0	0	0	0	0	0	0	0	0	0	0	0	-14.1491	-56.7009
HF_EXCHANGE_B	0	0	0	0	0	0	0	0	0	0	0	0	-14.1491	-56.7009
DFT_EXCHANGE	-105.812	-106.078	-106.078	-112.858	-113.026	-113.026	-113.524	-113.656	-113.656	-112.869	-112.921	-112.921	-87.2945	0
DFT_CORRELATION	-5.01405	-5.02224	-5.02224	-2.60538	-2.61349	-2.61349	-2.59055	-2.58404	-2.58404	-3.24392	-3.23523	-3.23523	0	0
NUCLEAR_REP	310.11	310.11	310.11	310.11	310.11	310.11	310.11	310.11	310.11	310.11	310.11	310.11	310.11	310.11
18
E_CONTR	LDA@LDA	LDA@HF	HF@LDA	PBE@PBE	PBE@HF	HF@PBE	SCAN@SCAN	SCAN@HF	HF@SCAN	M06-L@M06-L	M06-L@HF	HF@M06-L	PBE0@PBE0	HF@HF
TOTAL	-2690.6	-2690.51	-2690.51	-2695.41	-2695.34	-2695.34	-2696.03	-2695.98	-2695.98	-2695.94	-2695.9	-2695.9	-2695.48	-2692.93
KINETIC	2687.22	2692.6	2692.6	2690.65	2692.6	2692.6	2691.4	2692.6	2692.6	2692.56	2692.6	2692.6	2691.22	2692.6
ELEC_NUC_ATTRAC	-7093.34	-7100.03	-7100.03	-7097.26	-7100.03	-7100.03	-7098.69	-7100.03	-7100.03	-7100.45	-7100.03	-7100.03	-7098.36	-7100.03
COULOMB	1501.52	1503.17	1503.17	1502.14	1503.17	1503.17	1502.89	1503.17	1503.17	1503.59	1503.17	1503.17	1502.73	1503.17
HF_EXCHANGE_A	0	0	0	0	0	0	0	0	0	0	0	0	-14.7897	-59.2529
HF_EXCHANGE_B	0	0	0	0	0	0	0	0	0	0	0	0	-14.7897	-59.2529
DFT_EXCHANGE	-110.421	-110.672	-110.672	-117.976	-118.109	-118.109	-118.675	-118.777	-118.777	-118.005	-118.022	-118.022	-91.3263	0
DFT_CORRELATION	-5.40485	-5.41087	-5.41087	-2.80325	-2.8118	-2.8118	-2.78819	-2.77902	-2.77902	-3.46642	-3.45415	-3.45415	0	0
NUCLEAR_REP	329.836	329.836	329.836	329.836	329.836	329.836	329.836	329.836	329.836	329.836	329.836	329.836	329.836	329.836
02a
E_CONTR	LDA@LDA	LDA@HF	HF@LDA	PBE@PBE	PBE@HF	HF@PBE	SCAN@SCAN	SCAN@HF	HF@SCAN	M06-L@M06-L	M06-L@HF	HF@M06-L	PBE0@PBE0	HF@HF
TOTAL	-2570.74	-2570.72	-2570.72	-2573.9	-2573.89	-2573.89	-2574.36	-2574.35	-2574.35	-2574.18	-2574.18	-2574.18	-2573.99	-2572.54
KINETIC	2568.86	2572.54	2572.54	2569.91	2572.54	2572.54	2570.67	2572.54	2572.54	2571.78	2572.54	2572.54	2570.7	2572.54
ELEC_NUC_ATTRAC	-6160.68	-6166.19	-6166.19	-6161.98	-6166.19	-6166.19	-6163.66	-6166.19	-6166.19	-6165	-6166.19	-6166.19	-6163.54	-6166.19
COULOMB	1108.98	1110.97	1110.97	1109.25	1110.97	1110.97	1110.23	1110.97	1110.97	1110.49	1110.97	1110.97	1110.07	1110.97
HF_EXCHANGE_A	0	0	0	0	0	0	0	0	0	0	0	0	-11.2204	-44.9267
HF_EXCHANGE_B	0	0	0	0	0	0	0	0	0	0	0	0	-11.2204	-44.9267
DFT_EXCHANGE	-84.6821	-84.818	-84.818	-89.357	-89.4706	-89.4706	-89.8686	-89.9429	-89.9429	-89.2733	-89.3127	-89.3127	-68.781	0
DFT_CORRELATION	-3.21541	-3.21821	-3.21821	-1.72891	-1.73305	-1.73305	-1.72926	-1.72785	-1.72785	-2.18402	-2.18203	-2.18203	0	0
NUCLEAR_REP	0	0	0	0	0	0	0	0	0	0	0	0	0	0
03b
E_CONTR	LDA@LDA	LDA@HF	HF@LDA	PBE@PBE	PBE@HF	HF@PBE	SCAN@SCAN	SCAN@HF	HF@SCAN	M06-L@M06-L	M06-L@HF	HF@M06-L	PBE0@PBE0	HF@HF
TOTAL	-2669.85	-2669.8	-2669.8	-2673.55	-2673.52	-2673.52	-2674.06	-2674.03	-2674.03	-2673.91	-2673.9	-2673.9	-2673.62	-2671.86
KINETIC	2667.3	2671.5	2671.5	2669.11	2671.5	2671.5	2669.89	2671.5	2671.5	2671.03	2671.5	2671.5	2669.82	2671.5
ELEC_NUC_ATTRAC	-6555.86	-6561.27	-6561.27	-6558.03	-6561.27	-6561.27	-6559.62	-6561.27	-6561.27	-6561.05	-6561.27	-6561.27	-6559.24	-6561.27
COULOMB	1231.09	1232.52	1232.52	1231.52	1232.52	1232.52	1232.38	1232.52	1232.52	1232.73	1232.52	1232.52	1232.06	1232.52
HF_EXCHANGE_A	0	0	0	0	0	0	0	0	0	0	0	0	-12.4367	-49.8111
HF_EXCHANGE_B	0	0	0	0	0	0	0	0	0	0	0	0	-12.4367	-49.8111
DFT_EXCHANGE	-93.5682	-93.7388	-93.7388	-99.1459	-99.2682	-99.2682	-99.7059	-99.789	-99.789	-99.0904	-99.123	-99.123	-76.406	0
DFT_CORRELATION	-3.82794	-3.83156	-3.83156	-2.01274	-2.01729	-2.01729	-2.01245	-2.00922	-2.00922	-2.5421	-2.53959	-2.53959	0	0
NUCLEAR_REP	85.0157	85.0157	85.0157	85.0157	85.0157	85.0157	85.0157	85.0157	85.0157	85.0157	85.0157	85.0157	85.0157	85.0157
04b
E_CONTR	LDA@LDA	LDA@HF	HF@LDA	PBE@PBE	PBE@HF	HF@PBE	SCAN@SCAN	SCAN@HF	HF@SCAN	M06-L@M06-L	M06-L@HF	HF@M06-L	PBE0@PBE0	HF@HF
TOTAL	-2669.85	-2669.8	-2669.8	-2673.55	-2673.52	-2673.52	-2674.06	-2674.03	-2674.03	-2673.91	-2673.89	-2673.89	-2673.62	-2671.85
KINETIC	2667.3	2671.5	2671.5	2669.1	2671.5	2671.5	2669.88	2671.5	2671.5	2671.02	2671.5	2671.5	2669.82	2671.5
ELEC_NUC_ATTRAC	-6555.32	-6560.73	-6560.73	-6557.49	-6560.73	-6560.73	-6559.08	-6560.73	-6560.73	-6560.51	-6560.73	-6560.73	-6558.7	-6560.73
COULOMB	1230.82	1232.25	1232.25	1231.25	1232.25	1232.25	1232.11	1232.25	1232.25	1232.46	1232.25	1232.25	1231.79	1232.25
HF_EXCHANGE_A	0	0	0	0	0	0	0	0	0	0	0	0	-12.4365	-49.81
HF_EXCHANGE_B	0	0	0	0	0	0	0	0	0	0	0	0	-12.4365	-49.81
DFT_EXCHANGE	-93.5665	-93.7371	-93.7371	-99.1445	-99.2667	-99.2667	-99.7044	-99.7874	-99.7874	-99.0888	-99.1214	-99.1214	-76.4047	0
DFT_CORRELATION	-3.82784	-3.83146	-3.83146	-2.01252	-2.01707	-2.01707	-2.01229	-2.00907	-2.00907	-2.54195	-2.53943	-2.53943	0	0
NUCLEAR_REP	84.751	84.751	84.751	84.751	84.751	84.751	84.751	84.751	84.751	84.751	84.751	84.751	84.751	84.751
27a
E_CONTR	LDA@LDA	LDA@HF	HF@LDA	PBE@PBE	PBE@HF	HF@PBE	SCAN@SCAN	SCAN@HF	HF@SCAN	M06-L@M06-L	M06-L@HF	HF@M06-L	PBE0@PBE0	HF@HF
TOTAL	-458.807	-458.793	-458.793	-460.104	-460.096	-460.096	-460.277	-460.273	-460.273	-460.284	-460.28	-460.28	-460.141	-459.577
KINETIC	458.459	459.582	459.582	458.857	459.582	459.582	459.175	459.582	459.582	459.469	459.582	459.582	459.092	459.582
ELEC_NUC_ATTRAC	-1099.17	-1100.7	-1100.7	-1099.7	-1100.7	-1100.7	-1100.26	-1100.7	-1100.7	-1100.72	-1100.7	-1100.7	-1100.15	-1100.7
COULOMB	208.793	209.29	209.29	208.953	209.29	209.29	209.221	209.29	209.29	209.422	209.29	209.29	209.191	209.29
HF_EXCHANGE_A	0	0	0	0	0	0	0	0	0	0	0	0	-3.46356	-13.8738
HF_EXCHANGE_B	0	0	0	0	0	0	0	0	0	0	0	0	-3.46356	-13.8738
DFT_EXCHANGE	-25.5214	-25.5888	-25.5888	-27.5378	-27.5863	-27.5863	-27.7477	-27.7746	-27.7746	-27.5867	-27.5859	-27.5859	-21.3494	0
DFT_CORRELATION	-1.3727	-1.37544	-1.37544	-0.677174	-0.681077	-0.681077	-0.669752	-0.669297	-0.669297	-0.869913	-0.865516	-0.865516	0	0
NUCLEAR_REP	0	0	0	0	0	0	0	0	0	0	0	0	0	0
01a
E_CONTR	LDA@LDA	LDA@HF	HF@LDA	PBE@PBE	PBE@HF	HF@PBE	SCAN@SCAN	SCAN@HF	HF@SCAN	M06-L@M06-L	M06-L@HF	HF@M06-L	PBE0@PBE0	HF@HF
TOTAL	-458.807	-458.793	-458.793	-460.104	-460.096	-460.096	-460.277	-460.273	-460.273	-460.284	-460.28	-460.28	-460.141	-459.577
KINETIC	458.459	459.582	459.582	458.857	459.582	459.582	459.175	459.582	459.582	459.469	459.582	459.582	459.092	459.582
ELEC_NUC_ATTRAC	-1099.17	-1100.7	-1100.7	-1099.7	-1100.7	-1100.7	-1100.26	-1100.7	-1100.7	-1100.72	-1100.7	-1100.7	-1100.15	-1100.7
COULOMB	208.793	209.29	209.29	208.953	209.29	209.29	209.221	209.29	209.29	209.422	209.29	209.29	209.191	209.29
HF_EXCHANGE_A	0	0	0	0	0	0	0	0	0	0	0	0	-3.46356	-13.8738
HF_EXCHANGE_B	0	0	0	0	0	0	0	0	0	0	0	0	-3.46356	-13.8738
DFT_EXCHANGE	-25.5214	-25.5888	-25.5888	-27.5378	-27.5863	-27.5863	-27.7477	-27.7746	-27.7746	-27.5867	-27.5859	-27.5859	-21.3494	0
DFT_CORRELATION	-1.3727	-1.37544	-1.37544	-0.677174	-0.681077	-0.681077	-0.669752	-0.669297	-0.669297	-0.869913	-0.865516	-0.865516	0	0
NUCLEAR_REP	0	0	0	0	0	0	0	0	0	0	0	0	0	0
28
E_CONTR	LDA@LDA	LDA@HF	HF@LDA	PBE@PBE	PBE@HF	HF@PBE	SCAN@SCAN	SCAN@HF	HF@SCAN	M06-L@M06-L	M06-L@HF	HF@M06-L	PBE0@PBE0	HF@HF
TOTAL	-5101.33	-5101.21	-5101.21	-5109.02	-5108.94	-5108.94	-5110.04	-5109.98	-5109.98	-5109.79	-5109.75	-5109.75	-5109.16	-5105.35
KINETIC	5096.56	5105.17	5105.17	5100.78	5105.17	5105.17	5102.5	5105.17	5105.17	5104.29	5105.17	5105.17	5102.07	5105.17
ELEC_NUC_ATTRAC	-13573.8	-13585.2	-13585.2	-13578.7	-13585.2	-13585.2	-13582.3	-13585.2	-13585.2	-13584.6	-13585.2	-13585.2	-13581.2	-13585.2
COULOMB	2898.98	2902.35	2902.35	2899.89	2902.35	2902.35	2901.9	2902.35	2902.35	2902.51	2902.35	2902.35	2901.15	2902.35
HF_EXCHANGE_A	0	0	0	0	0	0	0	0	0	0	0	0	-25.1763	-100.876
HF_EXCHANGE_B	0	0	0	0	0	0	0	0	0	0	0	0	-25.1763	-100.876
DFT_EXCHANGE	-189.001	-189.44	-189.44	-200.728	-201.045	-201.045	-201.892	-202.113	-202.113	-200.615	-200.745	-200.745	-154.913	0
DFT_CORRELATION	-8.16476	-8.1769	-8.1769	-4.28337	-4.2944	-4.2944	-4.2842	-4.27492	-4.27492	-5.42583	-5.4118	-5.4118	0	0
NUCLEAR_REP	674.056	674.056	674.056	674.056	674.056	674.056	674.056	674.056	674.056	674.056	674.056	674.056	674.056	674.056
13
E_CONTR	LDA@LDA	LDA@HF	HF@LDA	PBE@PBE	PBE@HF	HF@PBE	SCAN@SCAN	SCAN@HF	HF@SCAN	M06-L@M06-L	M06-L@HF	HF@M06-L	PBE0@PBE0	HF@HF
TOTAL	-1091.98	-1091.89	-1091.89	-1095.82	-1095.76	-1095.76	-1096.26	-1096.22	-1096.22	-1096.35	-1096.32	-1096.32	-1095.88	-1093.95
KINETIC	1090.02	1093.7	1093.7	1092.7	1093.7	1093.7	1093.52	1093.7	1093.7	1094.01	1093.7	1093.7	1093	1093.7
ELEC_NUC_ATTRAC	-3107.8	-3111.71	-3111.71	-3110.93	-3111.71	-3111.71	-3112.21	-3111.71	-3111.71	-3113.13	-3111.71	-3111.71	-3111.41	-3111.71
COULOMB	754.446	754.989	754.989	755.033	754.989	754.989	755.578	754.989	754.989	756.08	754.989	754.989	755.262	754.989
HF_EXCHANGE_A	0	0	0	0	0	0	0	0	0	0	0	0	-9.74285	-39.0523
HF_EXCHANGE_B	0	0	0	0	0	0	0	0	0	0	0	0	-9.74285	-39.0523
DFT_EXCHANGE	-71.5016	-71.7088	-71.7088	-77.6694	-77.7723	-77.7723	-78.2076	-78.2657	-78.2657	-77.8044	-77.7911	-77.7911	-60.4182	0
DFT_CORRELATION	-4.32468	-4.33055	-4.33055	-2.13165	-2.13953	-2.13953	-2.1144	-2.1055	-2.1055	-2.69236	-2.67705	-2.67705	0	0
NUCLEAR_REP	247.176	247.176	247.176	247.176	247.176	247.176	247.176	247.176	247.176	247.176	247.176	247.176	247.176	247.176
25
E_CONTR	LDA@LDA	LDA@HF	HF@LDA	PBE@PBE	PBE@HF	HF@PBE	SCAN@SCAN	SCAN@HF	HF@SCAN	M06-L@M06-L	M06-L@HF	HF@M06-L	PBE0@PBE0	HF@HF
TOTAL	-1096.88	-1096.78	-1096.78	-1100.86	-1100.79	-1100.79	-1101.32	-1101.28	-1101.28	-1101.41	-1101.38	-1101.38	-1100.91	-1098.92
KINETIC	1094.77	1098.6	1098.6	1097.72	1098.6	1098.6	1098.54	1098.6	1098.6	1098.89	1098.6	1098.6	1097.98	1098.6
ELEC_NUC_ATTRAC	-3250.39	-3254.83	-3254.83	-3253.82	-3254.83	-3254.83	-3255.24	-3254.83	-3254.83	-3255.9	-3254.83	-3254.83	-3254.4	-3254.83
COULOMB	826.817	827.809	827.809	827.437	827.809	827.809	828.136	827.809	827.809	828.521	827.809	827.809	827.822	827.809
HF_EXCHANGE_A	0	0	0	0	0	0	0	0	0	0	0	0	-10.0737	-40.4011
HF_EXCHANGE_B	0	0	0	0	0	0	0	0	0	0	0	0	-10.0737	-40.4011
DFT_EXCHANGE	-73.8748	-74.1506	-74.1506	-80.2919	-80.4598	-80.4598	-80.8719	-80.9794	-80.9794	-80.4187	-80.4691	-80.4691	-62.4726	0
DFT_CORRELATION	-4.50369	-4.51405	-4.51405	-2.20551	-2.21368	-2.21368	-2.18887	-2.17955	-2.17955	-2.80499	-2.78857	-2.78857	0	0
NUCLEAR_REP	310.304	310.304	310.304	310.304	310.304	310.304	310.304	310.304	310.304	310.304	310.304	310.304	310.304	310.304
19b
E_CONTR	LDA@LDA	LDA@HF	HF@LDA	PBE@PBE	PBE@HF	HF@PBE	SCAN@SCAN	SCAN@HF	HF@SCAN	M06-L@M06-L	M06-L@HF	HF@M06-L	PBE0@PBE0	HF@HF
TOTAL	-1034.92	-1034.83	-1034.83	-1038.79	-1038.73	-1038.73	-1039.23	-1039.19	-1039.19	-1039.34	-1039.31	-1039.31	-1038.85	-1036.91
KINETIC	1032.64	1036.3	1036.3	1035.56	1036.3	1036.3	1036.43	1036.3	1036.3	1036.66	1036.3	1036.3	1035.78	1036.3
ELEC_NUC_ATTRAC	-3136.55	-3140.19	-3140.19	-3139.93	-3140.19	-3140.19	-3141.19	-3140.19	-3140.19	-3141.78	-3140.19	-3140.19	-3140.23	-3140.19
COULOMB	810.464	810.79	810.79	811.049	810.79	810.79	811.539	810.79	810.79	811.968	810.79	810.79	811.19	810.79
HF_EXCHANGE_A	0	0	0	0	0	0	0	0	0	0	0	0	-9.74096	-39.06
HF_EXCHANGE_B	0	0	0	0	0	0	0	0	0	0	0	0	-9.74096	-39.06
DFT_EXCHANGE	-71.4074	-71.6523	-71.6523	-77.6453	-77.7847	-77.7847	-78.2004	-78.2822	-78.2822	-77.7886	-77.8174	-77.8174	-60.4236	0
DFT_CORRELATION	-4.37737	-4.38507	-4.38507	-2.15122	-2.15679	-2.15679	-2.12954	-2.11942	-2.11942	-2.71868	-2.70186	-2.70186	0	0
NUCLEAR_REP	334.317	334.317	334.317	334.317	334.317	334.317	334.317	334.317	334.317	334.317	334.317	334.317	334.317	334.317
17a
E_CONTR	LDA@LDA	LDA@HF	HF@LDA	PBE@PBE	PBE@HF	HF@PBE	SCAN@SCAN	SCAN@HF	HF@SCAN	M06-L@M06-L	M06-L@HF	HF@M06-L	PBE0@PBE0	HF@HF
TOTAL	-56.1089	-56.0953	-56.0953	-56.5157	-56.5072	-56.5072	-56.5525	-56.5477	-56.5477	-56.5778	-56.5714	-56.5714	-56.5198	-56.2237
KINETIC	55.7347	56.1397	56.1397	56.2708	56.1397	56.1397	56.2786	56.1397	56.1397	56.3231	56.1397	56.1397	56.2359	56.1397
ELEC_NUC_ATTRAC	-155.313	-155.698	-155.698	-155.875	-155.698	-155.698	-155.906	-155.698	-155.698	-155.984	-155.698	-155.698	-155.864	-155.698
COULOMB	39.0548	39.0769	39.0769	39.1106	39.0769	39.0769	39.1414	39.0769	39.0769	39.1908	39.0769	39.0769	39.14	39.0769
HF_EXCHANGE_A	0	0	0	0	0	0	0	0	0	0	0	0	-0.95677	-3.83252
HF_EXCHANGE_B	0	0	0	0	0	0	0	0	0	0	0	0	-0.95677	-3.83252
DFT_EXCHANGE	-6.88361	-6.91049	-6.91049	-7.63073	-7.63152	-7.63152	-7.68823	-7.68815	-7.68815	-7.69026	-7.67502	-7.67502	-6.04107	0
DFT_CORRELATION	-0.624643	-0.626188	-0.626188	-0.313932	-0.316995	-0.316995	-0.301095	-0.300871	-0.300871	-0.340264	-0.337732	-0.337732	0	0
NUCLEAR_REP	11.9232	11.9232	11.9232	11.9232	11.9232	11.9232	11.9232	11.9232	11.9232	11.9232	11.9232	11.9232	11.9232	11.9232
13a
E_CONTR	LDA@LDA	LDA@HF	HF@LDA	PBE@PBE	PBE@HF	HF@PBE	SCAN@SCAN	SCAN@HF	HF@SCAN	M06-L@M06-L	M06-L@HF	HF@M06-L	PBE0@PBE0	HF@HF
TOTAL	-458.807	-458.793	-458.793	-460.104	-460.096	-460.096	-460.277	-460.273	-460.273	-460.284	-460.28	-460.28	-460.141	-459.577
KINETIC	458.459	459.582	459.582	458.857	459.582	459.582	459.175	459.582	459.582	459.469	459.582	459.582	459.092	459.582
ELEC_NUC_ATTRAC	-1099.17	-1100.7	-1100.7	-1099.7	-1100.7	-1100.7	-1100.26	-1100.7	-1100.7	-1100.72	-1100.7	-1100.7	-1100.15	-1100.7
COULOMB	208.793	209.29	209.29	208.953	209.29	209.29	209.221	209.29	209.29	209.422	209.29	209.29	209.191	209.29
HF_EXCHANGE_A	0	0	0	0	0	0	0	0	0	0	0	0	-3.46356	-13.8738
HF_EXCHANGE_B	0	0	0	0	0	0	0	0	0	0	0	0	-3.46356	-13.8738
DFT_EXCHANGE	-25.5214	-25.5888	-25.5888	-27.5378	-27.5863	-27.5863	-27.7477	-27.7746	-27.7746	-27.5867	-27.5859	-27.5859	-21.3494	0
DFT_CORRELATION	-1.3727	-1.37544	-1.37544	-0.677174	-0.681077	-0.681077	-0.669752	-0.669297	-0.669297	-0.869913	-0.865516	-0.865516	0	0
NUCLEAR_REP	0	0	0	0	0	0	0	0	0	0	0	0	0	0
2
E_CONTR	LDA@LDA	LDA@HF	HF@LDA	PBE@PBE	PBE@HF	HF@PBE	SCAN@SCAN	SCAN@HF	HF@SCAN	M06-L@M06-L	M06-L@HF	HF@M06-L	PBE0@PBE0	HF@HF
TOTAL	-3128.74	-3128.67	-3128.67	-3133.72	-3133.67	-3133.67	-3134.4	-3134.36	-3134.36	-3134.24	-3134.21	-3134.21	-3133.82	-3131.46
KINETIC	3126.02	3131.34	3131.34	3128.24	3131.34	3131.34	3129.26	3131.34	3131.34	3130.78	3131.34	3131.34	3129.16	3131.34
ELEC_NUC_ATTRAC	-7913.25	-7920.31	-7920.31	-7915.98	-7920.31	-7920.31	-7918.04	-7920.31	-7920.31	-7920.06	-7920.31	-7920.31	-7917.61	-7920.31
COULOMB	1573.53	1575.56	1575.56	1574.11	1575.56	1575.56	1575.23	1575.56	1575.56	1575.82	1575.56	1575.56	1574.89	1575.56
HF_EXCHANGE_A	0	0	0	0	0	0	0	0	0	0	0	0	-15.9065	-63.7168
HF_EXCHANGE_B	0	0	0	0	0	0	0	0	0	0	0	0	-15.9065	-63.7168
DFT_EXCHANGE	-119.189	-119.422	-119.422	-126.756	-126.922	-126.922	-127.52	-127.632	-127.632	-126.72	-126.756	-126.756	-97.8267	0
DFT_CORRELATION	-5.21017	-5.21568	-5.21568	-2.71151	-2.71844	-2.71844	-2.70551	-2.70002	-2.70002	-3.43488	-3.42767	-3.42767	0	0
NUCLEAR_REP	209.373	209.373	209.373	209.373	209.373	209.373	209.373	209.373	209.373	209.373	209.373	209.373	209.373	209.373
08a
E_CONTR	LDA@LDA	LDA@HF	HF@LDA	PBE@PBE	PBE@HF	HF@PBE	SCAN@SCAN	SCAN@HF	HF@SCAN	M06-L@M06-L	M06-L@HF	HF@M06-L	PBE0@PBE0	HF@HF
TOTAL	-2570.74	-2570.72	-2570.72	-2573.9	-2573.89	-2573.89	-2574.36	-2574.35	-2574.35	-2574.18	-2574.18	-2574.18	-2573.99	-2572.54
KINETIC	2568.86	2572.54	2572.54	2569.91	2572.54	2572.54	2570.67	2572.54	2572.54	2571.78	2572.54	2572.54	2570.7	2572.54
ELEC_NUC_ATTRAC	-6160.68	-6166.19	-6166.19	-6161.98	-6166.19	-6166.19	-6163.66	-6166.19	-6166.19	-6165	-6166.19	-6166.19	-6163.54	-6166.19
COULOMB	1108.98	1110.97	1110.97	1109.25	1110.97	1110.97	1110.23	1110.97	1110.97	1110.49	1110.97	1110.97	1110.07	1110.97
HF_EXCHANGE_A	0	0	0	0	0	0	0	0	0	0	0	0	-11.2204	-44.9267
HF_EXCHANGE_B	0	0	0	0	0	0	0	0	0	0	0	0	-11.2204	-44.9267
DFT_EXCHANGE	-84.6821	-84.818	-84.818	-89.357	-89.4706	-89.4706	-89.8686	-89.9429	-89.9429	-89.2733	-89.3127	-89.3127	-68.781	0
DFT_CORRELATION	-3.21541	-3.21821	-3.21821	-1.72891	-1.73305	-1.73305	-1.72926	-1.72785	-1.72785	-2.18402	-2.18203	-2.18203	0	0
NUCLEAR_REP	0	0	0	0	0	0	0	0	0	0	0	0	0	0
11b
E_CONTR	LDA@LDA	LDA@HF	HF@LDA	PBE@PBE	PBE@HF	HF@PBE	SCAN@SCAN	SCAN@HF	HF@SCAN	M06-L@M06-L	M06-L@HF	HF@M06-L	PBE0@PBE0	HF@HF
TOTAL	-595.336	-595.275	-595.275	-597.598	-597.554	-597.554	-597.834	-597.805	-597.805	-597.9	-597.877	-597.877	-597.615	-596.461
KINETIC	593.949	596.121	596.121	595.796	596.121	596.121	596.241	596.121	596.121	596.431	596.121	596.121	595.899	596.121
ELEC_NUC_ATTRAC	-1643.5	-1645.92	-1645.92	-1645.62	-1645.92	-1645.92	-1646.34	-1645.92	-1645.92	-1646.7	-1645.92	-1645.92	-1645.85	-1645.92
COULOMB	386.428	386.892	386.892	386.789	386.892	386.892	387.111	386.892	386.892	387.331	386.892	386.892	386.945	386.892
HF_EXCHANGE_A	0	0	0	0	0	0	0	0	0	0	0	0	-5.63144	-22.587
HF_EXCHANGE_B	0	0	0	0	0	0	0	0	0	0	0	0	-5.63144	-22.587
DFT_EXCHANGE	-41.2803	-41.4302	-41.4302	-44.9364	-45.0213	-45.0213	-45.2334	-45.2886	-45.2886	-45.0096	-45.0333	-45.0333	-34.968	0
DFT_CORRELATION	-2.55243	-2.55784	-2.55784	-1.24103	-1.24555	-1.24555	-1.23523	-1.22921	-1.22921	-1.56482	-1.55618	-1.55618	0	0
NUCLEAR_REP	111.618	111.618	111.618	111.618	111.618	111.618	111.618	111.618	111.618	111.618	111.618	111.618	111.618	111.618
15a
E_CONTR	LDA@LDA	LDA@HF	HF@LDA	PBE@PBE	PBE@HF	HF@PBE	SCAN@SCAN	SCAN@HF	HF@SCAN	M06-L@M06-L	M06-L@HF	HF@M06-L	PBE0@PBE0	HF@HF
TOTAL	-458.807	-458.793	-458.793	-460.104	-460.096	-460.096	-460.277	-460.273	-460.273	-460.284	-460.28	-460.28	-460.141	-459.577
KINETIC	458.459	459.582	459.582	458.857	459.582	459.582	459.175	459.582	459.582	459.469	459.582	459.582	459.092	459.582
ELEC_NUC_ATTRAC	-1099.17	-1100.7	-1100.7	-1099.7	-1100.7	-1100.7	-1100.26	-1100.7	-1100.7	-1100.72	-1100.7	-1100.7	-1100.15	-1100.7
COULOMB	208.793	209.29	209.29	208.953	209.29	209.29	209.221	209.29	209.29	209.422	209.29	209.29	209.191	209.29
HF_EXCHANGE_A	0	0	0	0	0	0	0	0	0	0	0	0	-3.46356	-13.8738
HF_EXCHANGE_B	0	0	0	0	0	0	0	0	0	0	0	0	-3.46356	-13.8738
DFT_EXCHANGE	-25.5214	-25.5888	-25.5888	-27.5378	-27.5863	-27.5863	-27.7477	-27.7746	-27.7746	-27.5867	-27.5859	-27.5859	-21.3494	0
DFT_CORRELATION	-1.3727	-1.37544	-1.37544	-0.677174	-0.681077	-0.681077	-0.669752	-0.669297	-0.669297	-0.869913	-0.865516	-0.865516	0	0
NUCLEAR_REP	0	0	0	0	0	0	0	0	0	0	0	0	0	0
20a
E_CONTR	LDA@LDA	LDA@HF	HF@LDA	PBE@PBE	PBE@HF	HF@PBE	SCAN@SCAN	SCAN@HF	HF@SCAN	M06-L@M06-L	M06-L@HF	HF@M06-L	PBE0@PBE0	HF@HF
TOTAL	-2570.74	-2570.72	-2570.72	-2573.9	-2573.89	-2573.89	-2574.36	-2574.35	-2574.35	-2574.18	-2574.18	-2574.18	-2573.99	-2572.54
KINETIC	2568.86	2572.54	2572.54	2569.91	2572.54	2572.54	2570.67	2572.54	2572.54	2571.78	2572.54	2572.54	2570.7	2572.54
ELEC_NUC_ATTRAC	-6160.68	-6166.19	-6166.19	-6161.98	-6166.19	-6166.19	-6163.66	-6166.19	-6166.19	-6165	-6166.19	-6166.19	-6163.54	-6166.19
COULOMB	1108.98	1110.97	1110.97	1109.25	1110.97	1110.97	1110.23	1110.97	1110.97	1110.49	1110.97	1110.97	1110.07	1110.97
HF_EXCHANGE_A	0	0	0	0	0	0	0	0	0	0	0	0	-11.2204	-44.9267
HF_EXCHANGE_B	0	0	0	0	0	0	0	0	0	0	0	0	-11.2204	-44.9267
DFT_EXCHANGE	-84.6821	-84.818	-84.818	-89.357	-89.4706	-89.4706	-89.8686	-89.9429	-89.9429	-89.2733	-89.3127	-89.3127	-68.781	0
DFT_CORRELATION	-3.21541	-3.21821	-3.21821	-1.72891	-1.73305	-1.73305	-1.72926	-1.72785	-1.72785	-2.18402	-2.18203	-2.18203	0	0
NUCLEAR_REP	0	0	0	0	0	0	0	0	0	0	0	0	0	0
20
E_CONTR	LDA@LDA	LDA@HF	HF@LDA	PBE@PBE	PBE@HF	HF@PBE	SCAN@SCAN	SCAN@HF	HF@SCAN	M06-L@M06-L	M06-L@HF	HF@M06-L	PBE0@PBE0	HF@HF
TOTAL	-3605.68	-3605.56	-3605.56	-3612.71	-3612.63	-3612.63	-3613.6	-3613.55	-3613.55	-3613.53	-3613.49	-3613.49	-3612.85	-3609.45
KINETIC	3601.67	3609.01	3609.01	3605.67	3609.01	3609.01	3607.28	3609.01	3609.01	3608.62	3609.01	3609.01	3606.64	3609.01
ELEC_NUC_ATTRAC	-9757.68	-9766.83	-9766.83	-9762.42	-9766.83	-9766.83	-9765.34	-9766.83	-9766.83	-9767.29	-9766.83	-9766.83	-9764.18	-9766.83
COULOMB	2152.9	2155.22	2155.22	2153.81	2155.22	2155.22	2155.26	2155.22	2155.22	2155.98	2155.22	2155.22	2154.7	2155.22
HF_EXCHANGE_A	0	0	0	0	0	0	0	0	0	0	0	0	-20.9646	-84.0025
HF_EXCHANGE_B	0	0	0	0	0	0	0	0	0	0	0	0	-20.9646	-84.0025
DFT_EXCHANGE	-156.131	-156.51	-156.51	-167.037	-167.286	-167.286	-168.098	-168.255	-168.255	-167.084	-167.151	-167.151	-129.234	0
DFT_CORRELATION	-7.59673	-7.60684	-7.60684	-3.88723	-3.89622	-3.89622	-3.86742	-3.8548	-3.8548	-4.91926	-4.9002	-4.9002	0	0
NUCLEAR_REP	561.16	561.16	561.16	561.16	561.16	561.16	561.16	561.16	561.16	561.16	561.16	561.16	561.16	561.16
1
E_CONTR	LDA@LDA	LDA@HF	HF@LDA	PBE@PBE	PBE@HF	HF@PBE	SCAN@SCAN	SCAN@HF	HF@SCAN	M06-L@M06-L	M06-L@HF	HF@M06-L	PBE0@PBE0	HF@HF
TOTAL	-1016.81	-1016.74	-1016.74	-1019.93	-1019.88	-1019.88	-1020.32	-1020.28	-1020.28	-1020.34	-1020.32	-1020.32	-1019.98	-1018.51
KINETIC	1015.62	1018.38	1018.38	1017.18	1018.38	1018.38	1017.68	1018.38	1018.38	1018.45	1018.38	1018.38	1017.55	1018.38
ELEC_NUC_ATTRAC	-2691.18	-2694.26	-2694.26	-2693.1	-2694.26	-2694.26	-2693.89	-2694.26	-2694.26	-2695.11	-2694.26	-2694.26	-2693.68	-2694.26
COULOMB	593.844	594.396	594.396	594.289	594.396	594.396	594.629	594.396	594.396	595.158	594.396	594.396	594.543	594.396
HF_EXCHANGE_A	0	0	0	0	0	0	0	0	0	0	0	0	-8.15006	-32.6659
HF_EXCHANGE_B	0	0	0	0	0	0	0	0	0	0	0	0	-8.15006	-32.6659
DFT_EXCHANGE	-60.0304	-60.193	-60.193	-64.9357	-65.0367	-65.0367	-65.3933	-65.4646	-65.4646	-65.0237	-65.0272	-65.0272	-50.3946	0
DFT_CORRELATION	-3.36743	-3.37267	-3.37267	-1.6607	-1.66688	-1.66688	-1.64595	-1.64076	-1.64076	-2.1206	-2.11127	-2.11127	0	0
NUCLEAR_REP	128.301	128.301	128.301	128.301	128.301	128.301	128.301	128.301	128.301	128.301	128.301	128.301	128.301	128.301
26a
E_CONTR	LDA@LDA	LDA@HF	HF@LDA	PBE@PBE	PBE@HF	HF@PBE	SCAN@SCAN	SCAN@HF	HF@SCAN	M06-L@M06-L	M06-L@HF	HF@M06-L	PBE0@PBE0	HF@HF
TOTAL	-2570.74	-2570.72	-2570.72	-2573.9	-2573.89	-2573.89	-2574.36	-2574.35	-2574.35	-2574.18	-2574.18	-2574.18	-2573.99	-2572.54
KINETIC	2568.86	2572.54	2572.54	2569.91	2572.54	2572.54	2570.67	2572.54	2572.54	2571.78	2572.54	2572.54	2570.7	2572.54
ELEC_NUC_ATTRAC	-6160.68	-6166.19	-6166.19	-6161.98	-6166.19	-6166.19	-6163.66	-6166.19	-6166.19	-6165	-6166.19	-6166.19	-6163.54	-6166.19
COULOMB	1108.98	1110.97	1110.97	1109.25	1110.97	1110.97	1110.23	1110.97	1110.97	1110.49	1110.97	1110.97	1110.07	1110.97
HF_EXCHANGE_A	0	0	0	0	0	0	0	0	0	0	0	0	-11.2204	-44.9267
HF_EXCHANGE_B	0	0	0	0	0	0	0	0	0	0	0	0	-11.2204	-44.9267
DFT_EXCHANGE	-84.6821	-84.818	-84.818	-89.357	-89.4706	-89.4706	-89.8686	-89.9429	-89.9429	-89.2733	-89.3127	-89.3127	-68.781	0
DFT_CORRELATION	-3.21541	-3.21821	-3.21821	-1.72891	-1.73305	-1.73305	-1.72926	-1.72785	-1.72785	-2.18402	-2.18203	-2.18203	0	0
NUCLEAR_REP	0	0	0	0	0	0	0	0	0	0	0	0	0	0
27b
E_CONTR	LDA@LDA	LDA@HF	HF@LDA	PBE@PBE	PBE@HF	HF@PBE	SCAN@SCAN	SCAN@HF	HF@SCAN	M06-L@M06-L	M06-L@HF	HF@M06-L	PBE0@PBE0	HF@HF
TOTAL	-2530.53	-2530.44	-2530.44	-2535.07	-2535	-2535	-2535.63	-2535.58	-2535.58	-2535.57	-2535.53	-2535.53	-2535.12	-2532.78
KINETIC	2527.43	2532.3	2532.3	2530.56	2532.3	2532.3	2531.55	2532.3	2532.3	2532.19	2532.3	2532.3	2531.07	2532.3
ELEC_NUC_ATTRAC	-6691.28	-6697.3	-6697.3	-6694.9	-6697.3	-6697.3	-6696.83	-6697.3	-6697.3	-6697.7	-6697.3	-6697.3	-6695.87	-6697.3
COULOMB	1424.59	1426.17	1426.17	1425.22	1426.17	1426.17	1426.26	1426.17	1426.17	1426.56	1426.17	1426.17	1425.75	1426.17
HF_EXCHANGE_A	0	0	0	0	0	0	0	0	0	0	0	0	-13.9454	-55.9053
HF_EXCHANGE_B	0	0	0	0	0	0	0	0	0	0	0	0	-13.9454	-55.9053
DFT_EXCHANGE	-104.22	-104.524	-104.524	-111.29	-111.495	-111.495	-111.942	-112.087	-112.087	-111.271	-111.365	-111.365	-86.0577	0
DFT_CORRELATION	-4.94042	-4.95022	-4.95022	-2.53689	-2.54518	-2.54518	-2.53883	-2.53207	-2.53207	-3.2141	-3.2013	-3.2013	0	0
NUCLEAR_REP	317.875	317.875	317.875	317.875	317.875	317.875	317.875	317.875	317.875	317.875	317.875	317.875	317.875	317.875
01b
E_CONTR	LDA@LDA	LDA@HF	HF@LDA	PBE@PBE	PBE@HF	HF@PBE	SCAN@SCAN	SCAN@HF	HF@SCAN	M06-L@M06-L	M06-L@HF	HF@M06-L	PBE0@PBE0	HF@HF
TOTAL	-557.902	-557.864	-557.864	-559.74	-559.714	-559.714	-559.956	-559.938	-559.938	-559.984	-559.968	-559.968	-559.76	-558.879
KINETIC	556.845	558.466	558.466	557.988	558.466	558.466	558.169	558.466	558.466	558.65	558.466	558.466	558.146	558.466
ELEC_NUC_ATTRAC	-1416.18	-1417.97	-1417.97	-1417.54	-1417.97	-1417.97	-1417.78	-1417.97	-1417.97	-1418.57	-1417.97	-1417.97	-1417.79	-1417.97
COULOMB	294.786	295.088	295.088	295.055	295.088	295.088	295.144	295.088	295.088	295.501	295.088	295.088	295.17	295.088
HF_EXCHANGE_A	0	0	0	0	0	0	0	0	0	0	0	0	-4.67456	-18.7328
HF_EXCHANGE_B	0	0	0	0	0	0	0	0	0	0	0	0	-4.67456	-18.7328
DFT_EXCHANGE	-34.3742	-34.4652	-34.4652	-37.2891	-37.3366	-37.3366	-37.5359	-37.5739	-37.5739	-37.3442	-37.3386	-37.3386	-28.9432	0
DFT_CORRELATION	-1.98297	-1.98578	-1.98578	-0.96005	-0.963916	-0.963916	-0.953378	-0.951383	-0.951383	-1.22103	-1.21617	-1.21617	0	0
NUCLEAR_REP	43.0024	43.0024	43.0024	43.0024	43.0024	43.0024	43.0024	43.0024	43.0024	43.0024	43.0024	43.0024	43.0024	43.0024
02b
E_CONTR	LDA@LDA	LDA@HF	HF@LDA	PBE@PBE	PBE@HF	HF@PBE	SCAN@SCAN	SCAN@HF	HF@SCAN	M06-L@M06-L	M06-L@HF	HF@M06-L	PBE0@PBE0	HF@HF
TOTAL	-557.899	-557.862	-557.862	-559.738	-559.712	-559.712	-559.954	-559.936	-559.936	-559.982	-559.966	-559.966	-559.758	-558.876
KINETIC	556.834	558.453	558.453	557.978	558.453	558.453	558.159	558.453	558.453	558.641	558.453	558.453	558.136	558.453
ELEC_NUC_ATTRAC	-1415.45	-1417.24	-1417.24	-1416.81	-1417.24	-1417.24	-1417.06	-1417.24	-1417.24	-1417.85	-1417.24	-1417.24	-1417.06	-1417.24
COULOMB	294.426	294.725	294.725	294.696	294.725	294.725	294.785	294.725	294.725	295.142	294.725	294.725	294.81	294.725
HF_EXCHANGE_A	0	0	0	0	0	0	0	0	0	0	0	0	-4.67388	-18.73
HF_EXCHANGE_B	0	0	0	0	0	0	0	0	0	0	0	0	-4.67388	-18.73
DFT_EXCHANGE	-34.3701	-34.4608	-34.4608	-37.2856	-37.3328	-37.3328	-37.532	-37.5697	-37.5697	-37.3405	-37.3345	-37.3345	-28.9399	0
DFT_CORRELATION	-1.9827	-1.98551	-1.98551	-0.959456	-0.963337	-0.963337	-0.952903	-0.95095	-0.95095	-1.22058	-1.2157	-1.2157	0	0
NUCLEAR_REP	42.6437	42.6437	42.6437	42.6437	42.6437	42.6437	42.6437	42.6437	42.6437	42.6437	42.6437	42.6437	42.6437	42.6437
16
E_CONTR	LDA@LDA	LDA@HF	HF@LDA	PBE@PBE	PBE@HF	HF@PBE	SCAN@SCAN	SCAN@HF	HF@SCAN	M06-L@M06-L	M06-L@HF	HF@M06-L	PBE0@PBE0	HF@HF
TOTAL	-5205.25	-5205.14	-5205.14	-5212.81	-5212.74	-5212.74	-5213.85	-5213.8	-5213.8	-5213.56	-5213.52	-5213.52	-5212.96	-5209.24
KINETIC	5200.35	5209.01	5209.01	5204.32	5209.01	5209.01	5205.83	5209.01	5209.01	5208.06	5209.01	5209.01	5205.7	5209.01
ELEC_NUC_ATTRAC	-13528.2	-13539.8	-13539.8	-13532.9	-13539.8	-13539.8	-13536	-13539.8	-13539.8	-13539.1	-13539.8	-13539.8	-13535.5	-13539.8
COULOMB	2789.59	2793.01	2793.01	2790.48	2793.01	2793.01	2792.17	2793.01	2793.01	2793.09	2793.01	2793.01	2791.73	2793.01
HF_EXCHANGE_A	0	0	0	0	0	0	0	0	0	0	0	0	-25.053	-100.348
HF_EXCHANGE_B	0	0	0	0	0	0	0	0	0	0	0	0	-25.053	-100.348
DFT_EXCHANGE	-188.242	-188.596	-188.596	-199.72	-199.96	-199.96	-200.869	-201.041	-201.041	-199.6	-199.666	-199.666	-154.081	0
DFT_CORRELATION	-7.99883	-8.00551	-8.00551	-4.22396	-4.23312	-4.23312	-4.22313	-4.21222	-4.21222	-5.31945	-5.30825	-5.30825	0	0
NUCLEAR_REP	529.28	529.28	529.28	529.28	529.28	529.28	529.28	529.28	529.28	529.28	529.28	529.28	529.28	529.28
22
E_CONTR	LDA@LDA	LDA@HF	HF@LDA	PBE@PBE	PBE@HF	HF@PBE	SCAN@SCAN	SCAN@HF	HF@SCAN	M06-L@M06-L	M06-L@HF	HF@M06-L	PBE0@PBE0	HF@HF
TOTAL	-5607.03	-5606.9	-5606.9	-5615.91	-5615.82	-5615.82	-5617.12	-5617.06	-5617.06	-5616.85	-5616.8	-5616.8	-5616.09	-5611.78
KINETIC	5601.62	5611.39	5611.39	5606.25	5611.39	5611.39	5608.11	5611.39	5611.39	5610.37	5611.39	5611.39	5607.75	5611.39
ELEC_NUC_ATTRAC	-15057.1	-15069.8	-15069.8	-15062.6	-15069.8	-15069.8	-15066.2	-15069.8	-15069.8	-15069.3	-15069.8	-15069.8	-15065.3	-15069.8
COULOMB	3258.57	3262.15	3262.15	3259.64	3262.15	3262.15	3261.53	3262.15	3262.15	3262.56	3262.15	3262.15	3260.94	3262.15
HF_EXCHANGE_A	0	0	0	0	0	0	0	0	0	0	0	0	-28.5169	-114.244
HF_EXCHANGE_B	0	0	0	0	0	0	0	0	0	0	0	0	-28.5169	-114.244
DFT_EXCHANGE	-213.715	-214.17	-214.17	-227.268	-227.589	-227.589	-228.632	-228.857	-228.857	-227.179	-227.289	-227.289	-175.466	0
DFT_CORRELATION	-9.42872	-9.43932	-9.43932	-4.92956	-4.93898	-4.93898	-4.9206	-4.90616	-4.90616	-6.23563	-6.21729	-6.21729	0	0
NUCLEAR_REP	812.973	812.973	812.973	812.973	812.973	812.973	812.973	812.973	812.973	812.973	812.973	812.973	812.973	812.973
21a
E_CONTR	LDA@LDA	LDA@HF	HF@LDA	PBE@PBE	PBE@HF	HF@PBE	SCAN@SCAN	SCAN@HF	HF@SCAN	M06-L@M06-L	M06-L@HF	HF@M06-L	PBE0@PBE0	HF@HF
TOTAL	-458.807	-458.793	-458.793	-460.104	-460.096	-460.096	-460.277	-460.273	-460.273	-460.284	-460.28	-460.28	-460.141	-459.577
KINETIC	458.459	459.582	459.582	458.857	459.582	459.582	459.175	459.582	459.582	459.469	459.582	459.582	459.092	459.582
ELEC_NUC_ATTRAC	-1099.17	-1100.7	-1100.7	-1099.7	-1100.7	-1100.7	-1100.26	-1100.7	-1100.7	-1100.72	-1100.7	-1100.7	-1100.15	-1100.7
COULOMB	208.793	209.29	209.29	208.953	209.29	209.29	209.221	209.29	209.29	209.422	209.29	209.29	209.191	209.29
HF_EXCHANGE_A	0	0	0	0	0	0	0	0	0	0	0	0	-3.46356	-13.8738
HF_EXCHANGE_B	0	0	0	0	0	0	0	0	0	0	0	0	-3.46356	-13.8738
DFT_EXCHANGE	-25.5214	-25.5888	-25.5888	-27.5378	-27.5863	-27.5863	-27.7477	-27.7746	-27.7746	-27.5867	-27.5859	-27.5859	-21.3494	0
DFT_CORRELATION	-1.3727	-1.37544	-1.37544	-0.677174	-0.681077	-0.681077	-0.669752	-0.669297	-0.669297	-0.869913	-0.865516	-0.865516	0	0
NUCLEAR_REP	0	0	0	0	0	0	0	0	0	0	0	0	0	0
04a
E_CONTR	LDA@LDA	LDA@HF	HF@LDA	PBE@PBE	PBE@HF	HF@PBE	SCAN@SCAN	SCAN@HF	HF@SCAN	M06-L@M06-L	M06-L@HF	HF@M06-L	PBE0@PBE0	HF@HF
TOTAL	-2570.74	-2570.72	-2570.72	-2573.9	-2573.89	-2573.89	-2574.36	-2574.35	-2574.35	-2574.18	-2574.18	-2574.18	-2573.99	-2572.54
KINETIC	2568.86	2572.54	2572.54	2569.91	2572.54	2572.54	2570.67	2572.54	2572.54	2571.78	2572.54	2572.54	2570.7	2572.54
ELEC_NUC_ATTRAC	-6160.68	-6166.19	-6166.19	-6161.98	-6166.19	-6166.19	-6163.66	-6166.19	-6166.19	-6165	-6166.19	-6166.19	-6163.54	-6166.19
COULOMB	1108.98	1110.97	1110.97	1109.25	1110.97	1110.97	1110.23	1110.97	1110.97	1110.49	1110.97	1110.97	1110.07	1110.97
HF_EXCHANGE_A	0	0	0	0	0	0	0	0	0	0	0	0	-11.2204	-44.9267
HF_EXCHANGE_B	0	0	0	0	0	0	0	0	0	0	0	0	-11.2204	-44.9267
DFT_EXCHANGE	-84.6821	-84.818	-84.818	-89.357	-89.4706	-89.4706	-89.8686	-89.9429	-89.9429	-89.2733	-89.3127	-89.3127	-68.781	0
DFT_CORRELATION	-3.21541	-3.21821	-3.21821	-1.72891	-1.73305	-1.73305	-1.72926	-1.72785	-1.72785	-2.18402	-2.18203	-2.18203	0	0
NUCLEAR_REP	0	0	0	0	0	0	0	0	0	0	0	0	0	0
10b
E_CONTR	LDA@LDA	LDA@HF	HF@LDA	PBE@PBE	PBE@HF	HF@PBE	SCAN@SCAN	SCAN@HF	HF@SCAN	M06-L@M06-L	M06-L@HF	HF@M06-L	PBE0@PBE0	HF@HF
TOTAL	-2596.69	-2596.61	-2596.61	-2600.81	-2600.75	-2600.75	-2601.35	-2601.31	-2601.31	-2601.23	-2601.2	-2601.2	-2600.86	-2598.8
KINETIC	2593.79	2598.37	2598.37	2596.27	2598.37	2598.37	2597	2598.37	2598.37	2598.09	2598.37	2598.37	2596.89	2598.37
ELEC_NUC_ATTRAC	-6602.69	-6608.41	-6608.41	-6605.59	-6608.41	-6608.41	-6607.03	-6608.41	-6608.41	-6608.54	-6608.41	-6608.41	-6606.68	-6608.41
COULOMB	1320.07	1321.52	1321.52	1320.59	1321.52	1321.52	1321.35	1321.52	1321.52	1321.85	1321.52	1321.52	1321.12	1321.52
HF_EXCHANGE_A	0	0	0	0	0	0	0	0	0	0	0	0	-13.1818	-52.8222
HF_EXCHANGE_B	0	0	0	0	0	0	0	0	0	0	0	0	-13.1818	-52.8222
DFT_EXCHANGE	-98.8342	-99.0704	-99.0704	-105.155	-105.319	-105.319	-105.76	-105.886	-105.886	-105.117	-105.18	-105.18	-81.1841	0
DFT_CORRELATION	-4.38213	-4.38878	-4.38878	-2.27427	-2.28064	-2.28064	-2.27465	-2.2694	-2.2694	-2.87657	-2.86946	-2.86946	0	0
NUCLEAR_REP	195.366	195.366	195.366	195.366	195.366	195.366	195.366	195.366	195.366	195.366	195.366	195.366	195.366	195.366
22b
E_CONTR	LDA@LDA	LDA@HF	HF@LDA	PBE@PBE	PBE@HF	HF@PBE	SCAN@SCAN	SCAN@HF	HF@SCAN	M06-L@M06-L	M06-L@HF	HF@M06-L	PBE0@PBE0	HF@HF
TOTAL	-3036.26	-3036.16	-3036.16	-3041.99	-3041.92	-3041.92	-3042.73	-3042.69	-3042.69	-3042.64	-3042.6	-3042.6	-3042.08	-3039.24
KINETIC	3032.5	3038.59	3038.59	3036.06	3038.59	3038.59	3037.18	3038.59	3038.59	3038.32	3038.59	3038.59	3036.79	3038.59
ELEC_NUC_ATTRAC	-8208.95	-8216.35	-8216.35	-8213.13	-8216.35	-8216.35	-8215.06	-8216.35	-8216.35	-8216.92	-8216.35	-8216.35	-8214.4	-8216.35
COULOMB	1801.21	1802.95	1802.95	1801.97	1802.95	1802.95	1802.89	1802.95	1802.95	1803.7	1802.95	1802.95	1802.58	1802.95
HF_EXCHANGE_A	0	0	0	0	0	0	0	0	0	0	0	0	-17.2923	-69.296
HF_EXCHANGE_B	0	0	0	0	0	0	0	0	0	0	0	0	-17.2923	-69.296
DFT_EXCHANGE	-128.973	-129.295	-129.295	-137.862	-138.074	-138.074	-138.723	-138.872	-138.872	-137.871	-137.944	-137.944	-106.642	0
DFT_CORRELATION	-6.20775	-6.21605	-6.21605	-3.19001	-3.19636	-3.19636	-3.1786	-3.16719	-3.16719	-4.02969	-4.01354	-4.01354	0	0
NUCLEAR_REP	474.163	474.163	474.163	474.163	474.163	474.163	474.163	474.163	474.163	474.163	474.163	474.163	474.163	474.163
22a
E_CONTR	LDA@LDA	LDA@HF	HF@LDA	PBE@PBE	PBE@HF	HF@PBE	SCAN@SCAN	SCAN@HF	HF@SCAN	M06-L@M06-L	M06-L@HF	HF@M06-L	PBE0@PBE0	HF@HF
TOTAL	-2570.74	-2570.72	-2570.72	-2573.9	-2573.89	-2573.89	-2574.36	-2574.35	-2574.35	-2574.18	-2574.18	-2574.18	-2573.99	-2572.54
KINETIC	2568.86	2572.54	2572.54	2569.91	2572.54	2572.54	2570.67	2572.54	2572.54	2571.78	2572.54	2572.54	2570.7	2572.54
ELEC_NUC_ATTRAC	-6160.68	-6166.19	-6166.19	-6161.98	-6166.19	-6166.19	-6163.66	-6166.19	-6166.19	-6165	-6166.19	-6166.19	-6163.54	-6166.19
COULOMB	1108.98	1110.97	1110.97	1109.25	1110.97	1110.97	1110.23	1110.97	1110.97	1110.49	1110.97	1110.97	1110.07	1110.97
HF_EXCHANGE_A	0	0	0	0	0	0	0	0	0	0	0	0	-11.2204	-44.9267
HF_EXCHANGE_B	0	0	0	0	0	0	0	0	0	0	0	0	-11.2204	-44.9267
DFT_EXCHANGE	-84.6821	-84.818	-84.818	-89.357	-89.4706	-89.4706	-89.8686	-89.9429	-89.9429	-89.2733	-89.3127	-89.3127	-68.781	0
DFT_CORRELATION	-3.21541	-3.21821	-3.21821	-1.72891	-1.73305	-1.73305	-1.72926	-1.72785	-1.72785	-2.18402	-2.18203	-2.18203	0	0
NUCLEAR_REP	0	0	0	0	0	0	0	0	0	0	0	0	0	0
14b
E_CONTR	LDA@LDA	LDA@HF	HF@LDA	PBE@PBE	PBE@HF	HF@PBE	SCAN@SCAN	SCAN@HF	HF@SCAN	M06-L@M06-L	M06-L@HF	HF@M06-L	PBE0@PBE0	HF@HF
TOTAL	-633.146	-633.074	-633.074	-635.701	-635.65	-635.65	-635.967	-635.933	-635.933	-636.054	-636.023	-636.023	-635.72	-634.372
KINETIC	631.476	634.012	634.012	633.74	634.012	634.012	634.235	634.012	634.012	634.441	634.012	634.012	633.82	634.012
ELEC_NUC_ATTRAC	-1813.54	-1816.11	-1816.11	-1816.11	-1816.11	-1816.11	-1816.85	-1816.11	-1816.11	-1817.32	-1816.11	-1816.11	-1816.26	-1816.11
COULOMB	445.234	445.486	445.486	445.641	445.486	445.486	445.941	445.486	445.486	446.258	445.486	445.486	445.742	445.486
HF_EXCHANGE_A	0	0	0	0	0	0	0	0	0	0	0	0	-6.27643	-25.1628
HF_EXCHANGE_B	0	0	0	0	0	0	0	0	0	0	0	0	-6.27643	-25.1628
DFT_EXCHANGE	-45.9335	-46.0765	-46.0765	-50.0941	-50.1529	-50.1529	-50.4267	-50.4594	-50.4594	-50.1958	-50.1834	-50.1834	-39.0361	0
DFT_CORRELATION	-2.94702	-2.95078	-2.95078	-1.44549	-1.45053	-1.45053	-1.43466	-1.42709	-1.42709	-1.80435	-1.79317	-1.79317	0	0
NUCLEAR_REP	152.567	152.567	152.567	152.567	152.567	152.567	152.567	152.567	152.567	152.567	152.567	152.567	152.567	152.567
5
E_CONTR	LDA@LDA	LDA@HF	HF@LDA	PBE@PBE	PBE@HF	HF@PBE	SCAN@SCAN	SCAN@HF	HF@SCAN	M06-L@M06-L	M06-L@HF	HF@M06-L	PBE0@PBE0	HF@HF
TOTAL	-614.07	-614.01	-614.01	-616.299	-616.257	-616.257	-616.555	-616.525	-616.525	-616.604	-616.577	-616.577	-616.326	-615.143
KINETIC	612.852	614.925	614.925	614.543	614.925	614.925	614.76	614.925	614.925	615.248	614.925	614.925	614.657	614.925
ELEC_NUC_ATTRAC	-1678.07	-1680.13	-1680.13	-1679.99	-1680.13	-1680.13	-1680.31	-1680.13	-1680.13	-1681.1	-1680.13	-1680.13	-1680.17	-1680.13
COULOMB	387.552	387.729	387.729	387.865	387.729	387.729	388.002	387.729	387.729	388.36	387.729	387.729	387.962	387.729
HF_EXCHANGE_A	0	0	0	0	0	0	0	0	0	0	0	0	-5.64376	-22.6254
HF_EXCHANGE_B	0	0	0	0	0	0	0	0	0	0	0	0	-5.64376	-22.6254
DFT_EXCHANGE	-41.3713	-41.4979	-41.4979	-45.0073	-45.0658	-45.0658	-45.3172	-45.3652	-45.3652	-45.1121	-45.1047	-45.1047	-35.0693	0
DFT_CORRELATION	-2.61617	-2.62079	-2.62079	-1.29397	-1.29962	-1.29962	-1.27305	-1.26849	-1.26849	-1.58851	-1.58086	-1.58086	0	0
NUCLEAR_REP	107.584	107.584	107.584	107.584	107.584	107.584	107.584	107.584	107.584	107.584	107.584	107.584	107.584	107.584
12b
E_CONTR	LDA@LDA	LDA@HF	HF@LDA	PBE@PBE	PBE@HF	HF@PBE	SCAN@SCAN	SCAN@HF	HF@SCAN	M06-L@M06-L	M06-L@HF	HF@M06-L	PBE0@PBE0	HF@HF
TOTAL	-2596.69	-2596.62	-2596.62	-2600.81	-2600.76	-2600.76	-2601.36	-2601.32	-2601.32	-2601.24	-2601.21	-2601.21	-2600.87	-2598.81
KINETIC	2593.92	2598.52	2598.52	2596.41	2598.52	2598.52	2597.14	2598.52	2598.52	2598.23	2598.52	2598.52	2597.03	2598.52
ELEC_NUC_ATTRAC	-6612.93	-6618.71	-6618.71	-6615.83	-6618.71	-6618.71	-6617.26	-6618.71	-6618.71	-6618.79	-6618.71	-6618.71	-6616.94	-6618.71
COULOMB	1325.17	1326.66	1326.66	1325.68	1326.66	1326.66	1326.43	1326.66	1326.66	1326.95	1326.66	1326.66	1326.23	1326.66
HF_EXCHANGE_A	0	0	0	0	0	0	0	0	0	0	0	0	-13.1873	-52.8434
HF_EXCHANGE_B	0	0	0	0	0	0	0	0	0	0	0	0	-13.1873	-52.8434
DFT_EXCHANGE	-98.8711	-99.1069	-99.1069	-105.187	-105.351	-105.351	-105.796	-105.921	-105.921	-105.152	-105.215	-105.215	-81.2123	0
DFT_CORRELATION	-4.38422	-4.39079	-4.39079	-2.27826	-2.28439	-2.28439	-2.27721	-2.27185	-2.27185	-2.87907	-2.87225	-2.87225	0	0
NUCLEAR_REP	200.4	200.4	200.4	200.4	200.4	200.4	200.4	200.4	200.4	200.4	200.4	200.4	200.4	200.4
7
E_CONTR	LDA@LDA	LDA@HF	HF@LDA	PBE@PBE	PBE@HF	HF@PBE	SCAN@SCAN	SCAN@HF	HF@SCAN	M06-L@M06-L	M06-L@HF	HF@M06-L	PBE0@PBE0	HF@HF
TOTAL	-1054.2	-1054.12	-1054.12	-1057.75	-1057.69	-1057.69	-1058.16	-1058.12	-1058.12	-1058.22	-1058.19	-1058.19	-1057.8	-1056.05
KINETIC	1052.51	1055.83	1055.83	1054.77	1055.83	1055.83	1055.52	1055.83	1055.83	1056.02	1055.83	1055.83	1055.09	1055.83
ELEC_NUC_ATTRAC	-2953.37	-2957.15	-2957.15	-2956.06	-2957.15	-2957.15	-2957.3	-2957.15	-2957.15	-2958.13	-2957.15	-2957.15	-2956.64	-2957.15
COULOMB	703.625	704.383	704.383	704.162	704.383	704.383	704.732	704.383	704.383	705.127	704.383	704.383	704.472	704.383
HF_EXCHANGE_A	0	0	0	0	0	0	0	0	0	0	0	0	-9.09759	-36.4773
HF_EXCHANGE_B	0	0	0	0	0	0	0	0	0	0	0	0	-9.09759	-36.4773
DFT_EXCHANGE	-66.8618	-67.0782	-67.0782	-72.5173	-72.6494	-72.6494	-73.0191	-73.1035	-73.1035	-72.6173	-72.6439	-72.6439	-56.3611	0
DFT_CORRELATION	-3.93232	-3.93992	-3.93992	-1.93374	-1.94075	-1.94075	-1.92122	-1.91324	-1.91324	-2.46093	-2.44835	-2.44835	0	0
NUCLEAR_REP	213.831	213.831	213.831	213.831	213.831	213.831	213.831	213.831	213.831	213.831	213.831	213.831	213.831	213.831

## Sheet: FH51
C2H5O_2
E_CONTR	LDA@LDA	LDA@HF	HF@LDA	PBE@PBE	PBE@HF	HF@PBE	SCAN@SCAN	SCAN@HF	HF@SCAN	M06-L@M06-L	M06-L@HF	HF@M06-L	PBE0@PBE0	HF@HF
TOTAL	-306.375	-306.275	-306.275	-308.56	-308.493	-308.493	-308.77	-308.725	-308.725	-308.89	-308.836	-308.836	-308.575	-307.04
KINETIC	304.034	306.464	306.464	307.107	306.464	306.464	307.223	306.47	306.47	307.356	306.464	306.464	306.881	306.464
ELEC_NUC_ATTRAC	-1220.84	-1222.98	-1222.98	-1224.09	-1222.98	-1222.98	-1224.29	-1223	-1223	-1224.48	-1222.98	-1222.98	-1223.92	-1222.98
COULOMB	399.191	399.174	399.174	399.545	399.174	399.174	399.668	399.189	399.189	399.787	399.174	399.174	399.618	399.174
HF_EXCHANGE_A	0	0	0	0	0	0	0	0	0	0	0	0	-5.07357	-20.3496
HF_EXCHANGE_B	0	0	0	0	0	0	0	0	0	0	0	0	-5.07357	-20.3496
DFT_EXCHANGE	-36.5607	-36.7207	-36.7207	-40.5017	-40.516	-40.516	-40.8076	-40.826	-40.826	-40.72	-40.6699	-40.6699	-32.0148	0
DFT_CORRELATION	-3.20714	-3.21351	-3.21351	-1.62976	-1.63629	-1.63629	-1.57281	-1.56089	-1.56089	-1.84004	-1.82543	-1.82543	0	0
NUCLEAR_REP	251.006	251.006	251.006	251.006	251.006	251.006	251.006	251.006	251.006	251.006	251.006	251.006	251.006	251.006
3-methylpentane
E_CONTR	LDA@LDA	LDA@HF	HF@LDA	PBE@PBE	PBE@HF	HF@PBE	SCAN@SCAN	SCAN@HF	HF@SCAN	M06-L@M06-L	M06-L@HF	HF@M06-L	PBE0@PBE0	HF@HF
TOTAL	-234.913	-234.823	-234.823	-236.828	-236.772	-236.772	-237.033	-236.997	-236.997	-237.151	-237.102	-237.102	-236.877	-235.46
KINETIC	232.714	235.049	235.049	235.428	235.049	235.049	235.532	235.05	235.05	235.65	235.049	235.049	235.272	235.049
ELEC_NUC_ATTRAC	-1055.61	-1057.35	-1057.35	-1058.41	-1057.35	-1057.35	-1058.47	-1057.35	-1057.35	-1058.64	-1057.35	-1057.35	-1058.26	-1057.35
COULOMB	368.029	367.682	367.682	368.298	367.682	367.682	368.281	367.68	367.68	368.39	367.682	367.682	368.314	367.682
HF_EXCHANGE_A	0	0	0	0	0	0	0	0	0	0	0	0	-4.50664	-18.0737
HF_EXCHANGE_B	0	0	0	0	0	0	0	0	0	0	0	0	-4.50664	-18.0737
DFT_EXCHANGE	-32.2691	-32.427	-32.427	-35.8386	-35.851	-35.851	-36.1536	-36.1751	-36.1751	-36.1133	-36.0593	-36.0593	-28.4879	0
DFT_CORRELATION	-3.07649	-3.08242	-3.08242	-1.60312	-1.60747	-1.60747	-1.52168	-1.50889	-1.50889	-1.74471	-1.7298	-1.7298	0	0
NUCLEAR_REP	255.303	255.303	255.303	255.303	255.303	255.303	255.303	255.303	255.303	255.303	255.303	255.303	255.303	255.303
dimethylbutane
E_CONTR	LDA@LDA	LDA@HF	HF@LDA	PBE@PBE	PBE@HF	HF@PBE	SCAN@SCAN	SCAN@HF	HF@SCAN	M06-L@M06-L	M06-L@HF	HF@M06-L	PBE0@PBE0	HF@HF
TOTAL	-234.915	-234.824	-234.824	-236.828	-236.771	-236.771	-237.033	-236.998	-236.998	-237.152	-237.103	-237.103	-236.877	-235.459
KINETIC	232.71	235.05	235.05	235.427	235.05	235.05	235.533	235.051	235.051	235.651	235.05	235.05	235.27	235.05
ELEC_NUC_ATTRAC	-1068.09	-1069.83	-1069.83	-1070.89	-1069.83	-1069.83	-1070.96	-1069.83	-1069.83	-1071.12	-1069.83	-1069.83	-1070.74	-1069.83
COULOMB	374.258	373.916	373.916	374.526	373.916	373.916	374.515	373.915	373.915	374.621	373.916	373.916	374.545	373.916
HF_EXCHANGE_A	0	0	0	0	0	0	0	0	0	0	0	0	-4.50627	-18.073
HF_EXCHANGE_B	0	0	0	0	0	0	0	0	0	0	0	0	-4.50627	-18.073
DFT_EXCHANGE	-32.2686	-32.4282	-32.4282	-35.8355	-35.8491	-35.8491	-36.1518	-36.1743	-36.1743	-36.1059	-36.0527	-36.0527	-28.487	0
DFT_CORRELATION	-3.07662	-3.08266	-3.08266	-1.60475	-1.60904	-1.60904	-1.52318	-1.51037	-1.51037	-1.75184	-1.73692	-1.73692	0	0
NUCLEAR_REP	261.551	261.551	261.551	261.551	261.551	261.551	261.551	261.551	261.551	261.551	261.551	261.551	261.551	261.551
methanol
E_CONTR	LDA@LDA	LDA@HF	HF@LDA	PBE@PBE	PBE@HF	HF@PBE	SCAN@SCAN	SCAN@HF	HF@SCAN	M06-L@M06-L	M06-L@HF	HF@M06-L	PBE0@PBE0	HF@HF
TOTAL	-114.848	-114.816	-114.816	-115.64	-115.619	-115.619	-115.713	-115.7	-115.7	-115.759	-115.743	-115.743	-115.646	-115.098
KINETIC	114.042	114.885	114.885	115.119	114.885	114.885	115.176	114.893	114.893	115.209	114.885	114.885	115.048	114.885
ELEC_NUC_ATTRAC	-350.368	-351.192	-351.192	-351.503	-351.192	-351.192	-351.648	-351.222	-351.222	-351.678	-351.192	-351.192	-351.476	-351.192
COULOMB	95.9554	96.0294	96.0294	96.072	96.0294	96.0294	96.1817	96.0554	96.0554	96.1963	96.0294	96.0294	96.1262	96.0294
HF_EXCHANGE_A	0	0	0	0	0	0	0	0	0	0	0	0	-1.84973	-7.41674
HF_EXCHANGE_B	0	0	0	0	0	0	0	0	0	0	0	0	-1.84973	-7.41674
DFT_EXCHANGE	-13.3335	-13.3921	-13.3921	-14.7615	-14.7708	-14.7708	-14.877	-14.8822	-14.8822	-14.8521	-14.8343	-14.8343	-11.6571	0
DFT_CORRELATION	-1.15698	-1.15971	-1.15971	-0.579741	-0.583566	-0.583566	-0.559887	-0.556833	-0.556833	-0.648097	-0.643565	-0.643565	0	0
NUCLEAR_REP	40.0136	40.0136	40.0136	40.0136	40.0136	40.0136	40.0136	40.0136	40.0136	40.0136	40.0136	40.0136	40.0136	40.0136
H2O2
E_CONTR	LDA@LDA	LDA@HF	HF@LDA	PBE@PBE	PBE@HF	HF@PBE	SCAN@SCAN	SCAN@HF	HF@SCAN	M06-L@M06-L	M06-L@HF	HF@M06-L	PBE0@PBE0	HF@HF
TOTAL	-150.55	-150.517	-150.517	-151.476	-151.453	-151.453	-151.55	-151.536	-151.536	-151.596	-151.583	-151.583	-151.464	-150.846
KINETIC	149.67	150.562	150.562	150.923	150.562	150.562	150.997	150.574	150.574	151.043	150.562	150.562	150.817	150.562
ELEC_NUC_ATTRAC	-430.078	-431.09	-431.09	-431.432	-431.09	-431.09	-431.689	-431.136	-431.136	-431.733	-431.09	-431.09	-431.393	-431.09
COULOMB	110.145	110.356	110.356	110.302	110.356	110.356	110.516	110.396	110.396	110.528	110.356	110.356	110.38	110.356
HF_EXCHANGE_A	0	0	0	0	0	0	0	0	0	0	0	0	-2.12885	-8.5335
HF_EXCHANGE_B	0	0	0	0	0	0	0	0	0	0	0	0	-2.12885	-8.5335
DFT_EXCHANGE	-15.4577	-15.5136	-15.5136	-17.0652	-17.0711	-17.0711	-17.1758	-17.1722	-17.1722	-17.125	-17.1063	-17.1063	-13.4029	0
DFT_CORRELATION	-1.22165	-1.22455	-1.22455	-0.596964	-0.603094	-0.603094	-0.591079	-0.590621	-0.590621	-0.701114	-0.697517	-0.697517	0	0
NUCLEAR_REP	36.3927	36.3927	36.3927	36.3927	36.3927	36.3927	36.3927	36.3927	36.3927	36.3927	36.3927	36.3927	36.3927	36.3927
C3H7CO2C2H3
E_CONTR	LDA@LDA	LDA@HF	HF@LDA	PBE@PBE	PBE@HF	HF@PBE	SCAN@SCAN	SCAN@HF	HF@SCAN	M06-L@M06-L	M06-L@HF	HF@M06-L	PBE0@PBE0	HF@HF
TOTAL	-382.026	-381.897	-381.897	-384.797	-384.71	-384.71	-385.064	-385.006	-385.006	-385.22	-385.152	-385.152	-384.819	-382.914
KINETIC	379.08	382.2	382.2	382.982	382.2	382.2	383.12	382.207	382.207	383.27	382.2	382.2	382.708	382.2
ELEC_NUC_ATTRAC	-1614.85	-1617.27	-1617.27	-1618.98	-1617.27	-1617.27	-1619.13	-1617.3	-1617.3	-1619.44	-1617.27	-1617.27	-1618.67	-1617.27
COULOMB	543.518	543.133	543.133	543.973	543.133	543.133	544.025	543.163	543.163	544.26	543.133	543.133	543.947	543.133
HF_EXCHANGE_A	0	0	0	0	0	0	0	0	0	0	0	0	-6.37874	-25.58
HF_EXCHANGE_B	0	0	0	0	0	0	0	0	0	0	0	0	-6.37874	-25.58
DFT_EXCHANGE	-45.9541	-46.1347	-46.1347	-50.9131	-50.9135	-50.9135	-51.2817	-51.2976	-51.2976	-51.1624	-51.0934	-51.0934	-40.2271	0
DFT_CORRELATION	-4.00279	-4.00831	-4.00831	-2.03639	-2.04253	-2.04253	-1.97335	-1.95627	-1.95627	-2.32534	-2.3042	-2.3042	0	0
NUCLEAR_REP	360.181	360.181	360.181	360.181	360.181	360.181	360.181	360.181	360.181	360.181	360.181	360.181	360.181	360.181
Cl2
E_CONTR	LDA@LDA	LDA@HF	HF@LDA	PBE@PBE	PBE@HF	HF@PBE	SCAN@SCAN	SCAN@HF	HF@SCAN	M06-L@M06-L	M06-L@HF	HF@M06-L	PBE0@PBE0	HF@HF
TOTAL	-917.455	-917.423	-917.423	-920.043	-920.022	-920.022	-920.376	-920.365	-920.365	-920.401	-920.388	-920.388	-920.112	-919.007
KINETIC	916.733	918.925	918.925	917.562	918.925	918.925	917.946	918.934	918.934	918.719	918.925	918.925	917.982	918.925
ELEC_NUC_ATTRAC	-2337.52	-2339.9	-2339.9	-2338.6	-2339.9	-2339.9	-2339.05	-2339.93	-2339.93	-2340.26	-2339.9	-2339.9	-2339.15	-2339.9
COULOMB	480.841	481.162	481.162	481.143	481.162	481.162	481.234	481.181	481.181	481.741	481.162	481.162	481.297	481.162
HF_EXCHANGE_A	0	0	0	0	0	0	0	0	0	0	0	0	-6.87676	-27.5417
HF_EXCHANGE_B	0	0	0	0	0	0	0	0	0	0	0	0	-6.87676	-27.5417
DFT_EXCHANGE	-50.7238	-50.8236	-50.8236	-54.7053	-54.7699	-54.7699	-55.0846	-55.1358	-55.1358	-54.7871	-54.7705	-54.7705	-42.3765	0
DFT_CORRELATION	-2.67402	-2.67549	-2.67549	-1.32654	-1.32881	-1.32881	-1.30939	-1.30637	-1.30637	-1.6991	-1.6942	-1.6942	0	0
NUCLEAR_REP	75.8881	75.8881	75.8881	75.8881	75.8881	75.8881	75.8881	75.8881	75.8881	75.8881	75.8881	75.8881	75.8881	75.8881
Heptene
E_CONTR	LDA@LDA	LDA@HF	HF@LDA	PBE@PBE	PBE@HF	HF@PBE	SCAN@SCAN	SCAN@HF	HF@SCAN	M06-L@M06-L	M06-L@HF	HF@M06-L	PBE0@PBE0	HF@HF
TOTAL	-272.661	-272.559	-272.559	-274.877	-274.812	-274.812	-275.106	-275.065	-275.065	-275.239	-275.181	-275.181	-274.926	-273.323
KINETIC	270.175	272.825	272.825	273.301	272.825	272.825	273.41	272.828	272.828	273.56	272.825	272.825	273.119	272.825
ELEC_NUC_ATTRAC	-1211.59	-1213.5	-1213.5	-1214.83	-1213.5	-1213.5	-1214.87	-1213.51	-1213.51	-1215.11	-1213.5	-1213.5	-1214.63	-1213.5
COULOMB	419.826	419.352	419.352	420.146	419.352	419.352	420.107	419.364	419.364	420.268	419.352	419.352	420.134	419.352
HF_EXCHANGE_A	0	0	0	0	0	0	0	0	0	0	0	0	-5.15096	-20.6511
HF_EXCHANGE_B	0	0	0	0	0	0	0	0	0	0	0	0	-5.15096	-20.6511
DFT_EXCHANGE	-36.903	-37.0633	-37.0633	-40.9933	-40.9905	-40.9905	-41.3347	-41.3466	-41.3466	-41.285	-41.2099	-41.2099	-32.5454	0
DFT_CORRELATION	-3.46986	-3.47496	-3.47496	-1.796	-1.80051	-1.80051	-1.71309	-1.69865	-1.69865	-1.96802	-1.95059	-1.95059	0	0
NUCLEAR_REP	289.299	289.299	289.299	289.299	289.299	289.299	289.299	289.299	289.299	289.299	289.299	289.299	289.299	289.299
H2S
E_CONTR	LDA@LDA	LDA@HF	HF@LDA	PBE@PBE	PBE@HF	HF@PBE	SCAN@SCAN	SCAN@HF	HF@SCAN	M06-L@M06-L	M06-L@HF	HF@M06-L	PBE0@PBE0	HF@HF
TOTAL	-398.022	-398.005	-398.005	-399.237	-399.227	-399.227	-399.387	-399.38	-399.38	-399.412	-399.404	-399.404	-399.272	-398.718
KINETIC	397.619	398.659	398.659	398.022	398.659	398.659	398.367	398.667	398.667	398.576	398.659	398.659	398.225	398.659
ELEC_NUC_ATTRAC	-973.948	-975.024	-975.024	-974.434	-975.024	-975.024	-974.918	-975.045	-975.045	-975.222	-975.024	-975.024	-974.715	-975.024
COULOMB	190.452	190.56	190.56	190.563	190.56	190.56	190.73	190.575	190.575	190.847	190.56	190.56	190.656	190.56
HF_EXCHANGE_A	0	0	0	0	0	0	0	0	0	0	0	0	-3.20979	-12.8567
HF_EXCHANGE_B	0	0	0	0	0	0	0	0	0	0	0	0	-3.20979	-12.8567
DFT_EXCHANGE	-23.6042	-23.6586	-23.6586	-25.522	-25.5551	-25.5551	-25.7158	-25.7297	-25.7297	-25.5886	-25.578	-25.578	-19.8191	0
DFT_CORRELATION	-1.34128	-1.34236	-1.34236	-0.666259	-0.66722	-0.66722	-0.650018	-0.648013	-0.648013	-0.826112	-0.821893	-0.821893	0	0
NUCLEAR_REP	12.8005	12.8005	12.8005	12.8005	12.8005	12.8005	12.8005	12.8005	12.8005	12.8005	12.8005	12.8005	12.8005	12.8005
C3H7CONH2
E_CONTR	LDA@LDA	LDA@HF	HF@LDA	PBE@PBE	PBE@HF	HF@PBE	SCAN@SCAN	SCAN@HF	HF@SCAN	M06-L@M06-L	M06-L@HF	HF@M06-L	PBE0@PBE0	HF@HF
TOTAL	-285.526	-285.431	-285.431	-287.616	-287.553	-287.553	-287.818	-287.776	-287.776	-287.936	-287.889	-287.889	-287.637	-286.174
KINETIC	283.295	285.643	285.643	286.219	285.643	285.643	286.323	285.652	285.652	286.442	285.643	285.643	286.018	285.643
ELEC_NUC_ATTRAC	-1143.5	-1145.35	-1145.35	-1146.58	-1145.35	-1145.35	-1146.74	-1145.39	-1145.39	-1146.96	-1145.35	-1145.35	-1146.38	-1145.35
COULOMB	375.002	374.742	374.742	375.321	374.742	374.742	375.416	374.782	374.782	375.57	374.742	374.742	375.334	374.742
HF_EXCHANGE_A	0	0	0	0	0	0	0	0	0	0	0	0	-4.84284	-19.4203
HF_EXCHANGE_B	0	0	0	0	0	0	0	0	0	0	0	0	-4.84284	-19.4203
DFT_EXCHANGE	-34.8737	-35.0161	-35.0161	-38.6339	-38.6393	-38.6393	-38.9249	-38.9392	-38.9392	-38.8456	-38.7942	-38.7942	-30.5564	0
DFT_CORRELATION	-3.07683	-3.0819	-3.0819	-1.57405	-1.58032	-1.58032	-1.51995	-1.50799	-1.50799	-1.77649	-1.76112	-1.76112	0	0
NUCLEAR_REP	237.631	237.631	237.631	237.631	237.631	237.631	237.631	237.631	237.631	237.631	237.631	237.631	237.631	237.631
HCON_C2H5_2
E_CONTR	LDA@LDA	LDA@HF	HF@LDA	PBE@PBE	PBE@HF	HF@PBE	SCAN@SCAN	SCAN@HF	HF@SCAN	M06-L@M06-L	M06-L@HF	HF@M06-L	PBE0@PBE0	HF@HF
TOTAL	-324.467	-324.353	-324.353	-326.87	-326.794	-326.794	-327.105	-327.055	-327.055	-327.244	-327.181	-327.181	-326.896	-325.2
KINETIC	321.853	324.598	324.598	325.244	324.598	324.598	325.349	324.604	324.604	325.504	324.598	324.598	325.009	324.598
ELEC_NUC_ATTRAC	-1397.11	-1399.31	-1399.31	-1400.67	-1399.31	-1399.31	-1400.8	-1399.34	-1399.34	-1401.06	-1399.31	-1399.31	-1400.45	-1399.31
COULOMB	475.016	474.767	474.767	475.39	474.767	474.767	475.452	474.79	474.79	475.623	474.767	474.767	475.413	474.767
HF_EXCHANGE_A	0	0	0	0	0	0	0	0	0	0	0	0	-5.57738	-22.3705
HF_EXCHANGE_B	0	0	0	0	0	0	0	0	0	0	0	0	-5.57738	-22.3705
DFT_EXCHANGE	-40.1418	-40.3141	-40.3141	-44.4847	-44.4947	-44.4947	-44.822	-44.8457	-44.8457	-44.7255	-44.6691	-44.6691	-35.2037	0
DFT_CORRELATION	-3.57334	-3.5795	-3.5795	-1.83363	-1.83976	-1.83976	-1.76735	-1.75197	-1.75197	-2.07165	-2.05324	-2.05324	0	0
NUCLEAR_REP	319.488	319.488	319.488	319.488	319.488	319.488	319.488	319.488	319.488	319.488	319.488	319.488	319.488	319.488
CO_2NHC3H7_2
E_CONTR	LDA@LDA	LDA@HF	HF@LDA	PBE@PBE	PBE@HF	HF@PBE	SCAN@SCAN	SCAN@HF	HF@SCAN	M06-L@M06-L	M06-L@HF	HF@M06-L	PBE0@PBE0	HF@HF
TOTAL	-457.35	-457.192	-457.192	-460.754	-460.65	-460.65	-461.09	-461.022	-461.022	-461.283	-461.201	-461.201	-460.799	-458.382
KINETIC	453.621	457.536	457.536	458.428	457.536	457.536	458.571	457.545	457.545	458.79	457.536	457.536	458.097	457.536
ELEC_NUC_ATTRAC	-2134.37	-2137.46	-2137.46	-2139.43	-2137.46	-2137.46	-2139.59	-2137.5	-2137.5	-2139.97	-2137.46	-2137.46	-2139.1	-2137.46
COULOMB	752.548	752.128	752.128	753.081	752.128	752.128	753.145	752.162	752.162	753.409	752.128	752.128	753.098	752.128
HF_EXCHANGE_A	0	0	0	0	0	0	0	0	0	0	0	0	-7.92742	-31.7926
HF_EXCHANGE_B	0	0	0	0	0	0	0	0	0	0	0	0	-7.92742	-31.7926
DFT_EXCHANGE	-57.0469	-57.2881	-57.2881	-63.2032	-63.2143	-63.2143	-63.6875	-63.7186	-63.7186	-63.5576	-63.4756	-63.4756	-50.0415	0
DFT_CORRELATION	-5.09892	-5.10738	-5.10738	-2.63014	-2.63925	-2.63925	-2.53175	-2.51038	-2.51038	-2.95377	-2.92907	-2.92907	0	0
NUCLEAR_REP	532.999	532.999	532.999	532.999	532.999	532.999	532.999	532.999	532.999	532.999	532.999	532.999	532.999	532.999
propylthiophene
E_CONTR	LDA@LDA	LDA@HF	HF@LDA	PBE@PBE	PBE@HF	HF@PBE	SCAN@SCAN	SCAN@HF	HF@SCAN	M06-L@M06-L	M06-L@HF	HF@M06-L	PBE0@PBE0	HF@HF
TOTAL	-667.195	-667.08	-667.08	-670.549	-670.474	-670.474	-670.911	-670.864	-670.864	-671.052	-670.99	-670.99	-670.615	-668.546
KINETIC	664.392	668.024	668.024	667.865	668.024	668.024	668.309	668.034	668.034	668.644	668.024	668.024	667.87	668.024
ELEC_NUC_ATTRAC	-2401.23	-2404.07	-2404.07	-2404.94	-2404.07	-2404.07	-2405.41	-2404.12	-2404.12	-2406.01	-2404.07	-2404.07	-2404.92	-2404.07
COULOMB	719.291	718.808	718.808	719.738	718.808	718.808	719.819	718.843	718.843	720.16	718.808	718.808	719.735	718.808
HF_EXCHANGE_A	0	0	0	0	0	0	0	0	0	0	0	0	-8.10272	-32.4697
HF_EXCHANGE_B	0	0	0	0	0	0	0	0	0	0	0	0	-8.10272	-32.4697
DFT_EXCHANGE	-58.7659	-58.9479	-58.9479	-64.5273	-64.5392	-64.5392	-65.0094	-65.0238	-65.0238	-64.7869	-64.7084	-64.7084	-50.7283	0
DFT_CORRELATION	-4.52253	-4.52588	-4.52588	-2.32429	-2.3287	-2.3287	-2.25137	-2.23575	-2.23575	-2.69704	-2.67509	-2.67509	0	0
NUCLEAR_REP	413.636	413.636	413.636	413.636	413.636	413.636	413.636	413.636	413.636	413.636	413.636	413.636	413.636	413.636
hexandione
E_CONTR	LDA@LDA	LDA@HF	HF@LDA	PBE@PBE	PBE@HF	HF@PBE	SCAN@SCAN	SCAN@HF	HF@SCAN	M06-L@M06-L	M06-L@HF	HF@M06-L	PBE0@PBE0	HF@HF
TOTAL	-382.033	-381.904	-381.904	-384.809	-384.722	-384.722	-385.075	-385.018	-385.018	-385.233	-385.168	-385.168	-384.83	-382.925
KINETIC	379.083	382.272	382.272	382.993	382.272	382.272	383.123	382.279	382.279	383.288	382.272	382.272	382.737	382.272
ELEC_NUC_ATTRAC	-1632.8	-1635.26	-1635.26	-1636.93	-1635.26	-1635.26	-1637.08	-1635.29	-1635.29	-1637.39	-1635.26	-1635.26	-1636.64	-1635.26
COULOMB	552.583	552.188	552.188	553.029	552.188	552.188	553.09	552.212	552.212	553.311	552.188	552.188	553.007	552.188
HF_EXCHANGE_A	0	0	0	0	0	0	0	0	0	0	0	0	-6.37809	-25.5815
HF_EXCHANGE_B	0	0	0	0	0	0	0	0	0	0	0	0	-6.37809	-25.5815
DFT_EXCHANGE	-45.9402	-46.1333	-46.1333	-50.9049	-50.9171	-50.9171	-51.2762	-51.3024	-51.3024	-51.1599	-51.1021	-51.1021	-40.2234	0
DFT_CORRELATION	-4.00241	-4.00891	-4.00891	-2.03628	-2.0425	-2.0425	-1.97261	-1.95551	-1.95551	-2.32512	-2.30389	-2.30389	0	0
NUCLEAR_REP	369.042	369.042	369.042	369.042	369.042	369.042	369.042	369.042	369.042	369.042	369.042	369.042	369.042	369.042
S_C2H5_2
E_CONTR	LDA@LDA	LDA@HF	HF@LDA	PBE@PBE	PBE@HF	HF@PBE	SCAN@SCAN	SCAN@HF	HF@SCAN	M06-L@M06-L	M06-L@HF	HF@M06-L	PBE0@PBE0	HF@HF
TOTAL	-553.851	-553.773	-553.773	-556.327	-556.278	-556.278	-556.609	-556.579	-556.579	-556.707	-556.664	-556.664	-556.391	-554.912
KINETIC	551.978	554.588	554.588	554.192	554.588	554.588	554.591	554.596	554.596	554.896	554.588	554.588	554.285	554.588
ELEC_NUC_ATTRAC	-1774.84	-1777.13	-1777.13	-1777.23	-1777.13	-1777.13	-1777.72	-1777.15	-1777.15	-1778.18	-1777.13	-1777.13	-1777.38	-1777.13
COULOMB	484.7	484.623	484.623	485.019	484.623	484.623	485.161	484.637	484.637	485.376	484.623	484.623	485.106	484.623
HF_EXCHANGE_A	0	0	0	0	0	0	0	0	0	0	0	0	-6.15821	-24.6831
HF_EXCHANGE_B	0	0	0	0	0	0	0	0	0	0	0	0	-6.15821	-24.6831
DFT_EXCHANGE	-44.7366	-44.893	-44.893	-48.9814	-49.0228	-49.0228	-49.3726	-49.404	-49.404	-49.2109	-49.1682	-49.1682	-38.4559	0
DFT_CORRELATION	-3.32953	-3.33418	-3.33418	-1.7056	-1.70948	-1.70948	-1.64114	-1.63005	-1.63005	-1.96415	-1.94966	-1.94966	0	0
NUCLEAR_REP	232.375	232.375	232.375	232.375	232.375	232.375	232.375	232.375	232.375	232.375	232.375	232.375	232.375	232.375
2-pentyne
E_CONTR	LDA@LDA	LDA@HF	HF@LDA	PBE@PBE	PBE@HF	HF@PBE	SCAN@SCAN	SCAN@HF	HF@SCAN	M06-L@M06-L	M06-L@HF	HF@M06-L	PBE0@PBE0	HF@HF
TOTAL	-193.527	-193.458	-193.458	-195.098	-195.053	-195.053	-195.25	-195.222	-195.222	-195.351	-195.312	-195.312	-195.124	-194.023
KINETIC	191.828	193.653	193.653	194.025	193.653	193.653	194.085	193.656	193.656	194.2	193.653	193.653	193.897	193.653
ELEC_NUC_ATTRAC	-749.816	-751.033	-751.033	-752.098	-751.033	-751.033	-752.086	-751.042	-751.042	-752.307	-751.033	-751.033	-751.915	-751.033
COULOMB	242.498	242.055	242.055	242.717	242.055	242.055	242.662	242.062	242.062	242.817	242.055	242.055	242.667	242.055
HF_EXCHANGE_A	0	0	0	0	0	0	0	0	0	0	0	0	-3.58512	-14.3665
HF_EXCHANGE_B	0	0	0	0	0	0	0	0	0	0	0	0	-3.58512	-14.3665
DFT_EXCHANGE	-25.6983	-25.7918	-25.7918	-28.5652	-28.5482	-28.5482	-28.7821	-28.7778	-28.7778	-28.7532	-28.6935	-28.6935	-22.6371	0
DFT_CORRELATION	-2.37373	-2.3759	-2.3759	-1.21169	-1.21495	-1.21495	-1.16426	-1.15511	-1.15511	-1.34163	-1.32805	-1.32805	0	0
NUCLEAR_REP	150.035	150.035	150.035	150.035	150.035	150.035	150.035	150.035	150.035	150.035	150.035	150.035	150.035	150.035
propyloxirane
E_CONTR	LDA@LDA	LDA@HF	HF@LDA	PBE@PBE	PBE@HF	HF@PBE	SCAN@SCAN	SCAN@HF	HF@SCAN	M06-L@M06-L	M06-L@HF	HF@M06-L	PBE0@PBE0	HF@HF
TOTAL	-269.473	-269.382	-269.382	-271.503	-271.443	-271.443	-271.702	-271.664	-271.664	-271.825	-271.776	-271.776	-271.532	-270.093
KINETIC	267.26	269.593	269.593	270.115	269.593	269.593	270.228	269.598	269.598	270.315	269.593	269.593	269.927	269.593
ELEC_NUC_ATTRAC	-1107.52	-1109.42	-1109.42	-1110.52	-1109.42	-1109.42	-1110.65	-1109.44	-1109.44	-1110.8	-1109.42	-1109.42	-1110.35	-1109.42
COULOMB	368.601	368.412	368.412	368.911	368.412	368.412	368.969	368.428	368.428	369.085	368.412	368.412	368.944	368.412
HF_EXCHANGE_A	0	0	0	0	0	0	0	0	0	0	0	0	-4.70612	-18.8719
HF_EXCHANGE_B	0	0	0	0	0	0	0	0	0	0	0	0	-4.70612	-18.8719
DFT_EXCHANGE	-33.8355	-33.9828	-33.9828	-37.5129	-37.5208	-37.5208	-37.805	-37.8205	-37.8205	-37.74	-37.6887	-37.6887	-29.7087	0
DFT_CORRELATION	-3.04445	-3.04976	-3.04976	-1.56757	-1.57323	-1.57323	-1.50754	-1.49551	-1.49551	-1.75151	-1.73788	-1.73788	0	0
NUCLEAR_REP	239.067	239.067	239.067	239.067	239.067	239.067	239.067	239.067	239.067	239.067	239.067	239.067	239.067	239.067
C4H9SO3H
E_CONTR	LDA@LDA	LDA@HF	HF@LDA	PBE@PBE	PBE@HF	HF@PBE	SCAN@SCAN	SCAN@HF	HF@SCAN	M06-L@M06-L	M06-L@HF	HF@M06-L	PBE0@PBE0	HF@HF
TOTAL	-778.086	-777.943	-777.943	-781.889	-781.791	-781.791	-782.293	-782.228	-782.228	-782.45	-782.382	-782.382	-781.936	-779.582
KINETIC	774.836	778.606	778.606	778.948	778.606	778.606	779.312	778.62	778.62	779.654	778.606	778.606	778.8	778.606
ELEC_NUC_ATTRAC	-2860.27	-2863.17	-2863.17	-2864.74	-2863.17	-2863.17	-2865.25	-2863.21	-2863.21	-2865.83	-2863.17	-2863.17	-2864.53	-2863.17
COULOMB	869.402	868.923	868.923	869.982	868.923	868.923	870.192	868.956	868.956	870.53	868.923	868.923	869.957	868.923
HF_EXCHANGE_A	0	0	0	0	0	0	0	0	0	0	0	0	-9.25645	-37.1207
HF_EXCHANGE_B	0	0	0	0	0	0	0	0	0	0	0	0	-9.25645	-37.1207
DFT_EXCHANGE	-67.3147	-67.5566	-67.5566	-73.8148	-73.8753	-73.8753	-74.3512	-74.412	-74.412	-74.0847	-74.0447	-74.0447	-57.9483	0
DFT_CORRELATION	-5.03709	-5.04558	-5.04558	-2.56796	-2.57512	-2.57512	-2.4988	-2.4787	-2.4787	-3.02069	-2.99679	-2.99679	0	0
NUCLEAR_REP	510.302	510.302	510.302	510.302	510.302	510.302	510.302	510.302	510.302	510.302	510.302	510.302	510.302	510.302
diethylamine
E_CONTR	LDA@LDA	LDA@HF	HF@LDA	PBE@PBE	PBE@HF	HF@PBE	SCAN@SCAN	SCAN@HF	HF@SCAN	M06-L@M06-L	M06-L@HF	HF@M06-L	PBE0@PBE0	HF@HF
TOTAL	-211.924	-211.848	-211.848	-213.588	-213.539	-213.539	-213.758	-213.727	-213.727	-213.857	-213.815	-213.815	-213.622	-212.405
KINETIC	210.059	212.011	212.011	212.4	212.011	212.011	212.475	212.015	212.015	212.592	212.011	212.011	212.254	212.011
ELEC_NUC_ATTRAC	-872.246	-873.795	-873.795	-874.675	-873.795	-873.795	-874.754	-873.81	-873.81	-874.923	-873.795	-873.795	-874.56	-873.795
COULOMB	291.272	291.081	291.081	291.509	291.081	291.081	291.54	291.093	291.093	291.644	291.081	291.081	291.551	291.081
HF_EXCHANGE_A	0	0	0	0	0	0	0	0	0	0	0	0	-3.9027	-15.6501
HF_EXCHANGE_B	0	0	0	0	0	0	0	0	0	0	0	0	-3.9027	-15.6501
DFT_EXCHANGE	-27.997	-28.1267	-28.1267	-31.0686	-31.0777	-31.0777	-31.3278	-31.3442	-31.3442	-31.2896	-31.2426	-31.2426	-24.6599	0
DFT_CORRELATION	-2.61126	-2.61636	-2.61636	-1.35205	-1.35699	-1.35699	-1.28956	-1.27937	-1.27937	-1.48035	-1.46814	-1.46814	0	0
NUCLEAR_REP	189.599	189.599	189.599	189.599	189.599	189.599	189.599	189.599	189.599	189.599	189.599	189.599	189.599	189.599
methylpyridine
E_CONTR	LDA@LDA	LDA@HF	HF@LDA	PBE@PBE	PBE@HF	HF@PBE	SCAN@SCAN	SCAN@HF	HF@SCAN	M06-L@M06-L	M06-L@HF	HF@M06-L	PBE0@PBE0	HF@HF
TOTAL	-285.139	-285.045	-285.045	-287.353	-287.29	-287.29	-287.564	-287.525	-287.525	-287.686	-287.634	-287.634	-287.375	-285.847
KINETIC	282.764	285.296	285.296	285.895	285.296	285.296	285.97	285.303	285.303	286.136	285.296	285.296	285.685	285.296
ELEC_NUC_ATTRAC	-1208.04	-1209.72	-1209.72	-1211.32	-1209.72	-1209.72	-1211.32	-1209.75	-1209.75	-1211.65	-1209.72	-1209.72	-1211.02	-1209.72
COULOMB	407.564	406.912	406.912	407.894	406.912	406.912	407.839	406.945	406.945	408.058	406.912	406.912	407.801	406.912
HF_EXCHANGE_A	0	0	0	0	0	0	0	0	0	0	0	0	-5.01845	-20.105
HF_EXCHANGE_B	0	0	0	0	0	0	0	0	0	0	0	0	-5.01845	-20.105
DFT_EXCHANGE	-36.0942	-36.2022	-36.2022	-40.0473	-40.0072	-40.0072	-40.3277	-40.3096	-40.3096	-40.2344	-40.1461	-40.1461	-31.6745	0
DFT_CORRELATION	-3.20424	-3.20543	-3.20543	-1.64245	-1.64596	-1.64596	-1.59335	-1.58119	-1.58119	-1.8681	-1.85043	-1.85043	0	0
NUCLEAR_REP	271.871	271.871	271.871	271.871	271.871	271.871	271.871	271.871	271.871	271.871	271.871	271.871	271.871	271.871
C2H4OH_2
E_CONTR	LDA@LDA	LDA@HF	HF@LDA	PBE@PBE	PBE@HF	HF@PBE	SCAN@SCAN	SCAN@HF	HF@SCAN	M06-L@M06-L	M06-L@HF	HF@M06-L	PBE0@PBE0	HF@HF
TOTAL	-306.465	-306.371	-306.371	-308.642	-308.582	-308.582	-308.854	-308.814	-308.814	-308.974	-308.928	-308.928	-308.667	-307.141
KINETIC	304.135	306.614	306.614	307.179	306.614	306.614	307.322	306.626	306.626	307.415	306.614	306.614	306.981	306.614
ELEC_NUC_ATTRAC	-1214.04	-1216.31	-1216.31	-1217.24	-1216.31	-1216.31	-1217.54	-1216.36	-1216.36	-1217.64	-1216.31	-1216.31	-1217.13	-1216.31
COULOMB	395.978	396.037	396.037	396.303	396.037	396.037	396.505	396.083	396.083	396.571	396.037	396.037	396.417	396.037
HF_EXCHANGE_A	0	0	0	0	0	0	0	0	0	0	0	0	-5.08962	-20.413
HF_EXCHANGE_B	0	0	0	0	0	0	0	0	0	0	0	0	-5.08962	-20.413
DFT_EXCHANGE	-36.6677	-36.8356	-36.8356	-40.5904	-40.6164	-40.6164	-40.9058	-40.9315	-40.9315	-40.8152	-40.7754	-40.7754	-32.0972	0
DFT_CORRELATION	-3.21365	-3.22059	-3.22059	-1.64206	-1.65005	-1.65005	-1.58448	-1.5733	-1.5733	-1.85026	-1.83729	-1.83729	0	0
NUCLEAR_REP	247.345	247.345	247.345	247.345	247.345	247.345	247.345	247.345	247.345	247.345	247.345	247.345	247.345	247.345
C4H9NO2
E_CONTR	LDA@LDA	LDA@HF	HF@LDA	PBE@PBE	PBE@HF	HF@PBE	SCAN@SCAN	SCAN@HF	HF@SCAN	M06-L@M06-L	M06-L@HF	HF@M06-L	PBE0@PBE0	HF@HF
TOTAL	-360.164	-360.046	-360.046	-362.704	-362.623	-362.623	-362.937	-362.883	-362.883	-363.078	-363.014	-363.014	-362.708	-360.927
KINETIC	357.479	360.209	360.209	361.049	360.209	360.209	361.182	360.22	360.22	361.324	360.209	360.209	360.761	360.209
ELEC_NUC_ATTRAC	-1457.87	-1459.84	-1459.84	-1461.68	-1459.84	-1459.84	-1461.87	-1459.89	-1459.89	-1462.13	-1459.84	-1459.84	-1461.32	-1459.84
COULOMB	479.27	478.784	478.784	479.704	478.784	478.784	479.806	478.82	478.82	479.992	478.784	478.784	479.64	478.784
HF_EXCHANGE_A	0	0	0	0	0	0	0	0	0	0	0	0	-5.85289	-23.4674
HF_EXCHANGE_B	0	0	0	0	0	0	0	0	0	0	0	0	-5.85289	-23.4674
DFT_EXCHANGE	-42.2623	-42.4114	-42.4114	-46.7839	-46.77	-46.77	-47.1104	-47.1077	-47.1077	-47.0016	-46.921	-46.921	-36.9448	0
DFT_CORRELATION	-3.63761	-3.6426	-3.6426	-1.85416	-1.861	-1.861	-1.80128	-1.7878	-1.7878	-2.1187	-2.10172	-2.10172	0	0
NUCLEAR_REP	306.86	306.86	306.86	306.86	306.86	306.86	306.86	306.86	306.86	306.86	306.86	306.86	306.86	306.86
pentanediol
E_CONTR	LDA@LDA	LDA@HF	HF@LDA	PBE@PBE	PBE@HF	HF@PBE	SCAN@SCAN	SCAN@HF	HF@SCAN	M06-L@M06-L	M06-L@HF	HF@M06-L	PBE0@PBE0	HF@HF
TOTAL	-345.437	-345.327	-345.327	-347.924	-347.853	-347.853	-348.171	-348.125	-348.125	-348.309	-348.256	-348.256	-347.956	-346.197
KINETIC	342.726	345.613	345.613	346.23	345.613	345.613	346.387	345.622	345.622	346.494	345.613	345.613	346.003	345.613
ELEC_NUC_ATTRAC	-1483.29	-1485.86	-1485.86	-1486.97	-1485.86	-1485.86	-1487.27	-1485.91	-1485.91	-1487.39	-1485.86	-1485.86	-1486.84	-1485.86
COULOMB	503.989	503.991	503.991	504.369	503.991	503.991	504.56	504.028	504.028	504.644	503.991	503.991	504.483	503.991
HF_EXCHANGE_A	0	0	0	0	0	0	0	0	0	0	0	0	-5.82646	-23.3705
HF_EXCHANGE_B	0	0	0	0	0	0	0	0	0	0	0	0	-5.82646	-23.3705
DFT_EXCHANGE	-41.9541	-42.1517	-42.1517	-46.4513	-46.4822	-46.4822	-46.8171	-46.8508	-46.8508	-46.7045	-46.6639	-46.6639	-36.7572	0
DFT_CORRELATION	-3.71113	-3.71915	-3.71915	-1.90615	-1.91417	-1.91417	-1.83593	-1.82213	-1.82213	-2.15255	-2.1357	-2.1357	0	0
NUCLEAR_REP	336.804	336.804	336.804	336.804	336.804	336.804	336.804	336.804	336.804	336.804	336.804	336.804	336.804	336.804
ethene
E_CONTR	LDA@LDA	LDA@HF	HF@LDA	PBE@PBE	PBE@HF	HF@PBE	SCAN@SCAN	SCAN@HF	HF@SCAN	M06-L@M06-L	M06-L@HF	HF@M06-L	PBE0@PBE0	HF@HF
TOTAL	-77.8611	-77.834	-77.834	-78.5063	-78.4885	-78.4885	-78.5683	-78.5576	-78.5576	-78.6102	-78.5913	-78.5913	-78.5171	-78.0687
KINETIC	77.1907	77.8941	77.8941	78.0712	77.8941	77.8941	78.091	77.8965	77.8965	78.1497	77.8941	77.8941	78.0189	77.8941
ELEC_NUC_ATTRAC	-247.283	-247.742	-247.742	-248.202	-247.742	-247.742	-248.202	-247.754	-247.754	-248.3	-247.742	-247.742	-248.129	-247.742
COULOMB	70.445	70.2606	70.2606	70.5379	70.2606	70.2606	70.526	70.2717	70.2717	70.5857	70.2606	70.2606	70.5194	70.2606
HF_EXCHANGE_A	0	0	0	0	0	0	0	0	0	0	0	0	-1.46517	-5.86755
HF_EXCHANGE_B	0	0	0	0	0	0	0	0	0	0	0	0	-1.46517	-5.86755
DFT_EXCHANGE	-10.4828	-10.515	-10.515	-11.6736	-11.6599	-11.6599	-11.7646	-11.7559	-11.7559	-11.7585	-11.7236	-11.7236	-9.24952	0
DFT_CORRELATION	-0.984854	-0.985388	-0.985388	-0.493752	-0.494985	-0.494985	-0.472775	-0.469352	-0.469352	-0.540489	-0.534117	-0.534117	0	0
NUCLEAR_REP	33.2539	33.2539	33.2539	33.2539	33.2539	33.2539	33.2539	33.2539	33.2539	33.2539	33.2539	33.2539	33.2539	33.2539
C3H7CHCO
E_CONTR	LDA@LDA	LDA@HF	HF@LDA	PBE@PBE	PBE@HF	HF@PBE	SCAN@SCAN	SCAN@HF	HF@SCAN	M06-L@M06-L	M06-L@HF	HF@M06-L	PBE0@PBE0	HF@HF
TOTAL	-268.301	-268.209	-268.209	-270.318	-270.256	-270.256	-270.509	-270.469	-270.469	-270.63	-270.581	-270.581	-270.336	-268.944
KINETIC	266.165	268.45	268.45	268.987	268.45	268.45	269.073	268.455	268.455	269.215	268.45	268.45	268.803	268.45
ELEC_NUC_ATTRAC	-1046.15	-1047.77	-1047.77	-1049.13	-1047.77	-1047.77	-1049.17	-1047.79	-1047.79	-1049.48	-1047.77	-1047.77	-1048.88	-1047.77
COULOMB	338.049	337.605	337.605	338.367	337.605	337.605	338.349	337.621	337.621	338.576	337.605	337.605	338.311	337.605
HF_EXCHANGE_A	0	0	0	0	0	0	0	0	0	0	0	0	-4.6122	-18.491
HF_EXCHANGE_B	0	0	0	0	0	0	0	0	0	0	0	0	-4.6122	-18.491
DFT_EXCHANGE	-33.179	-33.304	-33.304	-36.8031	-36.7946	-36.7946	-37.0701	-37.0754	-37.0754	-37.0086	-36.9462	-36.9462	-29.1009	0
DFT_CORRELATION	-2.93967	-2.94326	-2.94326	-1.49491	-1.49979	-1.49979	-1.44564	-1.43386	-1.43386	-1.68873	-1.67259	-1.67259	0	0
NUCLEAR_REP	209.753	209.753	209.753	209.753	209.753	209.753	209.753	209.753	209.753	209.753	209.753	209.753	209.753	209.753
HCN
E_CONTR	LDA@LDA	LDA@HF	HF@LDA	PBE@PBE	PBE@HF	HF@PBE	SCAN@SCAN	SCAN@HF	HF@SCAN	M06-L@M06-L	M06-L@HF	HF@M06-L	PBE0@PBE0	HF@HF
TOTAL	-92.6581	-92.6332	-92.6332	-93.3521	-93.335	-93.335	-93.4085	-93.398	-93.398	-93.4539	-93.4389	-93.4389	-93.3492	-92.9136
KINETIC	92.0068	92.6816	92.6816	92.9531	92.6816	92.6816	92.9758	92.684	92.684	93.05	92.6816	92.6816	92.8826	92.6816
ELEC_NUC_ATTRAC	-264.625	-265.097	-265.097	-265.64	-265.097	-265.097	-265.655	-265.105	-265.105	-265.806	-265.097	-265.097	-265.542	-265.097
COULOMB	67.8941	67.733	67.733	68.0107	67.733	67.733	68.0094	67.7396	67.7396	68.1065	67.733	67.733	67.9822	67.733
HF_EXCHANGE_A	0	0	0	0	0	0	0	0	0	0	0	0	-1.50405	-6.01822
HF_EXCHANGE_B	0	0	0	0	0	0	0	0	0	0	0	0	-1.50405	-6.01822
DFT_EXCHANGE	-10.8254	-10.843	-10.843	-12.0412	-12.0162	-12.0162	-12.1099	-12.0897	-12.0897	-12.0893	-12.0471	-12.0471	-9.46959	0
DFT_CORRELATION	-0.913256	-0.913021	-0.913021	-0.439668	-0.441626	-0.441626	-0.433796	-0.432112	-0.432112	-0.520002	-0.514638	-0.514638	0	0
NUCLEAR_REP	23.8051	23.8051	23.8051	23.8051	23.8051	23.8051	23.8051	23.8051	23.8051	23.8051	23.8051	23.8051	23.8051	23.8051
methylimidazole
E_CONTR	LDA@LDA	LDA@HF	HF@LDA	PBE@PBE	PBE@HF	HF@PBE	SCAN@SCAN	SCAN@HF	HF@SCAN	M06-L@M06-L	M06-L@HF	HF@M06-L	PBE0@PBE0	HF@HF
TOTAL	-263.352	-263.269	-263.269	-265.328	-265.272	-265.272	-265.509	-265.474	-265.474	-265.619	-265.573	-265.573	-265.342	-263.965
KINETIC	261.245	263.421	263.421	264.028	263.421	263.421	264.112	263.429	263.429	264.229	263.421	263.421	263.822	263.421
ELEC_NUC_ATTRAC	-1061.53	-1063.08	-1063.08	-1064.46	-1063.08	-1063.08	-1064.54	-1063.13	-1063.13	-1064.81	-1063.08	-1063.08	-1064.2	-1063.08
COULOMB	348.865	348.418	348.418	349.16	348.418	348.418	349.187	348.466	348.466	349.382	348.418	348.418	349.112	348.418
HF_EXCHANGE_A	0	0	0	0	0	0	0	0	0	0	0	0	-4.50598	-18.053
HF_EXCHANGE_B	0	0	0	0	0	0	0	0	0	0	0	0	-4.50598	-18.053
DFT_EXCHANGE	-32.4712	-32.5664	-32.5664	-35.9804	-35.9473	-35.9473	-36.2252	-36.2085	-36.2085	-36.1378	-36.0618	-36.0618	-28.4443	0
DFT_CORRELATION	-2.84193	-2.8436	-2.8436	-1.46063	-1.46565	-1.46565	-1.42026	-1.41056	-1.41056	-1.66673	-1.65197	-1.65197	0	0
NUCLEAR_REP	223.382	223.382	223.382	223.382	223.382	223.382	223.382	223.382	223.382	223.382	223.382	223.382	223.382	223.382
trans-2-pentene
E_CONTR	LDA@LDA	LDA@HF	HF@LDA	PBE@PBE	PBE@HF	HF@PBE	SCAN@SCAN	SCAN@HF	HF@SCAN	M06-L@M06-L	M06-L@HF	HF@M06-L	PBE0@PBE0	HF@HF
TOTAL	-194.749	-194.676	-194.676	-196.336	-196.29	-196.29	-196.498	-196.469	-196.469	-196.595	-196.553	-196.553	-196.369	-195.227
KINETIC	192.989	194.868	194.868	195.217	194.868	194.868	195.289	194.87	194.87	195.402	194.868	194.868	195.088	194.868
ELEC_NUC_ATTRAC	-788.34	-789.653	-789.653	-790.647	-789.653	-789.653	-790.666	-789.662	-789.662	-790.851	-789.653	-789.653	-790.491	-789.653
COULOMB	261.345	260.965	260.965	261.566	260.965	260.965	261.534	260.972	260.972	261.658	260.965	260.965	261.545	260.965
HF_EXCHANGE_A	0	0	0	0	0	0	0	0	0	0	0	0	-3.67715	-14.7404
HF_EXCHANGE_B	0	0	0	0	0	0	0	0	0	0	0	0	-3.67715	-14.7404
DFT_EXCHANGE	-26.3412	-26.4512	-26.4512	-29.2708	-29.2649	-29.2649	-29.5111	-29.516	-29.516	-29.4819	-29.4252	-29.4252	-23.2321	0
DFT_CORRELATION	-2.47625	-2.47964	-2.47964	-1.27584	-1.27916	-1.27916	-1.21783	-1.20775	-1.20775	-1.39525	-1.38221	-1.38221	0	0
NUCLEAR_REP	168.074	168.074	168.074	168.074	168.074	168.074	168.074	168.074	168.074	168.074	168.074	168.074	168.074	168.074
OS_C2H5_2
E_CONTR	LDA@LDA	LDA@HF	HF@LDA	PBE@PBE	PBE@HF	HF@PBE	SCAN@SCAN	SCAN@HF	HF@SCAN	M06-L@M06-L	M06-L@HF	HF@M06-L	PBE0@PBE0	HF@HF
TOTAL	-628.574	-628.47	-628.47	-631.494	-631.424	-631.424	-631.815	-631.769	-631.769	-631.931	-631.876	-631.876	-631.548	-629.77
KINETIC	626.236	629.228	629.228	629.088	629.228	629.228	629.458	629.243	629.243	629.783	629.228	629.228	629.096	629.228
ELEC_NUC_ATTRAC	-2136.21	-2138.77	-2138.77	-2139.29	-2138.77	-2138.77	-2139.79	-2138.83	-2138.83	-2140.28	-2138.77	-2138.77	-2139.35	-2138.77
COULOMB	612.779	612.654	612.654	613.179	612.654	612.654	613.368	612.697	612.697	613.595	612.654	612.654	613.255	612.654
HF_EXCHANGE_A	0	0	0	0	0	0	0	0	0	0	0	0	-7.18707	-28.8191
HF_EXCHANGE_B	0	0	0	0	0	0	0	0	0	0	0	0	-7.18707	-28.8191
DFT_EXCHANGE	-52.2421	-52.4332	-52.4332	-57.2426	-57.2963	-57.2963	-57.6799	-57.7289	-57.7289	-57.4767	-57.4446	-57.4446	-44.9395	0
DFT_CORRELATION	-3.8978	-3.90422	-3.90422	-1.99069	-1.99562	-1.99562	-1.92694	-1.91207	-1.91207	-2.31792	-2.29911	-2.29911	0	0
NUCLEAR_REP	324.761	324.761	324.761	324.761	324.761	324.761	324.761	324.761	324.761	324.761	324.761	324.761	324.761	324.761
diethyloxirane
E_CONTR	LDA@LDA	LDA@HF	HF@LDA	PBE@PBE	PBE@HF	HF@PBE	SCAN@SCAN	SCAN@HF	HF@SCAN	M06-L@M06-L	M06-L@HF	HF@M06-L	PBE0@PBE0	HF@HF
TOTAL	-308.44	-308.333	-308.333	-310.784	-310.714	-310.714	-311.016	-310.972	-310.972	-311.157	-311.101	-311.101	-310.82	-309.15
KINETIC	305.861	308.586	308.586	309.167	308.586	308.586	309.299	308.59	308.59	309.401	308.586	308.586	308.952	308.586
ELEC_NUC_ATTRAC	-1339.23	-1341.4	-1341.4	-1342.69	-1341.4	-1341.4	-1342.83	-1341.42	-1341.42	-1343.01	-1341.4	-1341.4	-1342.49	-1341.4
COULOMB	457.924	457.661	457.661	458.279	457.661	457.661	458.325	457.673	457.673	458.467	457.661	457.661	458.309	457.661
HF_EXCHANGE_A	0	0	0	0	0	0	0	0	0	0	0	0	-5.44341	-21.8295
HF_EXCHANGE_B	0	0	0	0	0	0	0	0	0	0	0	0	-5.44341	-21.8295
DFT_EXCHANGE	-39.121	-39.2942	-39.2942	-43.3783	-43.3885	-43.3885	-43.7204	-43.7405	-43.7405	-43.6461	-43.5877	-43.5877	-34.3689	0
DFT_CORRELATION	-3.54149	-3.54769	-3.54769	-1.82808	-1.83417	-1.83417	-1.75556	-1.74112	-1.74112	-2.03788	-2.02165	-2.02165	0	0
NUCLEAR_REP	309.667	309.667	309.667	309.667	309.667	309.667	309.667	309.667	309.667	309.667	309.667	309.667	309.667	309.667
neo-hexane
E_CONTR	LDA@LDA	LDA@HF	HF@LDA	PBE@PBE	PBE@HF	HF@PBE	SCAN@SCAN	SCAN@HF	HF@SCAN	M06-L@M06-L	M06-L@HF	HF@M06-L	PBE0@PBE0	HF@HF
TOTAL	-234.917	-234.826	-234.826	-236.829	-236.773	-236.773	-237.035	-237	-237	-237.154	-237.105	-237.105	-236.878	-235.461
KINETIC	232.712	235.054	235.054	235.43	235.054	235.054	235.537	235.055	235.055	235.656	235.054	235.054	235.272	235.054
ELEC_NUC_ATTRAC	-1074.81	-1076.55	-1076.55	-1077.61	-1076.55	-1076.55	-1077.68	-1076.55	-1076.55	-1077.84	-1076.55	-1076.55	-1077.46	-1076.55
COULOMB	377.612	377.266	377.266	377.874	377.266	377.266	377.867	377.265	377.265	377.971	377.266	377.266	377.895	377.266
HF_EXCHANGE_A	0	0	0	0	0	0	0	0	0	0	0	0	-4.50622	-18.0729
HF_EXCHANGE_B	0	0	0	0	0	0	0	0	0	0	0	0	-4.50622	-18.0729
DFT_EXCHANGE	-32.2686	-32.4285	-32.4285	-35.8347	-35.8485	-35.8485	-36.1518	-36.1744	-36.1744	-36.1027	-36.0497	-36.0497	-28.4867	0
DFT_CORRELATION	-3.07661	-3.08268	-3.08268	-1.6052	-1.60949	-1.60949	-1.52348	-1.51069	-1.51069	-1.75527	-1.74016	-1.74016	0	0
NUCLEAR_REP	264.913	264.913	264.913	264.913	264.913	264.913	264.913	264.913	264.913	264.913	264.913	264.913	264.913	264.913
C3H7CN
E_CONTR	LDA@LDA	LDA@HF	HF@LDA	PBE@PBE	PBE@HF	HF@PBE	SCAN@SCAN	SCAN@HF	HF@SCAN	M06-L@M06-L	M06-L@HF	HF@M06-L	PBE0@PBE0	HF@HF
TOTAL	-209.551	-209.481	-209.481	-211.189	-211.143	-211.143	-211.344	-211.315	-211.315	-211.446	-211.407	-211.407	-211.209	-210.081
KINETIC	207.812	209.665	209.665	210.105	209.665	209.665	210.177	209.668	209.668	210.307	209.665	209.665	209.959	209.665
ELEC_NUC_ATTRAC	-795.002	-796.261	-796.261	-797.416	-796.261	-796.261	-797.426	-796.272	-796.272	-797.687	-796.261	-796.261	-797.21	-796.261
COULOMB	253.175	252.747	252.747	253.431	252.747	252.747	253.388	252.756	252.756	253.57	252.747	252.747	253.375	252.747
HF_EXCHANGE_A	0	0	0	0	0	0	0	0	0	0	0	0	-3.71735	-14.8957
HF_EXCHANGE_B	0	0	0	0	0	0	0	0	0	0	0	0	-3.71735	-14.8957
DFT_EXCHANGE	-26.6905	-26.7835	-26.7835	-29.6472	-29.6282	-29.6282	-29.8649	-29.8572	-29.8572	-29.8241	-29.7586	-29.7586	-23.4576	0
DFT_CORRELATION	-2.40504	-2.40738	-2.40738	-1.2209	-1.22457	-1.22457	-1.17785	-1.16924	-1.16924	-1.37134	-1.35856	-1.35856	0	0
NUCLEAR_REP	153.559	153.559	153.559	153.559	153.559	153.559	153.559	153.559	153.559	153.559	153.559	153.559	153.559	153.559
HCl
E_CONTR	LDA@LDA	LDA@HF	HF@LDA	PBE@PBE	PBE@HF	HF@PBE	SCAN@SCAN	SCAN@HF	HF@SCAN	M06-L@M06-L	M06-L@HF	HF@M06-L	PBE0@PBE0	HF@HF
TOTAL	-459.332	-459.318	-459.318	-460.639	-460.631	-460.631	-460.809	-460.805	-460.805	-460.825	-460.82	-460.82	-460.677	-460.111
KINETIC	458.976	460.078	460.078	459.395	460.078	460.078	459.612	460.084	460.084	459.998	460.078	460.078	459.614	460.078
ELEC_NUC_ATTRAC	-1108.54	-1109.78	-1109.78	-1109.07	-1109.78	-1109.78	-1109.37	-1109.8	-1109.8	-1109.95	-1109.78	-1109.78	-1109.38	-1109.78
COULOMB	210.302	210.501	210.501	210.433	210.501	210.501	210.532	210.515	210.515	210.769	210.501	210.501	210.545	210.501
HF_EXCHANGE_A	0	0	0	0	0	0	0	0	0	0	0	0	-3.48228	-13.9443
HF_EXCHANGE_B	0	0	0	0	0	0	0	0	0	0	0	0	-3.48228	-13.9443
DFT_EXCHANGE	-25.6582	-25.7099	-25.7099	-27.6878	-27.72	-27.72	-27.891	-27.9123	-27.9123	-27.7482	-27.7344	-27.7344	-21.4642	0
DFT_CORRELATION	-1.38464	-1.38562	-1.38562	-0.686448	-0.688067	-0.688067	-0.672311	-0.671276	-0.671276	-0.865867	-0.862888	-0.862888	0	0
NUCLEAR_REP	6.97676	6.97676	6.97676	6.97676	6.97676	6.97676	6.97676	6.97676	6.97676	6.97676	6.97676	6.97676	6.97676	6.97676
C6H12O
E_CONTR	LDA@LDA	LDA@HF	HF@LDA	PBE@PBE	PBE@HF	HF@PBE	SCAN@SCAN	SCAN@HF	HF@SCAN	M06-L@M06-L	M06-L@HF	HF@M06-L	PBE0@PBE0	HF@HF
TOTAL	-308.465	-308.357	-308.357	-310.8	-310.731	-310.731	-311.037	-310.992	-310.992	-311.169	-311.113	-311.113	-310.84	-309.174
KINETIC	305.868	308.634	308.634	309.178	308.634	308.634	309.323	308.638	308.638	309.426	308.634	308.634	308.966	308.634
ELEC_NUC_ATTRAC	-1369.26	-1371.51	-1371.51	-1372.71	-1371.51	-1371.51	-1372.88	-1371.53	-1371.53	-1373.03	-1371.51	-1371.51	-1372.54	-1371.51
COULOMB	473.005	472.785	472.785	473.348	472.785	472.785	473.406	472.797	472.797	473.52	472.785	472.785	473.399	472.785
HF_EXCHANGE_A	0	0	0	0	0	0	0	0	0	0	0	0	-5.44875	-21.8551
HF_EXCHANGE_B	0	0	0	0	0	0	0	0	0	0	0	0	-5.44875	-21.8551
DFT_EXCHANGE	-39.16	-39.3417	-39.3417	-43.4043	-43.4239	-43.4239	-43.756	-43.7834	-43.7834	-43.6698	-43.6191	-43.6191	-34.3983	0
DFT_CORRELATION	-3.54528	-3.5519	-3.5519	-1.83731	-1.8431	-1.8431	-1.76133	-1.7462	-1.7462	-2.04552	-2.02991	-2.02991	0	0
NUCLEAR_REP	324.629	324.629	324.629	324.629	324.629	324.629	324.629	324.629	324.629	324.629	324.629	324.629	324.629	324.629
pentanol
E_CONTR	LDA@LDA	LDA@HF	HF@LDA	PBE@PBE	PBE@HF	HF@PBE	SCAN@SCAN	SCAN@HF	HF@SCAN	M06-L@M06-L	M06-L@HF	HF@M06-L	PBE0@PBE0	HF@HF
TOTAL	-270.688	-270.597	-270.597	-272.736	-272.678	-272.678	-272.943	-272.906	-272.906	-273.062	-273.015	-273.015	-272.773	-271.303
KINETIC	268.429	270.828	270.828	271.304	270.828	270.828	271.431	270.835	270.835	271.536	270.828	270.828	271.128	270.828
ELEC_NUC_ATTRAC	-1118.72	-1120.71	-1120.71	-1121.72	-1120.71	-1120.71	-1121.9	-1120.73	-1120.73	-1122.03	-1120.71	-1120.71	-1121.59	-1120.71
COULOMB	373.92	373.768	373.768	374.219	373.768	373.768	374.311	373.791	373.791	374.402	373.768	373.768	374.281	373.768
HF_EXCHANGE_A	0	0	0	0	0	0	0	0	0	0	0	0	-4.7983	-19.243
HF_EXCHANGE_B	0	0	0	0	0	0	0	0	0	0	0	0	-4.7983	-19.243
DFT_EXCHANGE	-34.4677	-34.6285	-34.6285	-38.2156	-38.2334	-38.2334	-38.5309	-38.5527	-38.5527	-38.4706	-38.4204	-38.4204	-30.2921	0
DFT_CORRELATION	-3.1448	-3.15111	-3.15111	-1.62113	-1.62738	-1.62738	-1.55152	-1.53962	-1.53962	-1.79101	-1.77749	-1.77749	0	0
NUCLEAR_REP	243.294	243.294	243.294	243.294	243.294	243.294	243.294	243.294	243.294	243.294	243.294	243.294	243.294	243.294
methyl-d-valerolactone
E_CONTR	LDA@LDA	LDA@HF	HF@LDA	PBE@PBE	PBE@HF	HF@PBE	SCAN@SCAN	SCAN@HF	HF@SCAN	M06-L@M06-L	M06-L@HF	HF@M06-L	PBE0@PBE0	HF@HF
TOTAL	-382.055	-381.926	-381.926	-384.816	-384.729	-384.729	-385.085	-385.027	-385.027	-385.237	-385.171	-385.171	-384.842	-382.928
KINETIC	379.074	382.252	382.252	382.985	382.252	382.252	383.137	382.259	382.259	383.269	382.252	382.252	382.71	382.252
ELEC_NUC_ATTRAC	-1688.64	-1691.15	-1691.15	-1692.76	-1691.15	-1691.15	-1692.94	-1691.18	-1691.18	-1693.2	-1691.15	-1691.15	-1692.47	-1691.15
COULOMB	580.504	580.173	580.173	580.941	580.173	580.173	581.01	580.197	580.197	581.21	580.173	580.173	580.942	580.173
HF_EXCHANGE_A	0	0	0	0	0	0	0	0	0	0	0	0	-6.38648	-25.6193
HF_EXCHANGE_B	0	0	0	0	0	0	0	0	0	0	0	0	-6.38648	-25.6193
DFT_EXCHANGE	-46.0206	-46.2191	-46.2191	-50.9548	-50.9734	-50.9734	-51.3344	-51.3657	-51.3657	-51.2077	-51.1553	-51.1553	-40.2828	0
DFT_CORRELATION	-4.01025	-4.01704	-4.01704	-2.05913	-2.06568	-2.06568	-1.99187	-1.97415	-1.97415	-2.34605	-2.32637	-2.32637	0	0
NUCLEAR_REP	397.036	397.036	397.036	397.036	397.036	397.036	397.036	397.036	397.036	397.036	397.036	397.036	397.036	397.036
hexyne
E_CONTR	LDA@LDA	LDA@HF	HF@LDA	PBE@PBE	PBE@HF	HF@PBE	SCAN@SCAN	SCAN@HF	HF@SCAN	M06-L@M06-L	M06-L@HF	HF@M06-L	PBE0@PBE0	HF@HF
TOTAL	-232.476	-232.392	-232.392	-234.361	-234.307	-234.307	-234.548	-234.514	-234.514	-234.665	-234.618	-234.618	-234.395	-233.065
KINETIC	230.416	232.616	232.616	233.062	232.616	232.616	233.14	232.619	232.619	233.272	232.616	232.616	232.904	232.616
ELEC_NUC_ATTRAC	-959.599	-961.131	-961.131	-962.355	-961.131	-961.131	-962.362	-961.142	-961.142	-962.605	-961.131	-961.131	-962.154	-961.131
COULOMB	320.761	320.297	320.297	321.034	320.297	320.297	320.985	320.307	320.307	321.154	320.298	320.298	320.996	320.297
HF_EXCHANGE_A	0	0	0	0	0	0	0	0	0	0	0	0	-4.3209	-17.3169
HF_EXCHANGE_B	0	0	0	0	0	0	0	0	0	0	0	0	-4.3209	-17.3169
DFT_EXCHANGE	-30.9698	-31.0885	-31.0885	-34.417	-34.4012	-34.4012	-34.6857	-34.6844	-34.6844	-34.6423	-34.5718	-34.5718	-27.286	0
DFT_CORRELATION	-2.86987	-2.87292	-2.87292	-1.47118	-1.47516	-1.47516	-1.41105	-1.39997	-1.39997	-1.63085	-1.61532	-1.61532	0	0
NUCLEAR_REP	209.786	209.786	209.786	209.786	209.786	209.786	209.786	209.786	209.786	209.786	209.786	209.786	209.786	209.786
3-hexene
E_CONTR	LDA@LDA	LDA@HF	HF@LDA	PBE@PBE	PBE@HF	HF@PBE	SCAN@SCAN	SCAN@HF	HF@SCAN	M06-L@M06-L	M06-L@HF	HF@M06-L	PBE0@PBE0	HF@HF
TOTAL	-233.707	-233.62	-233.62	-235.609	-235.553	-235.553	-235.804	-235.769	-235.769	-235.919	-235.869	-235.869	-235.649	-234.276
KINETIC	231.585	233.851	233.851	234.261	233.851	233.851	234.351	233.853	233.853	234.483	233.851	233.851	234.107	233.851
ELEC_NUC_ATTRAC	-994.451	-996.058	-996.058	-997.224	-996.058	-996.058	-997.251	-996.066	-996.066	-997.467	-996.058	-996.058	-997.043	-996.058
COULOMB	337.849	337.418	337.418	338.117	337.418	337.418	338.079	337.424	337.424	338.226	337.418	337.418	338.099	337.418
HF_EXCHANGE_A	0	0	0	0	0	0	0	0	0	0	0	0	-4.41417	-17.6964
HF_EXCHANGE_B	0	0	0	0	0	0	0	0	0	0	0	0	-4.41417	-17.6964
DFT_EXCHANGE	-31.6233	-31.7587	-31.7587	-35.1335	-35.1295	-35.1295	-35.4239	-35.4326	-35.4326	-35.3862	-35.3205	-35.3205	-27.8899	0
DFT_CORRELATION	-2.97311	-2.97739	-2.97739	-1.5358	-1.53984	-1.53984	-1.4654	-1.45318	-1.45318	-1.67998	-1.66494	-1.66494	0	0
NUCLEAR_REP	225.906	225.906	225.906	225.906	225.906	225.906	225.906	225.906	225.906	225.906	225.906	225.906	225.906	225.906
COCl2
E_CONTR	LDA@LDA	LDA@HF	HF@LDA	PBE@PBE	PBE@HF	HF@PBE	SCAN@SCAN	SCAN@HF	HF@SCAN	M06-L@M06-L	M06-L@HF	HF@M06-L	PBE0@PBE0	HF@HF
TOTAL	-1030.01	-1029.94	-1029.94	-1033.34	-1033.3	-1033.3	-1033.74	-1033.71	-1033.71	-1033.81	-1033.78	-1033.78	-1033.4	-1031.82
KINETIC	1028.55	1031.53	1031.53	1030.44	1031.53	1031.53	1030.9	1031.54	1031.54	1031.72	1031.53	1031.53	1030.77	1031.53
ELEC_NUC_ATTRAC	-2831.18	-2834.09	-2834.09	-2833.44	-2834.09	-2834.09	-2833.99	-2834.12	-2834.12	-2835.33	-2834.09	-2834.09	-2833.83	-2834.09
COULOMB	648.869	649.003	649.003	649.33	649.003	649.003	649.472	649.024	649.024	650.084	649.003	649.003	649.422	649.003
HF_EXCHANGE_A	0	0	0	0	0	0	0	0	0	0	0	0	-8.5484	-34.2461
HF_EXCHANGE_B	0	0	0	0	0	0	0	0	0	0	0	0	-8.5484	-34.2461
DFT_EXCHANGE	-62.8494	-62.9843	-62.9843	-68.1036	-68.1611	-68.1611	-68.5655	-68.6127	-68.6127	-68.2217	-68.1826	-68.1826	-52.9059	0
DFT_CORRELATION	-3.63423	-3.63639	-3.63639	-1.80755	-1.81154	-1.81154	-1.78585	-1.77778	-1.77778	-2.28232	-2.27024	-2.27024	0	0
NUCLEAR_REP	190.23	190.23	190.23	190.23	190.23	190.23	190.23	190.23	190.23	190.23	190.23	190.23	190.23	190.23
C2H5CO2CH3
E_CONTR	LDA@LDA	LDA@HF	HF@LDA	PBE@PBE	PBE@HF	HF@PBE	SCAN@SCAN	SCAN@HF	HF@SCAN	M06-L@M06-L	M06-L@HF	HF@M06-L	PBE0@PBE0	HF@HF
TOTAL	-305.31	-305.21	-305.21	-307.472	-307.404	-307.404	-307.679	-307.634	-307.634	-307.802	-307.75	-307.75	-307.487	-306.005
KINETIC	303.026	305.442	305.442	306.062	305.442	305.442	306.176	305.448	305.448	306.285	305.442	305.442	305.846	305.442
ELEC_NUC_ATTRAC	-1203.96	-1205.98	-1205.98	-1207.18	-1205.98	-1205.98	-1207.35	-1206	-1206	-1207.56	-1205.98	-1205.98	-1206.97	-1205.98
COULOMB	390.971	390.833	390.833	391.327	390.833	390.833	391.418	390.854	390.854	391.573	390.833	390.833	391.349	390.833
HF_EXCHANGE_A	0	0	0	0	0	0	0	0	0	0	0	0	-4.99761	-20.0463
HF_EXCHANGE_B	0	0	0	0	0	0	0	0	0	0	0	0	-4.99761	-20.0463
DFT_EXCHANGE	-36.0291	-36.1814	-36.1814	-39.8937	-39.9075	-39.9075	-40.1864	-40.2078	-40.2078	-40.0927	-40.0493	-40.0493	-31.5068	0
DFT_CORRELATION	-3.11158	-3.11706	-3.11706	-1.57896	-1.58446	-1.58446	-1.52946	-1.51631	-1.51631	-1.80409	-1.78853	-1.78853	0	0
NUCLEAR_REP	243.792	243.792	243.792	243.792	243.792	243.792	243.792	243.792	243.792	243.792	243.792	243.792	243.792	243.792
C3H7CO2H
E_CONTR	LDA@LDA	LDA@HF	HF@LDA	PBE@PBE	PBE@HF	HF@PBE	SCAN@SCAN	SCAN@HF	HF@SCAN	M06-L@M06-L	M06-L@HF	HF@M06-L	PBE0@PBE0	HF@HF
TOTAL	-305.325	-305.228	-305.228	-307.486	-307.421	-307.421	-307.693	-307.65	-307.65	-307.813	-307.765	-307.765	-307.502	-306.017
KINETIC	303.05	305.464	305.464	306.072	305.464	305.464	306.194	305.471	305.471	306.301	305.464	305.464	305.863	305.464
ELEC_NUC_ATTRAC	-1191.36	-1193.34	-1193.34	-1194.57	-1193.34	-1193.34	-1194.76	-1193.38	-1193.38	-1194.98	-1193.34	-1193.34	-1194.36	-1193.34
COULOMB	384.629	384.449	384.449	384.978	384.449	384.449	385.094	384.479	384.479	385.26	384.449	384.449	384.999	384.449
HF_EXCHANGE_A	0	0	0	0	0	0	0	0	0	0	0	0	-4.9988	-20.0485
HF_EXCHANGE_B	0	0	0	0	0	0	0	0	0	0	0	0	-4.9988	-20.0485
DFT_EXCHANGE	-36.0404	-36.1911	-36.1911	-39.8998	-39.9132	-39.9132	-40.1929	-40.2122	-40.2122	-40.1038	-40.0584	-40.0584	-31.5153	0
DFT_CORRELATION	-3.11208	-3.11763	-3.11763	-1.58161	-1.58822	-1.58822	-1.53312	-1.5212	-1.5212	-1.80212	-1.78688	-1.78688	0	0
NUCLEAR_REP	237.51	237.51	237.51	237.51	237.51	237.51	237.51	237.51	237.51	237.51	237.51	237.51	237.51	237.51
methylcyclohexane
E_CONTR	LDA@LDA	LDA@HF	HF@LDA	PBE@PBE	PBE@HF	HF@PBE	SCAN@SCAN	SCAN@HF	HF@SCAN	M06-L@M06-L	M06-L@HF	HF@M06-L	PBE0@PBE0	HF@HF
TOTAL	-272.706	-272.602	-272.602	-274.907	-274.841	-274.841	-275.141	-275.099	-275.099	-275.27	-275.216	-275.216	-274.96	-273.346
KINETIC	270.175	272.89	272.89	273.313	272.89	272.89	273.441	272.891	272.891	273.561	272.89	272.89	273.129	272.89
ELEC_NUC_ATTRAC	-1295.75	-1297.74	-1297.74	-1298.98	-1297.74	-1297.74	-1299.04	-1297.74	-1297.74	-1299.21	-1297.74	-1297.74	-1298.79	-1297.74
COULOMB	462.092	461.654	461.654	462.382	461.654	461.654	462.353	461.652	461.652	462.473	461.654	461.654	462.394	461.654
HF_EXCHANGE_A	0	0	0	0	0	0	0	0	0	0	0	0	-5.15985	-20.6951
HF_EXCHANGE_B	0	0	0	0	0	0	0	0	0	0	0	0	-5.15985	-20.6951
DFT_EXCHANGE	-36.9841	-37.1611	-37.1611	-41.043	-41.0575	-41.0575	-41.3969	-41.4232	-41.4232	-41.332	-41.2764	-41.2764	-32.6104	0
DFT_CORRELATION	-3.47864	-3.48482	-3.48482	-1.82314	-1.82769	-1.82769	-1.73544	-1.7202	-1.7202	-1.99972	-1.98349	-1.98349	0	0
NUCLEAR_REP	331.24	331.24	331.24	331.24	331.24	331.24	331.24	331.24	331.24	331.24	331.24	331.24	331.24	331.24
dimethylpyrrole
E_CONTR	LDA@LDA	LDA@HF	HF@LDA	PBE@PBE	PBE@HF	HF@PBE	SCAN@SCAN	SCAN@HF	HF@SCAN	M06-L@M06-L	M06-L@HF	HF@M06-L	PBE0@PBE0	HF@HF
TOTAL	-286.327	-286.232	-286.232	-288.553	-288.491	-288.491	-288.768	-288.729	-288.729	-288.893	-288.842	-288.842	-288.583	-287.006
KINETIC	283.897	286.458	286.458	287.041	286.458	286.458	287.147	286.464	286.464	287.272	286.458	286.458	286.83	286.458
ELEC_NUC_ATTRAC	-1242.63	-1244.4	-1244.4	-1245.9	-1244.4	-1244.4	-1245.97	-1244.44	-1244.44	-1246.24	-1244.4	-1244.4	-1245.63	-1244.4
COULOMB	424.603	424.028	424.028	424.912	424.028	424.028	424.899	424.065	424.065	425.105	424.028	424.028	424.855	424.028
HF_EXCHANGE_A	0	0	0	0	0	0	0	0	0	0	0	0	-5.11144	-20.4811
HF_EXCHANGE_B	0	0	0	0	0	0	0	0	0	0	0	0	-5.11144	-20.4811
DFT_EXCHANGE	-36.7567	-36.8781	-36.8781	-40.761	-40.7309	-40.7309	-41.0591	-41.0471	-41.0471	-40.9736	-40.8914	-40.8914	-32.2806	0
DFT_CORRELATION	-3.30752	-3.3099	-3.3099	-1.71104	-1.71603	-1.71603	-1.65253	-1.64058	-1.64058	-1.92317	-1.90623	-1.90623	0	0
NUCLEAR_REP	287.866	287.866	287.866	287.866	287.866	287.866	287.866	287.866	287.866	287.866	287.866	287.866	287.866	287.866
1-pentyne
E_CONTR	LDA@LDA	LDA@HF	HF@LDA	PBE@PBE	PBE@HF	HF@PBE	SCAN@SCAN	SCAN@HF	HF@SCAN	M06-L@M06-L	M06-L@HF	HF@M06-L	PBE0@PBE0	HF@HF
TOTAL	-193.517	-193.448	-193.448	-195.088	-195.044	-195.044	-195.241	-195.214	-195.214	-195.34	-195.301	-195.301	-195.114	-194.015
KINETIC	191.819	193.632	193.632	194.016	193.632	193.632	194.076	193.634	193.634	194.192	193.632	193.632	193.885	193.632
ELEC_NUC_ATTRAC	-756.128	-757.367	-757.367	-758.417	-757.367	-757.367	-758.416	-757.378	-757.378	-758.633	-757.367	-757.367	-758.242	-757.367
COULOMB	245.589	245.18	245.18	245.816	245.18	245.18	245.771	245.189	245.189	245.922	245.18	245.18	245.776	245.18
HF_EXCHANGE_A	0	0	0	0	0	0	0	0	0	0	0	0	-3.58377	-14.3604
HF_EXCHANGE_B	0	0	0	0	0	0	0	0	0	0	0	0	-3.58377	-14.3604
DFT_EXCHANGE	-25.6862	-25.7794	-25.7794	-28.5535	-28.5356	-28.5356	-28.772	-28.7667	-28.7667	-28.738	-28.6756	-28.6756	-22.6272	0
DFT_CORRELATION	-2.37288	-2.37504	-2.37504	-1.21076	-1.2141	-1.2141	-1.16304	-1.15416	-1.15416	-1.34495	-1.33164	-1.33164	0	0
NUCLEAR_REP	153.262	153.262	153.262	153.262	153.262	153.262	153.262	153.262	153.262	153.262	153.262	153.262	153.262	153.262
methylfuran
E_CONTR	LDA@LDA	LDA@HF	HF@LDA	PBE@PBE	PBE@HF	HF@PBE	SCAN@SCAN	SCAN@HF	HF@SCAN	M06-L@M06-L	M06-L@HF	HF@M06-L	PBE0@PBE0	HF@HF
TOTAL	-267.146	-267.06	-267.06	-269.13	-269.072	-269.072	-269.316	-269.279	-269.279	-269.426	-269.38	-269.38	-269.145	-267.779
KINETIC	265.037	267.272	267.272	267.833	267.272	267.272	267.94	267.277	267.277	268.031	267.272	267.272	267.637	267.272
ELEC_NUC_ATTRAC	-1067.71	-1069.37	-1069.37	-1070.65	-1069.37	-1069.37	-1070.76	-1069.41	-1069.41	-1070.98	-1069.37	-1069.37	-1070.42	-1069.37
COULOMB	349.399	349.023	349.023	349.701	349.023	349.023	349.723	349.057	349.057	349.905	349.023	349.023	349.663	349.023
HF_EXCHANGE_A	0	0	0	0	0	0	0	0	0	0	0	0	-4.52816	-18.1478
HF_EXCHANGE_B	0	0	0	0	0	0	0	0	0	0	0	0	-4.52816	-18.1478
DFT_EXCHANGE	-32.6224	-32.7298	-32.7298	-36.1506	-36.1296	-36.1296	-36.4026	-36.3954	-36.3954	-36.3123	-36.2483	-36.2483	-28.5676	0
DFT_CORRELATION	-2.84471	-2.84681	-2.84681	-1.45466	-1.45879	-1.45879	-1.41332	-1.40243	-1.40243	-1.6627	-1.64769	-1.64769	0	0
NUCLEAR_REP	221.595	221.595	221.595	221.595	221.595	221.595	221.595	221.595	221.595	221.595	221.595	221.595	221.595	221.595
tetramethylpentane
E_CONTR	LDA@LDA	LDA@HF	HF@LDA	PBE@PBE	PBE@HF	HF@PBE	SCAN@SCAN	SCAN@HF	HF@SCAN	M06-L@M06-L	M06-L@HF	HF@M06-L	PBE0@PBE0	HF@HF
TOTAL	-351.791	-351.652	-351.652	-354.636	-354.549	-354.549	-354.946	-354.892	-354.892	-355.122	-355.05	-355.05	-354.708	-352.59
KINETIC	348.469	352.002	352.002	352.549	352.002	352.002	352.705	352.003	352.003	352.869	352.002	352.002	352.304	352.002
ELEC_NUC_ATTRAC	-1863.26	-1865.91	-1865.91	-1867.47	-1865.91	-1865.91	-1867.57	-1865.91	-1865.91	-1867.78	-1865.91	-1865.91	-1867.24	-1865.91
COULOMB	692.23	691.734	691.734	692.632	691.734	691.734	692.616	691.733	691.733	692.749	691.734	691.734	692.66	691.734
HF_EXCHANGE_A	0	0	0	0	0	0	0	0	0	0	0	0	-6.71648	-26.943
HF_EXCHANGE_B	0	0	0	0	0	0	0	0	0	0	0	0	-6.71648	-26.943
DFT_EXCHANGE	-48.1257	-48.3696	-48.3696	-53.4169	-53.4428	-53.4428	-53.8881	-53.9297	-53.9297	-53.778	-53.7155	-53.7155	-42.4655	0
DFT_CORRELATION	-4.56979	-4.57888	-4.57888	-2.39693	-2.40244	-2.40244	-2.27764	-2.25774	-2.25774	-2.65406	-2.63058	-2.63058	0	0
NUCLEAR_REP	523.469	523.469	523.469	523.469	523.469	523.469	523.469	523.469	523.469	523.469	523.469	523.469	523.469	523.469
C4H9NHCONH2
E_CONTR	LDA@LDA	LDA@HF	HF@LDA	PBE@PBE	PBE@HF	HF@PBE	SCAN@SCAN	SCAN@HF	HF@SCAN	M06-L@M06-L	M06-L@HF	HF@M06-L	PBE0@PBE0	HF@HF
TOTAL	-379.438	-379.311	-379.311	-382.214	-382.129	-382.129	-382.483	-382.428	-382.428	-382.639	-382.575	-382.575	-382.244	-380.286
KINETIC	376.44	379.57	379.57	380.342	379.57	379.57	380.453	379.581	379.581	380.633	379.57	379.57	380.065	379.57
ELEC_NUC_ATTRAC	-1647.96	-1650.42	-1650.42	-1652.07	-1650.42	-1650.42	-1652.25	-1650.48	-1650.48	-1652.56	-1650.42	-1650.42	-1651.79	-1650.42
COULOMB	562.315	561.969	561.969	562.746	561.969	561.969	562.854	562.019	562.019	563.067	561.969	561.969	562.76	561.969
HF_EXCHANGE_A	0	0	0	0	0	0	0	0	0	0	0	0	-6.45319	-25.8787
HF_EXCHANGE_B	0	0	0	0	0	0	0	0	0	0	0	0	-6.45319	-25.8787
DFT_EXCHANGE	-46.4809	-46.6707	-46.6707	-51.4751	-51.4821	-51.4821	-51.8607	-51.8832	-51.8832	-51.7467	-51.6816	-51.6816	-40.7248	0
DFT_CORRELATION	-4.10493	-4.11171	-4.11171	-2.11036	-2.11874	-2.11874	-2.03733	-2.02088	-2.02088	-2.38523	-2.36501	-2.36501	0	0
NUCLEAR_REP	380.356	380.356	380.356	380.356	380.356	380.356	380.356	380.356	380.356	380.356	380.356	380.356	380.356	380.356
C3H7NCO
E_CONTR	LDA@LDA	LDA@HF	HF@LDA	PBE@PBE	PBE@HF	HF@PBE	SCAN@SCAN	SCAN@HF	HF@SCAN	M06-L@M06-L	M06-L@HF	HF@M06-L	PBE0@PBE0	HF@HF
TOTAL	-284.321	-284.225	-284.225	-286.399	-286.334	-286.334	-286.591	-286.549	-286.549	-286.717	-286.667	-286.667	-286.41	-284.985
KINETIC	282.144	284.431	284.431	285.051	284.431	284.431	285.1	284.437	284.437	285.278	284.431	284.431	284.843	284.431
ELEC_NUC_ATTRAC	-1093.44	-1095.06	-1095.06	-1096.52	-1095.06	-1095.06	-1096.52	-1095.08	-1095.08	-1096.89	-1095.06	-1095.06	-1096.23	-1095.06
COULOMB	349.984	349.537	349.537	350.319	349.537	349.537	350.303	349.561	349.561	350.551	349.537	349.537	350.252	349.537
HF_EXCHANGE_A	0	0	0	0	0	0	0	0	0	0	0	0	-4.74887	-19.0395
HF_EXCHANGE_B	0	0	0	0	0	0	0	0	0	0	0	0	-4.74887	-19.0395
DFT_EXCHANGE	-34.2198	-34.3422	-34.3422	-37.9255	-37.9149	-37.9149	-38.1871	-38.1939	-38.1939	-38.1215	-38.0571	-38.0571	-29.9554	0
DFT_CORRELATION	-2.97385	-2.97743	-2.97743	-1.50792	-1.51355	-1.51355	-1.46389	-1.4518	-1.4518	-1.71985	-1.70395	-1.70395	0	0
NUCLEAR_REP	214.181	214.181	214.181	214.181	214.181	214.181	214.181	214.181	214.181	214.181	214.181	214.181	214.181	214.181
C4H9NH2
E_CONTR	LDA@LDA	LDA@HF	HF@LDA	PBE@PBE	PBE@HF	HF@PBE	SCAN@SCAN	SCAN@HF	HF@SCAN	M06-L@M06-L	M06-L@HF	HF@M06-L	PBE0@PBE0	HF@HF
TOTAL	-211.931	-211.856	-211.856	-213.596	-213.548	-213.548	-213.765	-213.735	-213.735	-213.864	-213.825	-213.825	-213.63	-212.413
KINETIC	210.073	212.02	212.02	212.407	212.02	212.02	212.488	212.026	212.026	212.6	212.02	212.02	212.264	212.02
ELEC_NUC_ATTRAC	-862.977	-864.502	-864.502	-865.399	-864.502	-864.502	-865.494	-864.527	-864.527	-865.645	-864.502	-864.502	-865.277	-864.502
COULOMB	286.685	286.468	286.468	286.918	286.468	286.468	286.962	286.49	286.49	287.053	286.468	286.468	286.952	286.468
HF_EXCHANGE_A	0	0	0	0	0	0	0	0	0	0	0	0	-3.90354	-15.6516
HF_EXCHANGE_B	0	0	0	0	0	0	0	0	0	0	0	0	-3.90354	-15.6516
DFT_EXCHANGE	-28.003	-28.13	-28.13	-31.0734	-31.0808	-31.0808	-31.3339	-31.3476	-31.3476	-31.2981	-31.2488	-31.2488	-24.6643	0
DFT_CORRELATION	-2.61164	-2.61659	-2.61659	-1.35276	-1.358	-1.358	-1.29026	-1.28066	-1.28066	-1.47775	-1.46613	-1.46613	0	0
NUCLEAR_REP	184.903	184.903	184.903	184.903	184.903	184.903	184.903	184.903	184.903	184.903	184.903	184.903	184.903	184.903
C4H9SO2H
E_CONTR	LDA@LDA	LDA@HF	HF@LDA	PBE@PBE	PBE@HF	HF@PBE	SCAN@SCAN	SCAN@HF	HF@SCAN	M06-L@M06-L	M06-L@HF	HF@M06-L	PBE0@PBE0	HF@HF
TOTAL	-703.327	-703.203	-703.203	-706.69	-706.606	-706.606	-707.048	-706.992	-706.992	-707.183	-707.122	-707.122	-706.737	-704.668
KINETIC	700.547	703.925	703.925	704.017	703.925	703.925	704.419	703.944	703.944	704.736	703.925	703.925	703.954	703.925
ELEC_NUC_ATTRAC	-2452.78	-2455.58	-2455.58	-2456.54	-2455.58	-2455.58	-2457.14	-2455.66	-2455.66	-2457.61	-2455.58	-2455.58	-2456.49	-2455.58
COULOMB	718.572	718.343	718.343	719.059	718.343	718.343	719.32	718.408	718.408	719.557	718.343	718.343	719.106	718.343
HF_EXCHANGE_A	0	0	0	0	0	0	0	0	0	0	0	0	-8.21522	-32.9432
HF_EXCHANGE_B	0	0	0	0	0	0	0	0	0	0	0	0	-8.21522	-32.9432
DFT_EXCHANGE	-59.7345	-59.9501	-59.9501	-65.4891	-65.5455	-65.5455	-65.9736	-66.024	-66.024	-65.7362	-65.6992	-65.6992	-51.4082	0
DFT_CORRELATION	-4.46428	-4.47178	-4.47178	-2.27271	-2.27946	-2.27946	-2.20937	-2.1928	-2.1928	-2.66221	-2.64169	-2.64169	0	0
NUCLEAR_REP	394.531	394.531	394.531	394.531	394.531	394.531	394.531	394.531	394.531	394.531	394.531	394.531	394.531	394.531
n-nonane
E_CONTR	LDA@LDA	LDA@HF	HF@LDA	PBE@PBE	PBE@HF	HF@PBE	SCAN@SCAN	SCAN@HF	HF@SCAN	M06-L@M06-L	M06-L@HF	HF@M06-L	PBE0@PBE0	HF@HF
TOTAL	-351.787	-351.652	-351.652	-354.647	-354.563	-354.563	-354.951	-354.898	-354.898	-355.124	-355.052	-355.052	-354.719	-352.612
KINETIC	348.507	351.998	351.998	352.564	351.998	351.998	352.723	351.999	351.999	352.894	351.998	351.998	352.33	351.998
ELEC_NUC_ATTRAC	-1713.69	-1716.3	-1716.3	-1717.89	-1716.3	-1716.3	-1717.98	-1716.3	-1716.3	-1718.22	-1716.3	-1716.3	-1717.66	-1716.3
COULOMB	617.44	616.93	616.93	617.849	616.93	616.93	617.815	616.928	616.928	617.984	616.93	616.93	617.87	616.93
HF_EXCHANGE_A	0	0	0	0	0	0	0	0	0	0	0	0	-6.71818	-26.9426
HF_EXCHANGE_B	0	0	0	0	0	0	0	0	0	0	0	0	-6.71818	-26.9426
DFT_EXCHANGE	-48.1182	-48.35	-48.35	-53.4303	-53.4471	-53.4471	-53.8955	-53.9268	-53.9268	-53.834	-53.7523	-53.7523	-42.4632	0
DFT_CORRELATION	-4.56707	-4.57553	-4.57553	-2.38228	-2.3886	-2.3886	-2.2636	-2.24422	-2.24422	-2.59363	-2.57248	-2.57248	0	0
NUCLEAR_REP	448.645	448.645	448.645	448.645	448.645	448.645	448.645	448.645	448.645	448.645	448.645	448.645	448.645	448.645
C4H9CHO
E_CONTR	LDA@LDA	LDA@HF	HF@LDA	PBE@PBE	PBE@HF	HF@PBE	SCAN@SCAN	SCAN@HF	HF@SCAN	M06-L@M06-L	M06-L@HF	HF@M06-L	PBE0@PBE0	HF@HF
TOTAL	-269.501	-269.408	-269.408	-271.535	-271.474	-271.474	-271.736	-271.696	-271.696	-271.856	-271.806	-271.806	-271.563	-270.135
KINETIC	267.301	269.66	269.66	270.156	269.66	269.66	270.262	269.664	269.664	270.388	269.66	269.66	269.978	269.66
ELEC_NUC_ATTRAC	-1089.03	-1090.9	-1090.9	-1092.03	-1090.9	-1090.9	-1092.14	-1090.91	-1090.91	-1092.35	-1090.9	-1090.9	-1091.86	-1090.9
COULOMB	359.283	359.034	359.034	359.592	359.034	359.034	359.629	359.047	359.047	359.775	359.034	359.034	359.612	359.034
HF_EXCHANGE_A	0	0	0	0	0	0	0	0	0	0	0	0	-4.70497	-18.868
HF_EXCHANGE_B	0	0	0	0	0	0	0	0	0	0	0	0	-4.70497	-18.868
DFT_EXCHANGE	-33.8141	-33.9614	-33.9614	-37.5041	-37.5126	-37.5126	-37.7972	-37.8142	-37.8142	-37.736	-37.6821	-37.6821	-29.6917	0
DFT_CORRELATION	-3.04168	-3.04691	-3.04691	-1.55668	-1.56167	-1.56167	-1.49645	-1.48407	-1.48407	-1.73924	-1.72447	-1.72447	0	0
NUCLEAR_REP	229.805	229.805	229.805	229.805	229.805	229.805	229.805	229.805	229.805	229.805	229.805	229.805	229.805	229.805
methylpyrazole
E_CONTR	LDA@LDA	LDA@HF	HF@LDA	PBE@PBE	PBE@HF	HF@PBE	SCAN@SCAN	SCAN@HF	HF@SCAN	M06-L@M06-L	M06-L@HF	HF@M06-L	PBE0@PBE0	HF@HF
TOTAL	-263.333	-263.251	-263.251	-265.309	-265.255	-265.255	-265.49	-265.456	-265.456	-265.599	-265.554	-265.554	-265.322	-263.939
KINETIC	261.225	263.391	263.391	264.01	263.391	263.391	264.106	263.4	263.4	264.219	263.391	263.391	263.8	263.391
ELEC_NUC_ATTRAC	-1059.53	-1061.03	-1061.03	-1062.46	-1061.03	-1061.03	-1062.55	-1061.08	-1061.08	-1062.81	-1061.03	-1061.03	-1062.19	-1061.03
COULOMB	347.817	347.331	347.331	348.115	347.331	347.331	348.137	347.376	347.376	348.331	347.331	347.331	348.052	347.331
HF_EXCHANGE_A	0	0	0	0	0	0	0	0	0	0	0	0	-4.50316	-18.039
HF_EXCHANGE_B	0	0	0	0	0	0	0	0	0	0	0	0	-4.50316	-18.039
DFT_EXCHANGE	-32.4563	-32.5473	-32.5473	-35.9659	-35.9281	-35.9281	-36.2091	-36.1862	-36.1862	-36.1232	-36.0423	-36.0423	-28.4326	0
DFT_CORRELATION	-2.84123	-2.84267	-2.84267	-1.4607	-1.46585	-1.46585	-1.42087	-1.41199	-1.41199	-1.66514	-1.65078	-1.65078	0	0
NUCLEAR_REP	222.451	222.451	222.451	222.451	222.451	222.451	222.451	222.451	222.451	222.451	222.451	222.451	222.451	222.451
C4H9NCO
E_CONTR	LDA@LDA	LDA@HF	HF@LDA	PBE@PBE	PBE@HF	HF@PBE	SCAN@SCAN	SCAN@HF	HF@SCAN	M06-L@M06-L	M06-L@HF	HF@M06-L	PBE0@PBE0	HF@HF
TOTAL	-323.279	-323.169	-323.169	-325.671	-325.597	-325.597	-325.897	-325.849	-325.849	-326.041	-325.983	-325.983	-325.691	-324.035
KINETIC	320.74	323.414	323.414	324.096	323.414	323.414	324.163	323.421	323.421	324.359	323.414	323.414	323.861	323.414
ELEC_NUC_ATTRAC	-1306.95	-1308.86	-1308.86	-1310.5	-1308.86	-1308.86	-1310.52	-1308.89	-1308.89	-1310.91	-1308.86	-1308.86	-1310.19	-1308.86
COULOMB	430.163	429.658	429.658	430.547	429.658	429.658	430.524	429.682	429.682	430.795	429.658	429.658	430.479	429.658
HF_EXCHANGE_A	0	0	0	0	0	0	0	0	0	0	0	0	-5.48603	-21.9961
HF_EXCHANGE_B	0	0	0	0	0	0	0	0	0	0	0	0	-5.48603	-21.9961
DFT_EXCHANGE	-39.5034	-39.6512	-39.6512	-43.7891	-43.7804	-43.7804	-44.1008	-44.1114	-44.1114	-44.0265	-43.9535	-43.9535	-34.6141	0
DFT_CORRELATION	-3.47083	-3.4753	-3.4753	-1.76825	-1.77451	-1.77451	-1.71183	-1.69752	-1.69752	-2.00538	-1.98732	-1.98732	0	0
NUCLEAR_REP	275.744	275.744	275.744	275.744	275.744	275.744	275.744	275.744	275.744	275.744	275.744	275.744	275.744	275.744
C3H7NH2
E_CONTR	LDA@LDA	LDA@HF	HF@LDA	PBE@PBE	PBE@HF	HF@PBE	SCAN@SCAN	SCAN@HF	HF@SCAN	M06-L@M06-L	M06-L@HF	HF@M06-L	PBE0@PBE0	HF@HF
TOTAL	-172.972	-172.913	-172.913	-174.323	-174.285	-174.285	-174.459	-174.435	-174.435	-174.54	-174.508	-174.508	-174.349	-173.363
KINETIC	171.477	173.037	173.037	173.362	173.037	173.037	173.425	173.042	173.042	173.52	173.037	173.037	173.245	173.037
ELEC_NUC_ATTRAC	-664.14	-665.372	-665.372	-666.096	-665.372	-665.372	-666.18	-665.396	-665.396	-666.307	-665.372	-665.372	-666	-665.372
COULOMB	213.813	213.651	213.651	214.001	213.651	213.651	214.047	213.672	213.672	214.121	213.651	213.651	214.032	213.651
HF_EXCHANGE_A	0	0	0	0	0	0	0	0	0	0	0	0	-3.16644	-12.6953
HF_EXCHANGE_B	0	0	0	0	0	0	0	0	0	0	0	0	-3.16644	-12.6953
DFT_EXCHANGE	-22.7197	-22.8214	-22.8214	-25.2102	-25.2155	-25.2155	-25.4203	-25.4303	-25.4303	-25.394	-25.3529	-25.3529	-20.0058	0
DFT_CORRELATION	-2.11467	-2.11873	-2.11873	-1.09239	-1.097	-1.097	-1.04231	-1.0349	-1.0349	-1.19192	-1.18249	-1.18249	0	0
NUCLEAR_REP	130.712	130.712	130.712	130.712	130.712	130.712	130.712	130.712	130.712	130.712	130.712	130.712	130.712	130.712
C3H7SH
E_CONTR	LDA@LDA	LDA@HF	HF@LDA	PBE@PBE	PBE@HF	HF@PBE	SCAN@SCAN	SCAN@HF	HF@SCAN	M06-L@M06-L	M06-L@HF	HF@M06-L	PBE0@PBE0	HF@HF
TOTAL	-514.893	-514.831	-514.831	-517.054	-517.014	-517.014	-517.303	-517.278	-517.278	-517.383	-517.349	-517.349	-517.111	-515.864
KINETIC	513.393	515.605	515.605	515.15	515.605	515.605	515.539	515.613	515.613	515.817	515.605	515.605	515.272	515.605
ELEC_NUC_ATTRAC	-1543.97	-1545.93	-1545.93	-1545.87	-1545.93	-1545.93	-1546.36	-1545.96	-1545.96	-1546.78	-1545.93	-1545.93	-1546.06	-1545.93
COULOMB	395.766	395.715	395.715	396.024	395.715	395.715	396.172	395.731	395.731	396.359	395.715	395.715	396.114	395.715
HF_EXCHANGE_A	0	0	0	0	0	0	0	0	0	0	0	0	-5.42115	-21.7263
HF_EXCHANGE_B	0	0	0	0	0	0	0	0	0	0	0	0	-5.42115	-21.7263
DFT_EXCHANGE	-39.453	-39.5834	-39.5834	-43.1153	-43.1542	-43.1542	-43.4578	-43.484	-43.484	-43.3055	-43.2703	-43.2703	-33.7957	0
DFT_CORRELATION	-2.83233	-2.83604	-2.83604	-1.44569	-1.4488	-1.4488	-1.39286	-1.38418	-1.38418	-1.67889	-1.66719	-1.66719	0	0
NUCLEAR_REP	162.202	162.202	162.202	162.202	162.202	162.202	162.202	162.202	162.202	162.202	162.202	162.202	162.202	162.202
C4H9ONO
E_CONTR	LDA@LDA	LDA@HF	HF@LDA	PBE@PBE	PBE@HF	HF@PBE	SCAN@SCAN	SCAN@HF	HF@SCAN	M06-L@M06-L	M06-L@HF	HF@M06-L	PBE0@PBE0	HF@HF
TOTAL	-360.151	-360.025	-360.025	-362.696	-362.608	-362.608	-362.929	-362.869	-362.869	-363.072	-363.003	-363.003	-362.697	-360.922
KINETIC	357.468	360.174	360.174	361.047	360.174	360.174	361.177	360.183	360.183	361.33	360.174	360.174	360.744	360.174
ELEC_NUC_ATTRAC	-1452.45	-1454.58	-1454.58	-1456.28	-1454.58	-1454.58	-1456.46	-1454.61	-1454.61	-1456.76	-1454.58	-1454.58	-1455.93	-1454.58
COULOMB	476.666	476.383	476.383	477.117	476.383	476.383	477.215	476.408	476.408	477.429	476.383	476.383	477.088	476.383
HF_EXCHANGE_A	0	0	0	0	0	0	0	0	0	0	0	0	-5.84469	-23.443
HF_EXCHANGE_B	0	0	0	0	0	0	0	0	0	0	0	0	-5.84469	-23.443
DFT_EXCHANGE	-42.1943	-42.3506	-42.3506	-46.728	-46.7203	-46.7203	-47.052	-47.0568	-47.0568	-46.9459	-46.872	-46.872	-36.8941	0
DFT_CORRELATION	-3.63334	-3.6388	-3.6388	-1.84508	-1.8518	-1.8518	-1.79325	-1.7788	-1.7788	-2.11288	-2.09484	-2.09484	0	0
NUCLEAR_REP	303.989	303.989	303.989	303.989	303.989	303.989	303.989	303.989	303.989	303.989	303.989	303.989	303.989	303.989
C2H5CONH2
E_CONTR	LDA@LDA	LDA@HF	HF@LDA	PBE@PBE	PBE@HF	HF@PBE	SCAN@SCAN	SCAN@HF	HF@SCAN	M06-L@M06-L	M06-L@HF	HF@M06-L	PBE0@PBE0	HF@HF
TOTAL	-246.567	-246.488	-246.488	-248.343	-248.29	-248.29	-248.511	-248.476	-248.476	-248.612	-248.572	-248.572	-248.357	-247.124
KINETIC	244.697	246.658	246.658	247.173	246.658	246.658	247.258	246.667	246.667	247.36	246.658	246.658	246.998	246.658
ELEC_NUC_ATTRAC	-933.482	-935.051	-935.051	-936.093	-935.051	-935.051	-936.249	-935.095	-935.095	-936.435	-935.051	-935.051	-935.921	-935.051
COULOMB	296.558	296.366	296.366	296.83	296.366	296.366	296.933	296.406	296.406	297.064	296.366	296.366	296.845	296.366
HF_EXCHANGE_A	0	0	0	0	0	0	0	0	0	0	0	0	-4.10576	-16.4639
HF_EXCHANGE_B	0	0	0	0	0	0	0	0	0	0	0	0	-4.10576	-16.4639
DFT_EXCHANGE	-29.5905	-29.7073	-29.7073	-32.7705	-32.7739	-32.7739	-33.0115	-33.0218	-33.0218	-32.941	-32.898	-32.898	-25.8979	0
DFT_CORRELATION	-2.57988	-2.58406	-2.58406	-1.31375	-1.31937	-1.31937	-1.27204	-1.26227	-1.26227	-1.49102	-1.47791	-1.47791	0	0
NUCLEAR_REP	177.83	177.83	177.83	177.83	177.83	177.83	177.83	177.83	177.83	177.83	177.83	177.83	177.83	177.83
propylfuran
E_CONTR	LDA@LDA	LDA@HF	HF@LDA	PBE@PBE	PBE@HF	HF@PBE	SCAN@SCAN	SCAN@HF	HF@SCAN	M06-L@M06-L	M06-L@HF	HF@M06-L	PBE0@PBE0	HF@HF
TOTAL	-345.059	-344.943	-344.943	-347.671	-347.595	-347.595	-347.924	-347.875	-347.875	-348.07	-348.008	-348.008	-347.702	-345.874
KINETIC	342.223	345.233	345.233	345.917	345.233	345.233	346.057	345.239	345.239	346.188	345.233	345.233	345.668	345.233
ELEC_NUC_ATTRAC	-1511.28	-1513.52	-1513.52	-1515.16	-1513.52	-1513.52	-1515.28	-1513.56	-1513.56	-1515.56	-1513.52	-1513.52	-1514.87	-1513.52
COULOMB	518.059	517.572	517.572	518.461	517.572	517.572	518.468	517.606	517.606	518.692	517.572	517.572	518.423	517.572
HF_EXCHANGE_A	0	0	0	0	0	0	0	0	0	0	0	0	-6.00205	-24.0594
HF_EXCHANGE_B	0	0	0	0	0	0	0	0	0	0	0	0	-6.00205	-24.0594
DFT_EXCHANGE	-43.186	-43.345	-43.345	-47.8751	-47.8585	-47.8585	-48.2269	-48.2283	-48.2283	-48.1181	-48.0375	-48.0375	-37.8829	0
DFT_CORRELATION	-3.83852	-3.84248	-3.84248	-1.97505	-1.98068	-1.98068	-1.90896	-1.89388	-1.89388	-2.23411	-2.2149	-2.2149	0	0
NUCLEAR_REP	352.964	352.964	352.964	352.964	352.964	352.964	352.964	352.964	352.964	352.964	352.964	352.964	352.964	352.964
CO2
E_CONTR	LDA@LDA	LDA@HF	HF@LDA	PBE@PBE	PBE@HF	HF@PBE	SCAN@SCAN	SCAN@HF	HF@SCAN	M06-L@M06-L	M06-L@HF	HF@M06-L	PBE0@PBE0	HF@HF
TOTAL	-187.281	-187.23	-187.23	-188.487	-188.45	-188.45	-188.586	-188.561	-188.561	-188.66	-188.637	-188.637	-188.473	-187.719
KINETIC	186.157	187.331	187.331	187.809	187.331	187.331	187.793	187.336	187.336	187.94	187.331	187.331	187.671	187.331
ELEC_NUC_ATTRAC	-557.868	-558.775	-558.775	-559.671	-558.775	-558.775	-559.66	-558.798	-558.798	-559.992	-558.775	-558.775	-559.481	-558.775
COULOMB	147.671	147.512	147.512	147.897	147.512	147.512	147.915	147.531	147.531	148.138	147.512	147.512	147.851	147.512
HF_EXCHANGE_A	0	0	0	0	0	0	0	0	0	0	0	0	-2.69578	-10.8068
HF_EXCHANGE_B	0	0	0	0	0	0	0	0	0	0	0	0	-2.69578	-10.8068
DFT_EXCHANGE	-19.5497	-19.6036	-19.6036	-21.6109	-21.6017	-21.6017	-21.7261	-21.7277	-21.7277	-21.6796	-21.6449	-21.6449	-16.9494	0
DFT_CORRELATION	-1.5192	-1.52066	-1.52066	-0.738382	-0.742573	-0.742573	-0.735675	-0.730548	-0.730548	-0.894721	-0.886128	-0.886128	0	0
NUCLEAR_REP	57.8275	57.8275	57.8275	57.8275	57.8275	57.8275	57.8275	57.8275	57.8275	57.8275	57.8275	57.8275	57.8275	57.8275
CO
E_CONTR	LDA@LDA	LDA@HF	HF@LDA	PBE@PBE	PBE@HF	HF@PBE	SCAN@SCAN	SCAN@HF	HF@SCAN	M06-L@M06-L	M06-L@HF	HF@M06-L	PBE0@PBE0	HF@HF
TOTAL	-112.475	-112.447	-112.447	-113.239	-113.22	-113.22	-113.304	-113.292	-113.292	-113.349	-113.336	-113.336	-113.235	-112.788
KINETIC	111.781	112.591	112.591	112.824	112.591	112.591	112.873	112.593	112.593	112.936	112.591	112.591	112.762	112.591
ELEC_NUC_ATTRAC	-309.722	-310.51	-310.51	-310.867	-310.51	-310.51	-310.953	-310.519	-310.519	-311.097	-310.51	-310.51	-310.81	-310.51
COULOMB	76.0559	76.1017	76.1017	76.2085	76.1017	76.1017	76.2574	76.1089	76.1089	76.3585	76.1017	76.1017	76.2178	76.1017
HF_EXCHANGE_A	0	0	0	0	0	0	0	0	0	0	0	0	-1.66225	-6.66066
HF_EXCHANGE_B	0	0	0	0	0	0	0	0	0	0	0	0	-1.66225	-6.66066
DFT_EXCHANGE	-11.9925	-12.0315	-12.0315	-13.3073	-13.3031	-13.3031	-13.3866	-13.3821	-13.3821	-13.3523	-13.3292	-13.3292	-10.4312	0
DFT_CORRELATION	-0.948082	-0.949192	-0.949192	-0.448058	-0.450457	-0.450457	-0.446184	-0.444128	-0.444128	-0.544822	-0.540426	-0.540426	0	0
NUCLEAR_REP	22.3511	22.3511	22.3511	22.3511	22.3511	22.3511	22.3511	22.3511	22.3511	22.3511	22.3511	22.3511	22.3511	22.3511
dimethyloxirane
E_CONTR	LDA@LDA	LDA@HF	HF@LDA	PBE@PBE	PBE@HF	HF@PBE	SCAN@SCAN	SCAN@HF	HF@SCAN	M06-L@M06-L	M06-L@HF	HF@M06-L	PBE0@PBE0	HF@HF
TOTAL	-230.523	-230.446	-230.446	-232.238	-232.187	-232.187	-232.404	-232.371	-232.371	-232.508	-232.467	-232.467	-232.259	-231.05
KINETIC	228.672	230.619	230.619	231.079	230.619	230.619	231.177	230.624	230.624	231.243	230.619	230.619	230.917	230.619
ELEC_NUC_ATTRAC	-900.763	-902.35	-902.35	-903.287	-902.35	-902.35	-903.419	-902.367	-902.367	-903.54	-902.35	-902.35	-903.141	-902.35
COULOMB	291.784	291.627	291.627	292.043	291.627	291.627	292.106	291.641	291.641	292.208	291.627	291.627	292.07	291.627
HF_EXCHANGE_A	0	0	0	0	0	0	0	0	0	0	0	0	-3.96917	-15.9166
HF_EXCHANGE_B	0	0	0	0	0	0	0	0	0	0	0	0	-3.96917	-15.9166
DFT_EXCHANGE	-28.5551	-28.6771	-28.6771	-31.6513	-31.6576	-31.6576	-31.8936	-31.9055	-31.9055	-31.838	-31.7956	-31.7956	-25.0519	0
DFT_CORRELATION	-2.54755	-2.55197	-2.55197	-1.30762	-1.31247	-1.31247	-1.25995	-1.24992	-1.24992	-1.46626	-1.45448	-1.45448	0	0
NUCLEAR_REP	180.886	180.886	180.886	180.886	180.886	180.886	180.886	180.886	180.886	180.886	180.886	180.886	180.886	180.886
heptatriyne
E_CONTR	LDA@LDA	LDA@HF	HF@LDA	PBE@PBE	PBE@HF	HF@PBE	SCAN@SCAN	SCAN@HF	HF@SCAN	M06-L@M06-L	M06-L@HF	HF@M06-L	PBE0@PBE0	HF@HF
TOTAL	-266.604	-266.511	-266.511	-268.736	-268.672	-268.672	-268.921	-268.879	-268.879	-269.057	-269.004	-269.004	-268.739	-267.323
KINETIC	264.441	266.755	266.755	267.409	266.755	266.755	267.437	266.759	266.759	267.618	266.755	266.755	267.209	266.755
ELEC_NUC_ATTRAC	-1008.81	-1010.09	-1010.09	-1011.94	-1010.09	-1010.09	-1011.8	-1010.1	-1010.1	-1012.26	-1010.09	-1010.09	-1011.55	-1010.09
COULOMB	320.233	319.353	319.353	320.556	319.353	319.353	320.394	319.362	319.362	320.733	319.353	319.353	320.366	319.353
HF_EXCHANGE_A	0	0	0	0	0	0	0	0	0	0	0	0	-4.68584	-18.7623
HF_EXCHANGE_B	0	0	0	0	0	0	0	0	0	0	0	0	-4.68584	-18.7623
DFT_EXCHANGE	-33.6936	-33.7578	-33.7578	-37.469	-37.3957	-37.3957	-37.6899	-37.6455	-37.6455	-37.6173	-37.5149	-37.5149	-29.5691	0
DFT_CORRELATION	-2.95722	-2.95532	-2.95532	-1.47504	-1.47797	-1.47797	-1.44694	-1.43637	-1.43637	-1.71283	-1.69096	-1.69096	0	0
NUCLEAR_REP	194.181	194.181	194.181	194.181	194.181	194.181	194.181	194.181	194.181	194.181	194.181	194.181	194.181	194.181
pentadiene
E_CONTR	LDA@LDA	LDA@HF	HF@LDA	PBE@PBE	PBE@HF	HF@PBE	SCAN@SCAN	SCAN@HF	HF@SCAN	M06-L@M06-L	M06-L@HF	HF@M06-L	PBE0@PBE0	HF@HF
TOTAL	-193.549	-193.478	-193.478	-195.119	-195.072	-195.072	-195.273	-195.243	-195.243	-195.367	-195.324	-195.324	-195.144	-194.041
KINETIC	191.854	193.667	193.667	194.051	193.667	193.667	194.108	193.671	193.671	194.233	193.667	193.667	193.919	193.667
ELEC_NUC_ATTRAC	-755.761	-756.949	-756.949	-758.051	-756.949	-756.949	-758.042	-756.97	-756.97	-758.266	-756.949	-756.949	-757.86	-756.949
COULOMB	245.402	244.939	244.939	245.629	244.939	244.939	245.581	244.957	244.957	245.727	244.939	244.939	245.574	244.939
HF_EXCHANGE_A	0	0	0	0	0	0	0	0	0	0	0	0	-3.58426	-14.3626
HF_EXCHANGE_B	0	0	0	0	0	0	0	0	0	0	0	0	-3.58426	-14.3626
DFT_EXCHANGE	-25.6989	-25.7873	-25.7873	-28.5655	-28.5428	-28.5428	-28.7826	-28.7749	-28.7749	-28.7428	-28.6771	-28.6771	-22.6357	0
DFT_CORRELATION	-2.37359	-2.37528	-2.37528	-1.21148	-1.21404	-1.21404	-1.16456	-1.15488	-1.15488	-1.34577	-1.33161	-1.33161	0	0
NUCLEAR_REP	153.028	153.028	153.028	153.028	153.028	153.028	153.028	153.028	153.028	153.028	153.028	153.028	153.028	153.028
n-hexane
E_CONTR	LDA@LDA	LDA@HF	HF@LDA	PBE@PBE	PBE@HF	HF@PBE	SCAN@SCAN	SCAN@HF	HF@SCAN	M06-L@M06-L	M06-L@HF	HF@M06-L	PBE0@PBE0	HF@HF
TOTAL	-234.912	-234.822	-234.822	-236.83	-236.774	-236.774	-237.033	-236.998	-236.998	-237.151	-237.102	-237.102	-236.878	-235.464
KINETIC	232.722	235.046	235.046	235.43	235.046	235.046	235.535	235.046	235.046	235.656	235.046	235.046	235.276	235.046
ELEC_NUC_ATTRAC	-1031.1	-1032.82	-1032.82	-1033.9	-1032.82	-1032.82	-1033.95	-1032.82	-1032.82	-1034.12	-1032.82	-1032.82	-1033.74	-1032.82
COULOMB	355.77	355.417	355.417	356.039	355.417	355.417	356.019	355.415	355.415	356.136	355.417	355.417	356.053	355.417
HF_EXCHANGE_A	0	0	0	0	0	0	0	0	0	0	0	0	-4.50694	-18.0733
HF_EXCHANGE_B	0	0	0	0	0	0	0	0	0	0	0	0	-4.50694	-18.0733
DFT_EXCHANGE	-32.2678	-32.4224	-32.4224	-35.8406	-35.8508	-35.8508	-36.1554	-36.1741	-36.1741	-36.1244	-36.0651	-36.0651	-28.4872	0
DFT_CORRELATION	-3.07599	-3.08172	-3.08172	-1.60051	-1.60495	-1.60495	-1.51891	-1.5062	-1.5062	-1.73337	-1.7191	-1.7191	0	0
NUCLEAR_REP	243.038	243.038	243.038	243.038	243.038	243.038	243.038	243.038	243.038	243.038	243.038	243.038	243.038	243.038
1-pentene
E_CONTR	LDA@LDA	LDA@HF	HF@LDA	PBE@PBE	PBE@HF	HF@PBE	SCAN@SCAN	SCAN@HF	HF@SCAN	M06-L@M06-L	M06-L@HF	HF@M06-L	PBE0@PBE0	HF@HF
TOTAL	-194.744	-194.671	-194.671	-196.331	-196.285	-196.285	-196.493	-196.464	-196.464	-196.59	-196.548	-196.548	-196.364	-195.223
KINETIC	192.984	194.858	194.858	195.212	194.858	194.858	195.285	194.86	194.86	195.398	194.858	194.858	195.083	194.858
ELEC_NUC_ATTRAC	-790.591	-791.91	-791.91	-792.902	-791.91	-791.91	-792.925	-791.923	-791.923	-793.108	-791.91	-791.91	-792.75	-791.91
COULOMB	262.431	262.062	262.062	262.656	262.062	262.062	262.628	262.073	262.073	262.749	262.062	262.062	262.64	262.062
HF_EXCHANGE_A	0	0	0	0	0	0	0	0	0	0	0	0	-3.67679	-14.7384
HF_EXCHANGE_B	0	0	0	0	0	0	0	0	0	0	0	0	-3.67679	-14.7384
DFT_EXCHANGE	-26.3365	-26.4458	-26.4458	-29.2669	-29.2601	-29.2601	-29.5079	-29.5119	-29.5119	-29.4768	-29.4182	-29.4182	-23.2283	0
DFT_CORRELATION	-2.47593	-2.47923	-2.47923	-1.27515	-1.2784	-1.2784	-1.21706	-1.20702	-1.20702	-1.39614	-1.3831	-1.3831	0	0
NUCLEAR_REP	169.245	169.245	169.245	169.245	169.245	169.245	169.245	169.245	169.245	169.245	169.245	169.245	169.245	169.245
C3H7S_2
E_CONTR	LDA@LDA	LDA@HF	HF@LDA	PBE@PBE	PBE@HF	HF@PBE	SCAN@SCAN	SCAN@HF	HF@SCAN	M06-L@M06-L	M06-L@HF	HF@M06-L	PBE0@PBE0	HF@HF
TOTAL	-1028.64	-1028.51	-1028.51	-1032.93	-1032.85	-1032.85	-1033.43	-1033.37	-1033.37	-1033.58	-1033.51	-1033.51	-1033.04	-1030.57
KINETIC	1025.62	1030.06	1030.06	1029.13	1030.06	1030.06	1029.91	1030.07	1030.07	1030.44	1030.06	1030.06	1029.36	1030.06
ELEC_NUC_ATTRAC	-3483.47	-3487.42	-3487.42	-3487.31	-3487.42	-3487.42	-3488.27	-3487.45	-3487.45	-3489.09	-3487.42	-3487.42	-3487.64	-3487.42
COULOMB	989.676	989.575	989.575	990.235	989.575	989.575	990.492	989.592	989.592	990.885	989.575	989.575	990.366	989.575
HF_EXCHANGE_A	0	0	0	0	0	0	0	0	0	0	0	0	-10.7584	-43.1218
HF_EXCHANGE_B	0	0	0	0	0	0	0	0	0	0	0	0	-10.7584	-43.1218
DFT_EXCHANGE	-78.3476	-78.6066	-78.6066	-85.5844	-85.6644	-85.6644	-86.2517	-86.3105	-86.3105	-85.9254	-85.8654	-85.8654	-67.0658	0
DFT_CORRELATION	-5.57171	-5.57876	-5.57876	-2.85282	-2.85833	-2.85833	-2.75676	-2.73792	-2.73792	-3.33941	-3.31583	-3.31583	0	0
NUCLEAR_REP	523.455	523.455	523.455	523.455	523.455	523.455	523.455	523.455	523.455	523.455	523.455	523.455	523.455	523.455
HCO2C5H11
E_CONTR	LDA@LDA	LDA@HF	HF@LDA	PBE@PBE	PBE@HF	HF@PBE	SCAN@SCAN	SCAN@HF	HF@SCAN	M06-L@M06-L	M06-L@HF	HF@M06-L	PBE0@PBE0	HF@HF
TOTAL	-383.214	-383.084	-383.084	-386.005	-385.918	-385.918	-386.278	-386.22	-386.22	-386.437	-386.367	-386.367	-386.034	-384.088
KINETIC	380.214	383.384	383.384	384.14	383.384	383.384	384.296	383.391	383.391	384.444	383.384	383.384	383.87	383.384
ELEC_NUC_ATTRAC	-1622.96	-1625.56	-1625.56	-1627.12	-1625.56	-1625.56	-1627.31	-1625.59	-1625.59	-1627.59	-1625.56	-1625.56	-1626.86	-1625.56
COULOMB	547.068	546.836	546.836	547.527	546.836	546.836	547.612	546.861	546.861	547.824	546.836	546.836	547.556	546.836
HF_EXCHANGE_A	0	0	0	0	0	0	0	0	0	0	0	0	-6.46976	-25.9508
HF_EXCHANGE_B	0	0	0	0	0	0	0	0	0	0	0	0	-6.46976	-25.9508
DFT_EXCHANGE	-46.5826	-46.7853	-46.7853	-51.6087	-51.6265	-51.6265	-52.0002	-52.0287	-52.0287	-51.8941	-51.8303	-51.8303	-40.8141	0
DFT_CORRELATION	-4.10441	-4.11178	-4.11178	-2.09788	-2.10516	-2.10516	-2.02445	-2.00718	-2.00718	-2.37027	-2.35041	-2.35041	0	0
NUCLEAR_REP	363.15	363.15	363.15	363.15	363.15	363.15	363.15	363.15	363.15	363.15	363.15	363.15	363.15	363.15
methylcyclohexa-1,4-diene
E_CONTR	LDA@LDA	LDA@HF	HF@LDA	PBE@PBE	PBE@HF	HF@PBE	SCAN@SCAN	SCAN@HF	HF@SCAN	M06-L@M06-L	M06-L@HF	HF@M06-L	PBE0@PBE0	HF@HF
TOTAL	-270.301	-270.202	-270.202	-272.469	-272.405	-272.405	-272.686	-272.645	-272.645	-272.808	-272.754	-272.754	-272.507	-270.976
KINETIC	267.905	270.498	270.498	270.978	270.498	270.498	271.075	270.502	270.502	271.221	270.498	270.498	270.794	270.498
ELEC_NUC_ATTRAC	-1201.8	-1203.56	-1203.56	-1204.98	-1203.56	-1203.56	-1205	-1203.58	-1203.58	-1205.26	-1203.56	-1203.56	-1204.74	-1203.56
COULOMB	415.863	415.267	415.267	416.156	415.267	415.267	416.099	415.289	415.289	416.279	415.267	415.267	416.102	415.267
HF_EXCHANGE_A	0	0	0	0	0	0	0	0	0	0	0	0	-4.97496	-19.9422
HF_EXCHANGE_B	0	0	0	0	0	0	0	0	0	0	0	0	-4.97496	-19.9422
DFT_EXCHANGE	-35.6979	-35.8338	-35.8338	-39.6325	-39.6162	-39.6162	-39.9381	-39.9417	-39.9417	-39.8658	-39.7929	-39.7929	-31.4177	0
DFT_CORRELATION	-3.27278	-3.27586	-3.27586	-1.69284	-1.69654	-1.69654	-1.62733	-1.61314	-1.61314	-1.88679	-1.86955	-1.86955	0	0
NUCLEAR_REP	286.701	286.701	286.701	286.701	286.701	286.701	286.701	286.701	286.701	286.701	286.701	286.701	286.701	286.701
eq-methylcyclohexene
E_CONTR	LDA@LDA	LDA@HF	HF@LDA	PBE@PBE	PBE@HF	HF@PBE	SCAN@SCAN	SCAN@HF	HF@SCAN	M06-L@M06-L	M06-L@HF	HF@M06-L	PBE0@PBE0	HF@HF
TOTAL	-271.508	-271.407	-271.407	-273.693	-273.628	-273.628	-273.918	-273.877	-273.877	-274.044	-273.99	-273.99	-273.739	-272.165
KINETIC	269.045	271.705	271.705	272.151	271.705	271.705	272.265	271.707	271.707	272.398	271.705	271.705	271.968	271.705
ELEC_NUC_ATTRAC	-1242.04	-1243.91	-1243.91	-1245.24	-1243.91	-1243.91	-1245.28	-1243.92	-1243.92	-1245.5	-1243.91	-1243.91	-1245.03	-1243.91
COULOMB	435.637	435.111	435.111	435.927	435.111	435.111	435.879	435.117	435.117	436.033	435.111	435.111	435.902	435.111
HF_EXCHANGE_A	0	0	0	0	0	0	0	0	0	0	0	0	-5.06784	-20.3207
HF_EXCHANGE_B	0	0	0	0	0	0	0	0	0	0	0	0	-5.06784	-20.3207
DFT_EXCHANGE	-36.3457	-36.5023	-36.5023	-40.3418	-40.3413	-40.3413	-40.6711	-40.6864	-40.6864	-40.6065	-40.542	-40.542	-32.0178	0
DFT_CORRELATION	-3.37595	-3.3806	-3.3806	-1.75849	-1.76265	-1.76265	-1.68191	-1.66715	-1.66715	-1.94038	-1.92405	-1.92405	0	0
NUCLEAR_REP	305.571	305.571	305.571	305.571	305.571	305.571	305.571	305.571	305.571	305.571	305.571	305.571	305.571	305.571
H2C-C5-CH2
E_CONTR	LDA@LDA	LDA@HF	HF@LDA	PBE@PBE	PBE@HF	HF@PBE	SCAN@SCAN	SCAN@HF	HF@SCAN	M06-L@M06-L	M06-L@HF	HF@M06-L	PBE0@PBE0	HF@HF
TOTAL	-266.602	-266.503	-266.503	-268.734	-268.663	-268.663	-268.917	-268.869	-268.869	-269.048	-268.983	-268.983	-268.728	-267.292
KINETIC	264.438	266.728	266.728	267.407	266.728	266.728	267.437	266.734	266.734	267.618	266.728	266.728	267.198	266.728
ELEC_NUC_ATTRAC	-1010.33	-1011.47	-1011.47	-1013.46	-1011.47	-1011.47	-1013.31	-1011.49	-1011.49	-1013.79	-1011.47	-1011.47	-1013.04	-1011.47
COULOMB	320.884	319.882	319.882	321.204	319.882	319.882	321.037	319.898	319.898	321.388	319.882	319.882	320.982	319.882
HF_EXCHANGE_A	0	0	0	0	0	0	0	0	0	0	0	0	-4.68063	-18.7413
HF_EXCHANGE_B	0	0	0	0	0	0	0	0	0	0	0	0	-4.68063	-18.7413
DFT_EXCHANGE	-33.6882	-33.7399	-33.7399	-37.4623	-37.3766	-37.3766	-37.6783	-37.6236	-37.6236	-37.5995	-37.4841	-37.4841	-29.5615	0
DFT_CORRELATION	-2.9569	-2.95406	-2.95406	-1.4754	-1.47712	-1.47712	-1.44936	-1.43768	-1.43768	-1.71449	-1.68999	-1.68999	0	0
NUCLEAR_REP	195.053	195.053	195.053	195.053	195.053	195.053	195.053	195.053	195.053	195.053	195.053	195.053	195.053	195.053
C2H5CCNCHCH3
E_CONTR	LDA@LDA	LDA@HF	HF@LDA	PBE@PBE	PBE@HF	HF@PBE	SCAN@SCAN	SCAN@HF	HF@SCAN	M06-L@M06-L	M06-L@HF	HF@M06-L	PBE0@PBE0	HF@HF
TOTAL	-286.274	-286.174	-286.174	-288.521	-288.455	-288.455	-288.736	-288.694	-288.694	-288.872	-288.817	-288.817	-288.547	-286.995
KINETIC	283.867	286.446	286.446	287.031	286.446	286.446	287.123	286.451	286.451	287.298	286.446	286.446	286.83	286.446
ELEC_NUC_ATTRAC	-1203.55	-1205.26	-1205.26	-1206.88	-1205.26	-1205.26	-1206.86	-1205.27	-1205.27	-1207.22	-1205.26	-1205.26	-1206.57	-1205.26
COULOMB	404.701	404.058	404.058	405.05	404.058	404.058	404.971	404.07	404.07	405.216	404.058	404.058	404.953	404.058
HF_EXCHANGE_A	0	0	0	0	0	0	0	0	0	0	0	0	-5.09886	-20.4336
HF_EXCHANGE_B	0	0	0	0	0	0	0	0	0	0	0	0	-5.09886	-20.4336
DFT_EXCHANGE	-36.6204	-36.7473	-36.7473	-40.672	-40.6441	-40.6441	-40.9662	-40.9578	-40.9578	-40.8947	-40.8101	-40.8101	-32.1835	0
DFT_CORRELATION	-3.29701	-3.29984	-3.29984	-1.67949	-1.68399	-1.68399	-1.62268	-1.61011	-1.61011	-1.8973	-1.87932	-1.87932	0	0
NUCLEAR_REP	268.625	268.625	268.625	268.625	268.625	268.625	268.625	268.625	268.625	268.625	268.625	268.625	268.625	268.625
ax-methylcyclohexene
E_CONTR	LDA@LDA	LDA@HF	HF@LDA	PBE@PBE	PBE@HF	HF@PBE	SCAN@SCAN	SCAN@HF	HF@SCAN	M06-L@M06-L	M06-L@HF	HF@M06-L	PBE0@PBE0	HF@HF
TOTAL	-271.428	-271.324	-271.324	-273.611	-273.543	-273.543	-273.831	-273.788	-273.788	-273.957	-273.901	-273.901	-273.65	-272.057
KINETIC	268.956	271.587	271.587	272.064	271.587	271.587	272.18	271.591	271.591	272.301	271.587	271.587	271.87	271.587
ELEC_NUC_ATTRAC	-1256.37	-1258.18	-1258.18	-1259.58	-1258.18	-1258.18	-1259.63	-1258.2	-1258.2	-1259.84	-1258.18	-1258.18	-1259.35	-1258.18
COULOMB	442.698	442.138	442.138	442.994	442.138	442.138	442.959	442.159	442.159	443.113	442.138	442.138	442.966	442.138
HF_EXCHANGE_A	0	0	0	0	0	0	0	0	0	0	0	0	-5.05781	-20.2813
HF_EXCHANGE_B	0	0	0	0	0	0	0	0	0	0	0	0	-5.05781	-20.2813
DFT_EXCHANGE	-36.2967	-36.4518	-36.4518	-40.2885	-40.2854	-40.2854	-40.6124	-40.6248	-40.6248	-40.5339	-40.4704	-40.4704	-31.9775	0
DFT_CORRELATION	-3.37321	-3.37777	-3.37777	-1.75913	-1.76358	-1.76358	-1.68505	-1.67054	-1.67054	-1.95307	-1.93591	-1.93591	0	0
NUCLEAR_REP	312.958	312.958	312.958	312.958	312.958	312.958	312.958	312.958	312.958	312.958	312.958	312.958	312.958	312.958
C2H5CClCHCH3
E_CONTR	LDA@LDA	LDA@HF	HF@LDA	PBE@PBE	PBE@HF	HF@PBE	SCAN@SCAN	SCAN@HF	HF@SCAN	M06-L@M06-L	M06-L@HF	HF@M06-L	PBE0@PBE0	HF@HF
TOTAL	-652.924	-652.834	-652.834	-655.785	-655.727	-655.727	-656.113	-656.078	-656.078	-656.221	-656.173	-656.173	-655.851	-654.168
KINETIC	650.786	653.813	653.813	653.448	653.813	653.813	653.733	653.819	653.819	654.223	653.813	653.813	653.53	653.813
ELEC_NUC_ATTRAC	-2115.1	-2117.71	-2117.71	-2117.98	-2117.71	-2117.71	-2118.27	-2117.73	-2117.73	-2119.04	-2117.71	-2117.71	-2118.1	-2117.71
COULOMB	581.138	580.977	580.977	581.523	580.977	580.977	581.562	580.988	580.988	581.917	580.977	580.977	581.583	580.977
HF_EXCHANGE_A	0	0	0	0	0	0	0	0	0	0	0	0	-7.07466	-28.3509
HF_EXCHANGE_B	0	0	0	0	0	0	0	0	0	0	0	0	-7.07466	-28.3509
DFT_EXCHANGE	-51.433	-51.5958	-51.5958	-56.3019	-56.332	-56.332	-56.7298	-56.7639	-56.7639	-56.5319	-56.4763	-56.4763	-44.1636	0
DFT_CORRELATION	-3.76743	-3.77152	-3.77152	-1.92463	-1.92878	-1.92878	-1.86026	-1.84801	-1.84801	-2.2467	-2.23026	-2.23026	0	0
NUCLEAR_REP	285.453	285.453	285.453	285.453	285.453	285.453	285.453	285.453	285.453	285.453	285.453	285.453	285.453	285.453
butanediol
E_CONTR	LDA@LDA	LDA@HF	HF@LDA	PBE@PBE	PBE@HF	HF@PBE	SCAN@SCAN	SCAN@HF	HF@SCAN	M06-L@M06-L	M06-L@HF	HF@M06-L	PBE0@PBE0	HF@HF
TOTAL	-306.478	-306.384	-306.384	-308.652	-308.59	-308.59	-308.865	-308.825	-308.825	-308.984	-308.939	-308.939	-308.676	-307.149
KINETIC	304.133	306.628	306.628	307.186	306.628	306.628	307.329	306.638	306.638	307.418	306.628	306.628	306.986	306.628
ELEC_NUC_ATTRAC	-1248.69	-1250.97	-1250.97	-1251.9	-1250.97	-1250.97	-1252.19	-1251.01	-1251.01	-1252.29	-1250.97	-1250.97	-1251.79	-1250.97
COULOMB	413.248	413.304	413.304	413.578	413.304	413.304	413.779	413.344	413.344	413.846	413.304	413.304	413.692	413.304
HF_EXCHANGE_A	0	0	0	0	0	0	0	0	0	0	0	0	-5.0893	-20.4134
HF_EXCHANGE_B	0	0	0	0	0	0	0	0	0	0	0	0	-5.0893	-20.4134
DFT_EXCHANGE	-36.669	-36.8404	-36.8404	-40.5873	-40.6156	-40.6156	-40.9035	-40.9322	-40.9322	-40.8024	-40.7676	-40.7676	-32.0973	0
DFT_CORRELATION	-3.21386	-3.22097	-3.22097	-1.64479	-1.65233	-1.65233	-1.58696	-1.57549	-1.57549	-1.86361	-1.8494	-1.8494	0	0
NUCLEAR_REP	264.712	264.712	264.712	264.712	264.712	264.712	264.712	264.712	264.712	264.712	264.712	264.712	264.712	264.712
methylcyclohexa-1,3-diene
E_CONTR	LDA@LDA	LDA@HF	HF@LDA	PBE@PBE	PBE@HF	HF@PBE	SCAN@SCAN	SCAN@HF	HF@SCAN	M06-L@M06-L	M06-L@HF	HF@M06-L	PBE0@PBE0	HF@HF
TOTAL	-270.308	-270.208	-270.208	-272.476	-272.411	-272.411	-272.692	-272.651	-272.651	-272.815	-272.761	-272.761	-272.513	-270.978
KINETIC	267.91	270.506	270.506	270.984	270.506	270.506	271.081	270.51	270.51	271.227	270.506	270.506	270.8	270.506
ELEC_NUC_ATTRAC	-1200.84	-1202.6	-1202.6	-1204.03	-1202.6	-1202.6	-1204.04	-1202.63	-1202.63	-1204.31	-1202.6	-1202.6	-1203.78	-1202.6
COULOMB	415.39	414.79	414.79	415.686	414.79	414.79	415.628	414.814	414.814	415.812	414.79	414.79	415.629	414.79
HF_EXCHANGE_A	0	0	0	0	0	0	0	0	0	0	0	0	-4.97487	-19.942
HF_EXCHANGE_B	0	0	0	0	0	0	0	0	0	0	0	0	-4.97487	-19.942
DFT_EXCHANGE	-35.7029	-35.8385	-35.8385	-39.6365	-39.6197	-39.6197	-39.9413	-39.9444	-39.9444	-39.8693	-39.7963	-39.7963	-31.4214	0
DFT_CORRELATION	-3.27313	-3.27619	-3.27619	-1.69374	-1.69743	-1.69743	-1.62867	-1.61458	-1.61458	-1.88817	-1.87085	-1.87085	0	0
NUCLEAR_REP	286.213	286.213	286.213	286.213	286.213	286.213	286.213	286.213	286.213	286.213	286.213	286.213	286.213	286.213
H2O
E_CONTR	LDA@LDA	LDA@HF	HF@LDA	PBE@PBE	PBE@HF	HF@PBE	SCAN@SCAN	SCAN@HF	HF@SCAN	M06-L@M06-L	M06-L@HF	HF@M06-L	PBE0@PBE0	HF@HF
TOTAL	-75.9114	-75.8975	-75.8975	-76.3865	-76.3772	-76.3772	-76.4255	-76.4206	-76.4206	-76.4522	-76.4473	-76.4473	-76.3855	-76.0647
KINETIC	75.4673	75.9399	75.9399	76.0888	75.9399	75.9399	76.1425	75.9534	75.9534	76.1479	75.9399	75.9399	76.051	75.9399
ELEC_NUC_ATTRAC	-198.198	-198.764	-198.764	-198.858	-198.764	-198.764	-199.032	-198.81	-198.81	-199.013	-198.764	-198.764	-198.872	-198.764
COULOMB	46.4826	46.6281	46.6281	46.5496	46.6281	46.6281	46.6943	46.6675	46.6675	46.6728	46.6281	46.6281	46.6112	46.6281
HF_EXCHANGE_A	0	0	0	0	0	0	0	0	0	0	0	0	-1.11404	-4.46544
HF_EXCHANGE_B	0	0	0	0	0	0	0	0	0	0	0	0	-1.11404	-4.46544
DFT_EXCHANGE	-8.06543	-8.10061	-8.10061	-8.90557	-8.91548	-8.91548	-8.97495	-8.97648	-8.97648	-8.95305	-8.94604	-8.94604	-7.00977	0
DFT_CORRELATION	-0.660994	-0.663096	-0.663096	-0.323989	-0.327978	-0.327978	-0.317552	-0.317629	-0.317629	-0.369341	-0.367502	-0.367502	0	0
NUCLEAR_REP	9.06265	9.06265	9.06265	9.06265	9.06265	9.06265	9.06265	9.06265	9.06265	9.06265	9.06265	9.06265	9.06265	9.06265
methylpyrrole
E_CONTR	LDA@LDA	LDA@HF	HF@LDA	PBE@PBE	PBE@HF	HF@PBE	SCAN@SCAN	SCAN@HF	HF@SCAN	M06-L@M06-L	M06-L@HF	HF@M06-L	PBE0@PBE0	HF@HF
TOTAL	-247.363	-247.283	-247.283	-249.275	-249.222	-249.222	-249.456	-249.423	-249.423	-249.563	-249.519	-249.519	-249.297	-247.952
KINETIC	245.299	247.464	247.464	247.992	247.464	247.464	248.081	247.471	247.471	248.188	247.464	247.464	247.807	247.464
ELEC_NUC_ATTRAC	-1018.49	-1019.97	-1019.97	-1021.3	-1019.97	-1019.97	-1021.37	-1020.02	-1020.02	-1021.61	-1019.97	-1019.97	-1021.05	-1019.97
COULOMB	339.054	338.545	338.545	339.322	338.545	338.545	339.325	338.594	338.594	339.506	338.545	338.545	339.266	338.545
HF_EXCHANGE_A	0	0	0	0	0	0	0	0	0	0	0	0	-4.37376	-17.5218
HF_EXCHANGE_B	0	0	0	0	0	0	0	0	0	0	0	0	-4.37376	-17.5218
DFT_EXCHANGE	-31.468	-31.5631	-31.5631	-34.8928	-34.86	-34.86	-35.1412	-35.1244	-35.1244	-35.0631	-34.9874	-34.9874	-27.6176	0
DFT_CORRELATION	-2.81017	-2.81157	-2.81157	-1.44995	-1.45426	-1.45426	-1.40402	-1.3944	-1.3944	-1.63804	-1.62313	-1.62313	0	0
NUCLEAR_REP	221.05	221.05	221.05	221.05	221.05	221.05	221.05	221.05	221.05	221.05	221.05	221.05	221.05	221.05
H2
E_CONTR	LDA@LDA	LDA@HF	HF@LDA	PBE@PBE	PBE@HF	HF@PBE	SCAN@SCAN	SCAN@HF	HF@SCAN	M06-L@M06-L	M06-L@HF	HF@M06-L	PBE0@PBE0	HF@HF
TOTAL	-1.13758	-1.13687	-1.13687	-1.1666	-1.16581	-1.16581	-1.1717	-1.17132	-1.17132	-1.17378	-1.1721	-1.1721	-1.1689	-1.13331
KINETIC	1.09801	1.11551	1.11551	1.13114	1.11551	1.11551	1.13327	1.1155	1.1155	1.1424	1.11551	1.11551	1.12793	1.11551
ELEC_NUC_ATTRAC	-3.58063	-3.60871	-3.60871	-3.62195	-3.60871	-3.60871	-3.6275	-3.60865	-3.60865	-3.63699	-3.60871	-3.60871	-3.62087	-3.60871
COULOMB	1.29034	1.31003	1.31003	1.30698	1.31003	1.31003	1.31293	1.30996	1.30996	1.31621	1.31003	1.31003	1.31023	1.31003
HF_EXCHANGE_A	0	0	0	0	0	0	0	0	0	0	0	0	-0.081889	-0.327509
HF_EXCHANGE_B	0	0	0	0	0	0	0	0	0	0	0	0	-0.081889	-0.327509
DFT_EXCHANGE	-0.556251	-0.563975	-0.563975	-0.644778	-0.64397	-0.64397	-0.659585	-0.657289	-0.657289	-0.668689	-0.6627	-0.6627	-0.527273	0
DFT_CORRELATION	-0.093924	-0.094601	-0.094601	-0.042863	-0.043547	-0.043547	-0.035686	-0.035717	-0.035717	-0.031587	-0.031105	-0.031105	0	0
NUCLEAR_REP	0.704868	0.704868	0.704868	0.704868	0.704868	0.704868	0.704868	0.704868	0.704868	0.704868	0.704868	0.704868	0.704868	0.704868
cis-2-pentene
E_CONTR	LDA@LDA	LDA@HF	HF@LDA	PBE@PBE	PBE@HF	HF@PBE	SCAN@SCAN	SCAN@HF	HF@SCAN	M06-L@M06-L	M06-L@HF	HF@M06-L	PBE0@PBE0	HF@HF
TOTAL	-194.748	-194.675	-194.675	-196.334	-196.288	-196.288	-196.496	-196.467	-196.467	-196.594	-196.552	-196.552	-196.367	-195.224
KINETIC	192.987	194.869	194.869	195.215	194.869	194.869	195.288	194.871	194.871	195.398	194.869	194.869	195.087	194.869
ELEC_NUC_ATTRAC	-793.148	-794.457	-794.457	-795.456	-794.457	-794.457	-795.478	-794.468	-794.468	-795.657	-794.457	-794.457	-795.297	-794.457
COULOMB	263.747	263.36	263.36	263.968	263.36	263.36	263.938	263.369	263.369	264.057	263.36	263.36	263.944	263.36
HF_EXCHANGE_A	0	0	0	0	0	0	0	0	0	0	0	0	-3.67733	-14.7415
HF_EXCHANGE_B	0	0	0	0	0	0	0	0	0	0	0	0	-3.67733	-14.7415
DFT_EXCHANGE	-26.3438	-26.4541	-26.4541	-29.2726	-29.267	-29.267	-29.5126	-29.518	-29.518	-29.4823	-29.4271	-29.4271	-23.2341	0
DFT_CORRELATION	-2.47663	-2.48	-2.48	-1.27666	-1.27989	-1.27989	-1.21879	-1.20861	-1.20861	-1.39716	-1.38384	-1.38384	0	0
NUCLEAR_REP	170.488	170.488	170.488	170.488	170.488	170.488	170.488	170.488	170.488	170.488	170.488	170.488	170.488	170.488
H2CO
E_CONTR	LDA@LDA	LDA@HF	HF@LDA	PBE@PBE	PBE@HF	HF@PBE	SCAN@SCAN	SCAN@HF	HF@SCAN	M06-L@M06-L	M06-L@HF	HF@M06-L	PBE0@PBE0	HF@HF
TOTAL	-113.647	-113.616	-113.616	-114.426	-114.404	-114.404	-114.493	-114.478	-114.478	-114.541	-114.522	-114.522	-114.424	-113.92
KINETIC	112.905	113.696	113.696	113.96	113.696	113.696	114.002	113.701	113.701	114.054	113.696	113.696	113.886	113.696
ELEC_NUC_ATTRAC	-330.021	-330.771	-330.771	-331.151	-330.771	-330.771	-331.242	-330.789	-330.789	-331.327	-330.771	-330.771	-331.099	-330.771
COULOMB	86.0573	86.0935	86.0935	86.1853	86.0935	86.0935	86.2519	86.1088	86.1088	86.3024	86.0935	86.0935	86.2144	86.0935
HF_EXCHANGE_A	0	0	0	0	0	0	0	0	0	0	0	0	-1.75557	-7.03701
HF_EXCHANGE_B	0	0	0	0	0	0	0	0	0	0	0	0	-1.75557	-7.03701
DFT_EXCHANGE	-12.6705	-12.7148	-12.7148	-14.0422	-14.0408	-14.0408	-14.1357	-14.1343	-14.1343	-14.109	-14.0845	-14.0845	-11.0495	0
DFT_CORRELATION	-1.05327	-1.0549	-1.0549	-0.514135	-0.51699	-0.51699	-0.503474	-0.500431	-0.500431	-0.59593	-0.59099	-0.59099	0	0
NUCLEAR_REP	31.1353	31.1353	31.1353	31.1353	31.1353	31.1353	31.1353	31.1353	31.1353	31.1353	31.1353	31.1353	31.1353	31.1353
C4H9CO2H
E_CONTR	LDA@LDA	LDA@HF	HF@LDA	PBE@PBE	PBE@HF	HF@PBE	SCAN@SCAN	SCAN@HF	HF@SCAN	M06-L@M06-L	M06-L@HF	HF@M06-L	PBE0@PBE0	HF@HF
TOTAL	-344.284	-344.172	-344.172	-346.759	-346.685	-346.685	-346.999	-346.95	-346.95	-347.138	-347.082	-347.082	-346.783	-345.067
KINETIC	341.645	344.447	344.447	345.116	344.447	344.447	345.255	344.455	344.455	345.381	344.447	344.447	344.881	344.447
ELEC_NUC_ATTRAC	-1409.91	-1412.18	-1412.18	-1413.58	-1412.18	-1412.18	-1413.79	-1412.21	-1412.21	-1414.03	-1412.18	-1412.18	-1413.35	-1412.18
COULOMB	467.335	467.094	467.094	467.733	467.094	467.094	467.841	467.123	467.123	468.029	467.094	467.094	467.753	467.094
HF_EXCHANGE_A	0	0	0	0	0	0	0	0	0	0	0	0	-5.73589	-23.0049
HF_EXCHANGE_B	0	0	0	0	0	0	0	0	0	0	0	0	-5.73589	-23.0049
DFT_EXCHANGE	-41.3236	-41.4998	-41.4998	-45.763	-45.7784	-45.7784	-46.1062	-46.1296	-46.1296	-46.0079	-45.9543	-45.9543	-36.1738	0
DFT_CORRELATION	-3.60905	-3.6155	-3.6155	-1.84203	-1.84926	-1.84926	-1.78113	-1.767	-1.767	-2.08801	-2.07056	-2.07056	0	0
NUCLEAR_REP	301.579	301.579	301.579	301.579	301.579	301.579	301.579	301.579	301.579	301.579	301.579	301.579	301.579	301.579
toluene
E_CONTR	LDA@LDA	LDA@HF	HF@LDA	PBE@PBE	PBE@HF	HF@PBE	SCAN@SCAN	SCAN@HF	HF@SCAN	M06-L@M06-L	M06-L@HF	HF@M06-L	PBE0@PBE0	HF@HF
TOTAL	-269.159	-269.069	-269.069	-271.311	-271.251	-271.251	-271.521	-271.486	-271.486	-271.641	-271.591	-271.591	-271.341	-269.844
KINETIC	266.827	269.347	269.347	269.869	269.347	269.347	269.949	269.352	269.352	270.106	269.347	269.347	269.68	269.347
ELEC_NUC_ATTRAC	-1162.72	-1164.34	-1164.34	-1165.89	-1164.34	-1164.34	-1165.88	-1164.38	-1164.38	-1166.18	-1164.34	-1164.34	-1165.61	-1164.34
COULOMB	396.65	395.95	395.95	396.954	395.95	395.95	396.876	395.983	395.983	397.082	395.95	395.95	396.857	395.95
HF_EXCHANGE_A	0	0	0	0	0	0	0	0	0	0	0	0	-4.88646	-19.5749
HF_EXCHANGE_B	0	0	0	0	0	0	0	0	0	0	0	0	-4.88646	-19.5749
DFT_EXCHANGE	-35.0917	-35.2005	-35.2005	-38.961	-38.9218	-38.9218	-39.2446	-39.2273	-39.2273	-39.1622	-39.0742	-39.0742	-30.8491	0
DFT_CORRELATION	-3.17254	-3.17357	-3.17357	-1.63188	-1.6349	-1.6349	-1.57731	-1.56547	-1.56547	-1.83932	-1.82174	-1.82174	0	0
NUCLEAR_REP	268.352	268.352	268.352	268.352	268.352	268.352	268.352	268.352	268.352	268.352	268.352	268.352	268.352	268.352
C2H5CO2H
E_CONTR	LDA@LDA	LDA@HF	HF@LDA	PBE@PBE	PBE@HF	HF@PBE	SCAN@SCAN	SCAN@HF	HF@SCAN	M06-L@M06-L	M06-L@HF	HF@M06-L	PBE0@PBE0	HF@HF
TOTAL	-266.366	-266.284	-266.284	-268.213	-268.157	-268.157	-268.386	-268.349	-268.349	-268.488	-268.448	-268.448	-268.221	-266.967
KINETIC	264.453	266.479	266.479	267.026	266.479	266.479	267.131	266.486	266.486	267.219	266.479	266.479	266.843	266.479
ELEC_NUC_ATTRAC	-980.826	-982.528	-982.528	-983.562	-982.528	-982.528	-983.755	-982.561	-982.561	-983.938	-982.528	-982.528	-983.387	-982.528
COULOMB	305.943	305.83	305.83	306.245	305.83	305.83	306.367	305.86	305.86	306.51	305.83	305.83	306.267	305.83
HF_EXCHANGE_A	0	0	0	0	0	0	0	0	0	0	0	0	-4.26175	-17.0922
HF_EXCHANGE_B	0	0	0	0	0	0	0	0	0	0	0	0	-4.26175	-17.0922
DFT_EXCHANGE	-30.7575	-30.8825	-30.8825	-34.0367	-34.0479	-34.0479	-34.2796	-34.2948	-34.2948	-34.1993	-34.1624	-34.1624	-26.8569	0
DFT_CORRELATION	-2.61517	-2.6198	-2.6198	-1.3214	-1.32735	-1.32735	-1.28531	-1.27558	-1.27558	-1.51667	-1.50367	-1.50367	0	0
NUCLEAR_REP	177.436	177.436	177.436	177.436	177.436	177.436	177.436	177.436	177.436	177.436	177.436	177.436	177.436	177.436
NH3
E_CONTR	LDA@LDA	LDA@HF	HF@LDA	PBE@PBE	PBE@HF	HF@PBE	SCAN@SCAN	SCAN@HF	HF@SCAN	M06-L@M06-L	M06-L@HF	HF@M06-L	PBE0@PBE0	HF@HF
TOTAL	-56.109	-56.0954	-56.0954	-56.5158	-56.5072	-56.5072	-56.5511	-56.5463	-56.5463	-56.5775	-56.571	-56.571	-56.5196	-56.2231
KINETIC	55.7013	56.1037	56.1037	56.2375	56.1037	56.1037	56.2553	56.1129	56.1129	56.2899	56.1037	56.1037	56.2018	56.1037
ELEC_NUC_ATTRAC	-155.131	-155.512	-155.512	-155.693	-155.512	-155.512	-155.765	-155.543	-155.543	-155.802	-155.512	-155.512	-155.681	-155.512
COULOMB	38.9796	38.9998	38.9998	39.0349	38.9998	38.9998	39.1031	39.0264	39.0264	39.1145	38.9998	38.9998	39.0639	38.9998
HF_EXCHANGE_A	0	0	0	0	0	0	0	0	0	0	0	0	-0.955555	-3.8276
HF_EXCHANGE_B	0	0	0	0	0	0	0	0	0	0	0	0	-0.955555	-3.8276
DFT_EXCHANGE	-6.8753	-6.90188	-6.90188	-7.62226	-7.6227	-7.6227	-7.68462	-7.68281	-7.68281	-7.68136	-7.6659	-7.6659	-6.03426	0
DFT_CORRELATION	-0.62416	-0.625694	-0.625694	-0.31355	-0.316633	-0.316633	-0.301155	-0.300825	-0.300825	-0.339816	-0.337286	-0.337286	0	0
NUCLEAR_REP	11.841	11.841	11.841	11.841	11.841	11.841	11.841	11.841	11.841	11.841	11.841	11.841	11.841	11.841
ethyl-g-butyrolactone
E_CONTR	LDA@LDA	LDA@HF	HF@LDA	PBE@PBE	PBE@HF	HF@PBE	SCAN@SCAN	SCAN@HF	HF@SCAN	M06-L@M06-L	M06-L@HF	HF@M06-L	PBE0@PBE0	HF@HF
TOTAL	-382.057	-381.929	-381.929	-384.82	-384.734	-384.734	-385.089	-385.031	-385.031	-385.241	-385.176	-385.176	-384.846	-382.933
KINETIC	379.081	382.248	382.248	382.988	382.248	382.248	383.141	382.253	382.253	383.267	382.248	382.248	382.714	382.248
ELEC_NUC_ATTRAC	-1679.4	-1681.9	-1681.9	-1683.53	-1681.9	-1681.9	-1683.7	-1681.92	-1681.92	-1683.97	-1681.9	-1681.9	-1683.23	-1681.9
COULOMB	575.863	575.523	575.523	576.305	575.523	575.523	576.369	575.545	575.545	576.581	575.523	575.523	576.299	575.523
HF_EXCHANGE_A	0	0	0	0	0	0	0	0	0	0	0	0	-6.38589	-25.6152
HF_EXCHANGE_B	0	0	0	0	0	0	0	0	0	0	0	0	-6.38589	-25.6152
DFT_EXCHANGE	-46.0139	-46.2103	-46.2103	-50.951	-50.9673	-50.9673	-51.3297	-51.3585	-51.3585	-51.2057	-51.152	-51.152	-40.2785	0
DFT_CORRELATION	-4.00955	-4.01624	-4.01624	-2.05768	-2.06446	-2.06446	-1.99044	-1.97312	-1.97312	-2.34197	-2.32231	-2.32231	0	0
NUCLEAR_REP	392.426	392.426	392.426	392.426	392.426	392.426	392.426	392.426	392.426	392.426	392.426	392.426	392.426	392.426
1-hexene
E_CONTR	LDA@LDA	LDA@HF	HF@LDA	PBE@PBE	PBE@HF	HF@PBE	SCAN@SCAN	SCAN@HF	HF@SCAN	M06-L@M06-L	M06-L@HF	HF@M06-L	PBE0@PBE0	HF@HF
TOTAL	-233.702	-233.615	-233.615	-235.604	-235.548	-235.548	-235.799	-235.765	-235.765	-235.914	-235.864	-235.864	-235.645	-234.273
KINETIC	231.579	233.841	233.841	234.256	233.841	233.841	234.347	233.844	233.844	234.478	233.841	233.841	234.1	233.841
ELEC_NUC_ATTRAC	-996.736	-998.349	-998.349	-999.514	-998.349	-998.349	-999.547	-998.363	-998.363	-999.755	-998.349	-998.349	-999.336	-998.349
COULOMB	338.951	338.528	338.528	339.223	338.528	338.528	339.19	338.54	338.54	339.33	338.528	338.528	339.209	338.528
HF_EXCHANGE_A	0	0	0	0	0	0	0	0	0	0	0	0	-4.41386	-17.6947
HF_EXCHANGE_B	0	0	0	0	0	0	0	0	0	0	0	0	-4.41386	-17.6947
DFT_EXCHANGE	-31.6197	-31.7545	-31.7545	-35.13	-35.1252	-35.1252	-35.4213	-35.4292	-35.4292	-35.3808	-35.314	-35.314	-27.8868	0
DFT_CORRELATION	-2.97289	-2.97709	-2.97709	-1.53558	-1.53946	-1.53946	-1.46508	-1.45284	-1.45284	-1.68205	-1.66683	-1.66683	0	0
NUCLEAR_REP	227.096	227.096	227.096	227.096	227.096	227.096	227.096	227.096	227.096	227.096	227.096	227.096	227.096	227.096

## Sheet: G21EA
EA_9n
E_CONTR	LDA@LDA	LDA@HF	HF@LDA	PBE@PBE	PBE@HF	HF@PBE	SCAN@SCAN	SCAN@HF	HF@SCAN	M06-L@M06-L	M06-L@HF	HF@M06-L	PBE0@PBE0	HF@HF
TOTAL	-38.7657	-38.7531	-38.7531	-39.1076	-39.1003	-39.1003	-39.1481	-39.1447	-39.1447	-39.164	-39.1575	-39.1575	-39.118	-38.9402
KINETIC	38.4918	38.9102	38.9102	38.9351	38.9102	38.9102	38.9763	38.9102	38.9102	39.0001	38.9102	38.9102	38.9301	38.9102
ELEC_NUC_ATTRAC	-102.409	-102.829	-102.829	-102.888	-102.829	-102.829	-102.947	-102.829	-102.829	-103.007	-102.829	-102.829	-102.896	-102.829
COULOMB	24.6412	24.6946	24.6946	24.7077	24.6946	24.6946	24.739	24.6946	24.6946	24.7884	24.6946	24.6946	24.7267	24.6946
HF_EXCHANGE_A	0	0	0	0	0	0	0	0	0	0	0	0	-0.837443	-3.3643
HF_EXCHANGE_B	0	0	0	0	0	0	0	0	0	0	0	0	-0.626249	-2.50964
DFT_EXCHANGE	-5.18379	-5.22443	-5.22443	-5.8057	-5.81945	-5.81945	-5.86857	-5.87432	-5.87432	-5.8808	-5.8737	-5.8737	-4.57313	0
DFT_CORRELATION	-0.463836	-0.462382	-0.462382	-0.21441	-0.214605	-0.214605	-0.205547	-0.204171	-0.204171	-0.223402	-0.217601	-0.217601	0	0
NUCLEAR_REP	6.15817	6.15817	6.15817	6.15817	6.15817	6.15817	6.15817	6.15817	6.15817	6.15817	6.15817	6.15817	6.15817	6.15817
EA_14
E_CONTR	LDA@LDA	LDA@HF	HF@LDA	PBE@PBE	PBE@HF	HF@PBE	SCAN@SCAN	SCAN@HF	HF@SCAN	M06-L@M06-L	M06-L@HF	HF@M06-L	PBE0@PBE0	HF@HF
TOTAL	-288.876	-288.857	-288.857	-289.896	-289.885	-289.885	-290.019	-290.014	-290.014	-290.031	-290.022	-290.022	-289.922	-289.47
KINETIC	288.547	289.457	289.457	288.842	289.457	289.457	289.126	289.457	289.457	289.262	289.457	289.457	289.033	289.457
ELEC_NUC_ATTRAC	-702.595	-703.827	-703.827	-703.023	-703.827	-703.827	-703.526	-703.827	-703.827	-703.869	-703.827	-703.827	-703.383	-703.827
COULOMB	140.552	140.974	140.974	140.715	140.974	140.974	140.97	140.974	140.974	141.201	140.974	140.974	140.908	140.974
HF_EXCHANGE_A	0	0	0	0	0	0	0	0	0	0	0	0	-2.65842	-10.6592
HF_EXCHANGE_B	0	0	0	0	0	0	0	0	0	0	0	0	-2.52981	-10.1453
DFT_EXCHANGE	-18.9855	-19.066	-19.066	-20.6221	-20.6799	-20.6799	-20.7861	-20.8171	-20.8171	-20.6839	-20.6959	-20.6959	-16.0228	0
DFT_CORRELATION	-1.12553	-1.12601	-1.12601	-0.537878	-0.539495	-0.539495	-0.534193	-0.531548	-0.531548	-0.672464	-0.660774	-0.660774	0	0
NUCLEAR_REP	4.73089	4.73089	4.73089	4.73089	4.73089	4.73089	4.73089	4.73089	4.73089	4.73089	4.73089	4.73089	4.73089	4.73089
EA_15n
E_CONTR	LDA@LDA	LDA@HF	HF@LDA	PBE@PBE	PBE@HF	HF@PBE	SCAN@SCAN	SCAN@HF	HF@SCAN	M06-L@M06-L	M06-L@HF	HF@M06-L	PBE0@PBE0	HF@HF
TOTAL	-289.437	-289.418	-289.418	-290.465	-290.453	-290.453	-290.588	-290.581	-290.581	-290.619	-290.612	-290.612	-290.494	-290.034
KINETIC	289.172	290.013	290.013	289.474	290.013	290.013	289.739	290.013	290.013	289.841	290.013	290.013	289.64	290.013
ELEC_NUC_ATTRAC	-710.724	-711.638	-711.638	-711.106	-711.638	-711.638	-711.467	-711.638	-711.638	-711.672	-711.638	-711.638	-711.336	-711.638
COULOMB	142.495	142.655	142.655	142.604	142.655	142.655	142.728	142.655	142.655	142.851	142.655	142.655	142.686	142.655
HF_EXCHANGE_A	0	0	0	0	0	0	0	0	0	0	0	0	-2.61969	-10.5024
HF_EXCHANGE_B	0	0	0	0	0	0	0	0	0	0	0	0	-2.61969	-10.5024
DFT_EXCHANGE	-19.1618	-19.2283	-19.2283	-20.8249	-20.8698	-20.8698	-20.9883	-21.0135	-21.0135	-20.8948	-20.9014	-20.9014	-16.1847	0
DFT_CORRELATION	-1.15913	-1.16092	-1.16092	-0.553939	-0.554422	-0.554422	-0.540906	-0.538174	-0.538174	-0.685551	-0.681687	-0.681687	0	0
NUCLEAR_REP	9.94107	9.94107	9.94107	9.94107	9.94107	9.94107	9.94107	9.94107	9.94107	9.94107	9.94107	9.94107	9.94107	9.94107
EA_12n
E_CONTR	LDA@LDA	LDA@HF	HF@LDA	PBE@PBE	PBE@HF	HF@PBE	SCAN@SCAN	SCAN@HF	HF@SCAN	M06-L@M06-L	M06-L@HF	HF@M06-L	PBE0@PBE0	HF@HF
TOTAL	-55.424	-55.4102	-55.4102	-55.835	-55.8266	-55.8266	-55.8759	-55.8714	-55.8714	-55.8979	-55.8917	-55.8917	-55.8401	-55.5912
KINETIC	55.0821	55.5297	55.5297	55.6199	55.5297	55.5297	55.6471	55.5297	55.5297	55.6897	55.5297	55.5297	55.5974	55.5297
ELEC_NUC_ATTRAC	-145.206	-145.668	-145.668	-145.784	-145.668	-145.668	-145.839	-145.668	-145.668	-145.915	-145.668	-145.668	-145.784	-145.668
COULOMB	34.2328	34.2961	34.2961	34.3044	34.2961	34.2961	34.3433	34.2961	34.2961	34.3895	34.2961	34.2961	34.3333	34.2961
HF_EXCHANGE_A	0	0	0	0	0	0	0	0	0	0	0	0	-0.977429	-3.92701
HF_EXCHANGE_B	0	0	0	0	0	0	0	0	0	0	0	0	-0.840864	-3.36181
DFT_EXCHANGE	-6.51036	-6.54465	-6.54465	-7.24496	-7.25223	-7.25223	-7.30497	-7.30748	-7.30748	-7.3072	-7.29766	-7.29766	-5.70826	0
DFT_CORRELATION	-0.562626	-0.563155	-0.563155	-0.269809	-0.271999	-0.271999	-0.261942	-0.26149	-0.26149	-0.294507	-0.291608	-0.291608	0	0
NUCLEAR_REP	7.53985	7.53985	7.53985	7.53985	7.53985	7.53985	7.53985	7.53985	7.53985	7.53985	7.53985	7.53985	7.53985	7.53985
EA_25n
E_CONTR	LDA@LDA	LDA@HF	HF@LDA	PBE@PBE	PBE@HF	HF@PBE	SCAN@SCAN	SCAN@HF	HF@SCAN	M06-L@M06-L	M06-L@HF	HF@M06-L	PBE0@PBE0	HF@HF
TOTAL	-917.455	-917.422	-917.422	-920.042	-920.022	-920.022	-920.376	-920.364	-920.364	-920.4	-920.388	-920.388	-920.111	-919.006
KINETIC	916.698	918.882	918.882	917.527	918.882	918.882	917.904	918.882	918.882	918.682	918.882	918.882	917.945	918.882
ELEC_NUC_ATTRAC	-2335.49	-2337.86	-2337.86	-2336.58	-2337.86	-2337.86	-2336.99	-2337.86	-2337.86	-2338.23	-2337.86	-2337.86	-2337.12	-2337.86
COULOMB	479.837	480.153	480.153	480.14	480.153	480.153	480.205	480.153	480.153	480.737	480.153	480.153	480.292	480.153
HF_EXCHANGE_A	0	0	0	0	0	0	0	0	0	0	0	0	-6.87545	-27.5363
HF_EXCHANGE_B	0	0	0	0	0	0	0	0	0	0	0	0	-6.87545	-27.5363
DFT_EXCHANGE	-50.7144	-50.8136	-50.8136	-54.6971	-54.761	-54.761	-55.0746	-55.1255	-55.1255	-54.7782	-54.7611	-54.7611	-42.3689	0
DFT_CORRELATION	-2.67341	-2.67487	-2.67487	-1.32527	-1.32759	-1.32759	-1.30827	-1.30533	-1.30533	-1.69776	-1.69293	-1.69293	0	0
NUCLEAR_REP	74.8897	74.8897	74.8897	74.8897	74.8897	74.8897	74.8897	74.8897	74.8897	74.8897	74.8897	74.8897	74.8897	74.8897
EA_20n
E_CONTR	LDA@LDA	LDA@HF	HF@LDA	PBE@PBE	PBE@HF	HF@PBE	SCAN@SCAN	SCAN@HF	HF@SCAN	M06-L@M06-L	M06-L@HF	HF@M06-L	PBE0@PBE0	HF@HF
TOTAL	-149.337	-149.301	-149.301	-150.255	-150.229	-150.229	-150.331	-150.316	-150.316	-150.376	-150.359	-150.359	-150.241	-149.688
KINETIC	148.564	149.462	149.462	149.803	149.462	149.462	149.834	149.462	149.462	149.937	149.462	149.462	149.707	149.462
ELEC_NUC_ATTRAC	-410.219	-411.011	-411.011	-411.583	-411.011	-411.011	-411.662	-411.011	-411.011	-411.89	-411.011	-411.011	-411.481	-411.011
COULOMB	100.219	100.188	100.188	100.397	100.188	100.188	100.462	100.188	100.188	100.612	100.188	100.188	100.397	100.188
HF_EXCHANGE_A	0	0	0	0	0	0	0	0	0	0	0	0	-2.24368	-9.04452
HF_EXCHANGE_B	0	0	0	0	0	0	0	0	0	0	0	0	-1.83384	-7.29588
DFT_EXCHANGE	-14.8058	-14.847	-14.847	-16.3573	-16.3509	-16.3509	-16.4462	-16.4376	-16.4376	-16.4073	-16.3766	-16.3766	-12.7996	0
DFT_CORRELATION	-1.10822	-1.10652	-1.10652	-0.528666	-0.530533	-0.530533	-0.531846	-0.530331	-0.530331	-0.640949	-0.634962	-0.634962	0	0
NUCLEAR_REP	28.0131	28.0131	28.0131	28.0131	28.0131	28.0131	28.0131	28.0131	28.0131	28.0131	28.0131	28.0131	28.0131	28.0131
EA_11n
E_CONTR	LDA@LDA	LDA@HF	HF@LDA	PBE@PBE	PBE@HF	HF@PBE	SCAN@SCAN	SCAN@HF	HF@SCAN	M06-L@M06-L	M06-L@HF	HF@M06-L	PBE0@PBE0	HF@HF
TOTAL	-54.766	-54.7532	-54.7532	-55.1754	-55.1676	-55.1676	-55.217	-55.2132	-55.2132	-55.2375	-55.2325	-55.2325	-55.1827	-54.9855
KINETIC	54.4523	54.9513	54.9513	54.9835	54.9513	54.9513	55.0149	54.9513	54.9513	55.0768	54.9513	54.9513	54.9779	54.9513
ELEC_NUC_ATTRAC	-135.996	-136.545	-136.545	-136.576	-136.545	-136.545	-136.632	-136.545	-136.545	-136.745	-136.545	-136.545	-136.593	-136.545
COULOMB	29.8822	29.9867	29.9867	29.9603	29.9867	29.9867	29.9977	29.9867	29.9867	30.0639	29.9867	29.9867	29.9914	29.9867
HF_EXCHANGE_A	0	0	0	0	0	0	0	0	0	0	0	0	-1.00259	-4.03495
HF_EXCHANGE_B	0	0	0	0	0	0	0	0	0	0	0	0	-0.726863	-2.90376
DFT_EXCHANGE	-6.16854	-6.20951	-6.20951	-6.87942	-6.89497	-6.89497	-6.93682	-6.94602	-6.94602	-6.941	-6.93617	-6.93617	-5.38982	0
DFT_CORRELATION	-0.497019	-0.496925	-0.496925	-0.224607	-0.225865	-0.225865	-0.221151	-0.220464	-0.220464	-0.252887	-0.249573	-0.249573	0	0
NUCLEAR_REP	3.56068	3.56068	3.56068	3.56068	3.56068	3.56068	3.56068	3.56068	3.56068	3.56068	3.56068	3.56068	3.56068	3.56068
EA_c
E_CONTR	LDA@LDA	LDA@HF	HF@LDA	PBE@PBE	PBE@HF	HF@PBE	SCAN@SCAN	SCAN@HF	HF@SCAN	M06-L@M06-L	M06-L@HF	HF@M06-L	PBE0@PBE0	HF@HF
TOTAL	-37.4692	-37.461	-37.461	-37.7975	-37.7929	-37.7929	-37.8341	-37.8322	-37.8322	-37.8493	-37.8474	-37.8474	-37.8066	-37.6934
KINETIC	37.2252	37.6924	37.6924	37.6577	37.6924	37.6924	37.6844	37.6924	37.6924	37.7378	37.6924	37.6924	37.6717	37.6924
ELEC_NUC_ATTRAC	-87.627	-88.1416	-88.1416	-88.1017	-88.1416	-88.1416	-88.1357	-88.1416	-88.1416	-88.2327	-88.1416	-88.1416	-88.1289	-88.1416
COULOMB	17.7409	17.8323	17.8323	17.808	17.8323	17.8323	17.8246	17.8323	17.8323	17.8813	17.8323	17.8323	17.8275	17.8323
HF_EXCHANGE_A	0	0	0	0	0	0	0	0	0	0	0	0	-0.743864	-2.99405
HF_EXCHANGE_B	0	0	0	0	0	0	0	0	0	0	0	0	-0.521406	-2.08241
DFT_EXCHANGE	-4.45094	-4.48632	-4.48632	-5.01764	-5.03166	-5.03166	-5.06177	-5.0702	-5.0702	-5.06991	-5.06606	-5.06606	-3.91171	0
DFT_CORRELATION	-0.357384	-0.357786	-0.357786	-0.143923	-0.144325	-0.144325	-0.145612	-0.145132	-0.145132	-0.165875	-0.164482	-0.164482	0	0
NUCLEAR_REP	0	0	0	0	0	0	0	0	0	0	0	0	0	0
EA_17
E_CONTR	LDA@LDA	LDA@HF	HF@LDA	PBE@PBE	PBE@HF	HF@PBE	SCAN@SCAN	SCAN@HF	HF@SCAN	M06-L@M06-L	M06-L@HF	HF@M06-L	PBE0@PBE0	HF@HF
TOTAL	-340.657	-340.64	-340.64	-341.77	-341.759	-341.759	-341.905	-341.899	-341.899	-341.92	-341.913	-341.913	-341.798	-341.296
KINETIC	340.252	341.267	341.267	340.597	341.267	341.267	340.932	341.267	341.267	341.102	341.267	341.267	340.809	341.267
ELEC_NUC_ATTRAC	-827.285	-828.58	-828.58	-827.748	-828.58	-828.58	-828.282	-828.58	-828.58	-828.606	-828.58	-828.58	-828.142	-828.58
COULOMB	163.263	163.635	163.635	163.409	163.635	163.635	163.643	163.635	163.635	163.817	163.635	163.635	163.615	163.635
HF_EXCHANGE_A	0	0	0	0	0	0	0	0	0	0	0	0	-2.92677	-11.7371
HF_EXCHANGE_B	0	0	0	0	0	0	0	0	0	0	0	0	-2.83741	-11.3649
DFT_EXCHANGE	-21.1465	-21.2198	-21.2198	-22.9165	-22.968	-22.968	-23.0906	-23.1166	-23.1166	-22.9697	-22.9785	-22.9785	-17.8012	0
DFT_CORRELATION	-1.22509	-1.22617	-1.22617	-0.595644	-0.597703	-0.597703	-0.590852	-0.589083	-0.589083	-0.74819	-0.741055	-0.741055	0	0
NUCLEAR_REP	5.48438	5.48438	5.48438	5.48438	5.48438	5.48438	5.48438	5.48438	5.48438	5.48438	5.48438	5.48438	5.48438	5.48438
EA_13n
E_CONTR	LDA@LDA	LDA@HF	HF@LDA	PBE@PBE	PBE@HF	HF@PBE	SCAN@SCAN	SCAN@HF	HF@SCAN	M06-L@M06-L	M06-L@HF	HF@M06-L	PBE0@PBE0	HF@HF
TOTAL	-75.2057	-75.1917	-75.1917	-75.6881	-75.6794	-75.6794	-75.7345	-75.7301	-75.7301	-75.7581	-75.7541	-75.7541	-75.691	-75.4264
KINETIC	74.8213	75.3761	75.3761	75.4482	75.3761	75.3761	75.4966	75.3761	75.3761	75.5307	75.3761	75.3761	75.4331	75.3761
ELEC_NUC_ATTRAC	-187.333	-188.008	-188.008	-188.016	-188.008	-188.008	-188.129	-188.008	-188.008	-188.196	-188.008	-188.008	-188.049	-188.008
COULOMB	41.246	41.4255	41.4255	41.3318	41.4255	41.4255	41.4123	41.4255	41.4255	41.4576	41.4255	41.4255	41.3907	41.4255
HF_EXCHANGE_A	0	0	0	0	0	0	0	0	0	0	0	0	-1.15272	-4.63381
HF_EXCHANGE_B	0	0	0	0	0	0	0	0	0	0	0	0	-0.982284	-3.92988
DFT_EXCHANGE	-7.68489	-7.72903	-7.72903	-8.51672	-8.53471	-8.53471	-8.58185	-8.59106	-8.59106	-8.57074	-8.57046	-8.57046	-6.67413	0
DFT_CORRELATION	-0.598641	-0.599932	-0.599932	-0.27908	-0.28198	-0.28198	-0.276409	-0.276301	-0.276301	-0.322839	-0.320884	-0.320884	0	0
NUCLEAR_REP	4.34351	4.34351	4.34351	4.34351	4.34351	4.34351	4.34351	4.34351	4.34351	4.34351	4.34351	4.34351	4.34351	4.34351
EA_12
E_CONTR	LDA@LDA	LDA@HF	HF@LDA	PBE@PBE	PBE@HF	HF@PBE	SCAN@SCAN	SCAN@HF	HF@SCAN	M06-L@M06-L	M06-L@HF	HF@M06-L	PBE0@PBE0	HF@HF
TOTAL	-55.4692	-55.4526	-55.4526	-55.8671	-55.8554	-55.8554	-55.8966	-55.8898	-55.8898	-55.9153	-55.908	-55.908	-55.8611	-55.5517
KINETIC	55.0832	55.4809	55.4809	55.617	55.481	55.481	55.6378	55.481	55.481	55.6646	55.481	55.481	55.5813	55.481
ELEC_NUC_ATTRAC	-148.029	-148.622	-148.622	-148.597	-148.622	-148.622	-148.693	-148.622	-148.622	-148.716	-148.622	-148.622	-148.672	-148.622
COULOMB	37.2483	37.512	37.512	37.3112	37.512	37.512	37.4003	37.512	37.512	37.4047	37.512	37.512	37.4382	37.512
HF_EXCHANGE_A	0	0	0	0	0	0	0	0	0	0	0	0	-0.923582	-3.70908
HF_EXCHANGE_B	0	0	0	0	0	0	0	0	0	0	0	0	-0.923582	-3.70908
DFT_EXCHANGE	-6.66053	-6.70846	-6.70846	-7.39464	-7.41686	-7.41686	-7.43995	-7.4581	-7.4581	-7.42287	-7.43561	-7.43561	-5.85672	0
DFT_CORRELATION	-0.606392	-0.610625	-0.610625	-0.298748	-0.304944	-0.304944	-0.297056	-0.298144	-0.298144	-0.340997	-0.338799	-0.338799	0	0
NUCLEAR_REP	7.49508	7.49508	7.49508	7.49508	7.49508	7.49508	7.49508	7.49508	7.49508	7.49508	7.49508	7.49508	7.49508	7.49508
EA_11
E_CONTR	LDA@LDA	LDA@HF	HF@LDA	PBE@PBE	PBE@HF	HF@PBE	SCAN@SCAN	SCAN@HF	HF@SCAN	M06-L@M06-L	M06-L@HF	HF@M06-L	PBE0@PBE0	HF@HF
TOTAL	-54.797	-54.7674	-54.7674	-55.1976	-55.174	-55.174	-55.2303	-55.2143	-55.2143	-55.2466	-55.2278	-55.2278	-55.1929	-54.933
KINETIC	54.4435	54.9105	54.9105	54.975	54.9106	54.9106	54.9983	54.9106	54.9106	55.0321	54.9106	54.9106	54.9544	54.9106
ELEC_NUC_ATTRAC	-138.601	-138.793	-138.793	-139.183	-138.793	-138.793	-139.268	-138.792	-138.792	-139.299	-138.793	-138.793	-139.268	-138.793
COULOMB	32.6683	32.4432	32.4432	32.7478	32.4428	32.4428	32.8251	32.4425	32.4425	32.8273	32.4428	32.4428	32.8712	32.4428
HF_EXCHANGE_A	0	0	0	0	0	0	0	0	0	0	0	0	-0.94595	-3.94599
HF_EXCHANGE_B	0	0	0	0	0	0	0	0	0	0	0	0	-0.808666	-3.08296
DFT_EXCHANGE	-6.29761	-6.32782	-6.32782	-7.01734	-7.02005	-7.02005	-7.0632	-7.06119	-7.06119	-7.04677	-7.04544	-7.04544	-5.53115	0
DFT_CORRELATION	-0.545143	-0.53551	-0.53551	-0.255156	-0.249874	-0.249874	-0.257581	-0.249093	-0.249093	-0.295364	-0.278368	-0.278368	0	0
NUCLEAR_REP	3.53509	3.53509	3.53509	3.53509	3.53509	3.53509	3.53509	3.53509	3.53509	3.53509	3.53509	3.53509	3.53509	3.53509
EA_24
E_CONTR	LDA@LDA	LDA@HF	HF@LDA	PBE@PBE	PBE@HF	HF@PBE	SCAN@SCAN	SCAN@HF	HF@SCAN	M06-L@M06-L	M06-L@HF	HF@M06-L	PBE0@PBE0	HF@HF
TOTAL	-793.748	-793.713	-793.713	-796.135	-796.112	-796.112	-796.424	-796.411	-796.411	-796.457	-796.441	-796.441	-796.193	-795.134
KINETIC	792.933	795.021	795.021	793.691	795.021	795.021	794.416	795.021	795.021	794.787	795.021	795.021	794.105	795.021
ELEC_NUC_ATTRAC	-2031.55	-2033.91	-2033.91	-2032.54	-2033.91	-2033.91	-2033.63	-2033.91	-2033.91	-2034.25	-2033.91	-2033.91	-2033.18	-2033.91
COULOMB	427.558	427.974	427.974	427.838	427.974	427.974	428.26	427.974	427.974	428.55	427.974	427.974	428.094	427.974
HF_EXCHANGE_A	0	0	0	0	0	0	0	0	0	0	0	0	-6.33271	-25.3867
HF_EXCHANGE_B	0	0	0	0	0	0	0	0	0	0	0	0	-6.20667	-24.8473
DFT_EXCHANGE	-46.1807	-46.289	-46.289	-49.8874	-49.9609	-49.9609	-50.2437	-50.2744	-50.2744	-49.9573	-49.9528	-49.9528	-38.6895	0
DFT_CORRELATION	-2.52258	-2.52315	-2.52315	-1.24863	-1.25107	-1.25107	-1.2397	-1.23655	-1.23655	-1.59791	-1.58765	-1.58765	0	0
NUCLEAR_REP	66.0149	66.0149	66.0149	66.0149	66.0149	66.0149	66.0149	66.0149	66.0149	66.0149	66.0149	66.0149	66.0149	66.0149
EA_8
E_CONTR	LDA@LDA	LDA@HF	HF@LDA	PBE@PBE	PBE@HF	HF@PBE	SCAN@SCAN	SCAN@HF	HF@SCAN	M06-L@M06-L	M06-L@HF	HF@M06-L	PBE0@PBE0	HF@HF
TOTAL	-38.1595	-38.1444	-38.1444	-38.4898	-38.4796	-38.4796	-38.5206	-38.5157	-38.5157	-38.5298	-38.5241	-38.5241	-38.4915	-38.2997
KINETIC	37.8673	38.2771	38.2771	38.3075	38.2771	38.2771	38.3321	38.2771	38.2771	38.374	38.2771	38.2771	38.3022	38.2771
ELEC_NUC_ATTRAC	-96.5377	-97.1139	-97.1139	-97.0308	-97.1139	-97.1139	-97.1084	-97.1139	-97.1139	-97.2389	-97.1139	-97.1139	-97.1024	-97.1139
COULOMB	23.1251	23.367	23.367	23.2079	23.367	23.367	23.2774	23.367	23.367	23.3898	23.367	23.367	23.3016	23.367
HF_EXCHANGE_A	0	0	0	0	0	0	0	0	0	0	0	0	-0.7874	-3.19072
HF_EXCHANGE_B	0	0	0	0	0	0	0	0	0	0	0	0	-0.60602	-2.41722
DFT_EXCHANGE	-4.94336	-5.0017	-5.0017	-5.54863	-5.58058	-5.58058	-5.59523	-5.61947	-5.61947	-5.60513	-5.61022	-5.61022	-4.37742	0
DFT_CORRELATION	-0.448856	-0.450909	-0.450909	-0.203732	-0.207267	-0.207267	-0.204446	-0.204459	-0.204459	-0.227548	-0.222067	-0.222067	0	0
NUCLEAR_REP	2.77801	2.77801	2.77801	2.77801	2.77801	2.77801	2.77801	2.77801	2.77801	2.77801	2.77801	2.77801	2.77801	2.77801
EA_p-
E_CONTR	LDA@LDA	LDA@HF	HF@LDA	PBE@PBE	PBE@HF	HF@PBE	SCAN@SCAN	SCAN@HF	HF@SCAN	M06-L@M06-L	M06-L@HF	HF@M06-L	PBE0@PBE0	HF@HF
TOTAL	-340.037	-340.022	-340.022	-341.145	-341.136	-341.136	-341.277	-341.274	-341.274	-341.291	-341.286	-341.286	-341.173	-340.708
KINETIC	339.642	340.698	340.698	339.975	340.698	340.698	340.292	340.698	340.698	340.489	340.698	340.698	340.204	340.698
ELEC_NUC_ATTRAC	-814.778	-816.216	-816.216	-815.253	-816.216	-816.216	-815.757	-816.216	-816.216	-816.101	-816.216	-816.216	-815.68	-816.216
COULOMB	157.098	157.57	157.57	157.265	157.569	157.569	157.485	157.569	157.569	157.653	157.569	157.569	157.49	157.569
HF_EXCHANGE_A	0	0	0	0	0	0	0	0	0	0	0	0	-2.9298	-11.7531
HF_EXCHANGE_B	0	0	0	0	0	0	0	0	0	0	0	0	-2.74935	-11.0061
DFT_EXCHANGE	-20.8353	-20.9089	-20.9089	-22.5762	-22.6296	-22.6296	-22.7415	-22.7706	-22.7706	-22.6211	-22.6344	-22.6344	-17.5074	0
DFT_CORRELATION	-1.16434	-1.16513	-1.16513	-0.556104	-0.558276	-0.558276	-0.556055	-0.554946	-0.554946	-0.709809	-0.703176	-0.703176	0	0
NUCLEAR_REP	0	0	0	0	0	0	0	0	0	0	0	0	0	0
EA_10
E_CONTR	LDA@LDA	LDA@HF	HF@LDA	PBE@PBE	PBE@HF	HF@PBE	SCAN@SCAN	SCAN@HF	HF@SCAN	M06-L@M06-L	M06-L@HF	HF@M06-L	PBE0@PBE0	HF@HF
TOTAL	-39.4621	-39.446	-39.446	-39.7973	-39.7864	-39.7864	-39.8266	-39.8203	-39.8203	-39.846	-39.8379	-39.8379	-39.7987	-39.5249
KINETIC	39.1052	39.4819	39.4819	39.564	39.4819	39.4819	39.5848	39.4819	39.4819	39.6118	39.4819	39.4819	39.5415	39.4819
ELEC_NUC_ATTRAC	-112.762	-113.237	-113.237	-113.245	-113.237	-113.237	-113.32	-113.237	-113.237	-113.348	-113.237	-113.237	-113.318	-113.237
COULOMB	30.9228	31.087	31.087	30.9783	31.087	31.087	31.0461	31.087	31.087	31.058	31.087	31.087	31.0886	31.087
HF_EXCHANGE_A	0	0	0	0	0	0	0	0	0	0	0	0	-0.786963	-3.16021
HF_EXCHANGE_B	0	0	0	0	0	0	0	0	0	0	0	0	-0.786963	-3.16021
DFT_EXCHANGE	-5.6209	-5.66679	-5.66679	-6.27321	-6.29199	-6.29199	-6.32434	-6.33886	-6.33886	-6.32227	-6.32662	-6.32662	-5.00115	0
DFT_CORRELATION	-0.570703	-0.574723	-0.574723	-0.285115	-0.289881	-0.289881	-0.276905	-0.276981	-0.276981	-0.309246	-0.306799	-0.306799	0	0
NUCLEAR_REP	9.4638	9.4638	9.4638	9.4638	9.4638	9.4638	9.4638	9.4638	9.4638	9.4638	9.4638	9.4638	9.4638	9.4638
EA_23n
E_CONTR	LDA@LDA	LDA@HF	HF@LDA	PBE@PBE	PBE@HF	HF@PBE	SCAN@SCAN	SCAN@HF	HF@SCAN	M06-L@M06-L	M06-L@HF	HF@M06-L	PBE0@PBE0	HF@HF
TOTAL	-414.813	-414.775	-414.775	-416.367	-416.341	-416.341	-416.536	-416.519	-416.519	-416.575	-416.558	-416.558	-416.384	-415.632
KINETIC	414.054	415.418	415.418	415.013	415.418	415.418	415.365	415.418	415.418	415.519	415.418	415.418	415.145	415.418
ELEC_NUC_ATTRAC	-1073.56	-1075.04	-1075.04	-1074.69	-1075.03	-1075.03	-1075.19	-1075.03	-1075.03	-1075.51	-1075.03	-1075.03	-1074.89	-1075.03
COULOMB	232.008	232.243	232.243	232.222	232.242	232.242	232.409	232.242	232.242	232.602	232.242	232.242	232.319	232.242
HF_EXCHANGE_A	0	0	0	0	0	0	0	0	0	0	0	0	-3.90864	-15.6782
HF_EXCHANGE_B	0	0	0	0	0	0	0	0	0	0	0	0	-3.78649	-15.1726
DFT_EXCHANGE	-28.1974	-28.2841	-28.2841	-30.6865	-30.7344	-30.7344	-30.8931	-30.9193	-30.9193	-30.7369	-30.7433	-30.7433	-23.8533	0
DFT_CORRELATION	-1.71021	-1.71051	-1.71051	-0.824072	-0.825718	-0.825718	-0.822727	-0.818902	-0.818902	-1.04263	-1.03437	-1.03437	0	0
NUCLEAR_REP	42.5943	42.5943	42.5943	42.5943	42.5943	42.5943	42.5943	42.5943	42.5943	42.5943	42.5943	42.5943	42.5943	42.5943
EA_23
E_CONTR	LDA@LDA	LDA@HF	HF@LDA	PBE@PBE	PBE@HF	HF@PBE	SCAN@SCAN	SCAN@HF	HF@SCAN	M06-L@M06-L	M06-L@HF	HF@M06-L	PBE0@PBE0	HF@HF
TOTAL	-414.861	-414.82	-414.82	-416.414	-416.385	-416.385	-416.585	-416.567	-416.567	-416.614	-416.596	-416.596	-416.431	-415.659
KINETIC	414.033	415.48	415.48	414.986	415.48	415.48	415.368	415.48	415.48	415.523	415.48	415.48	415.146	415.48
ELEC_NUC_ATTRAC	-1075.64	-1077.69	-1077.69	-1076.78	-1077.69	-1077.69	-1077.52	-1077.69	-1077.69	-1077.9	-1077.69	-1077.69	-1077.25	-1077.69
COULOMB	236.263	237.028	237.028	236.492	237.028	237.028	236.901	237.028	237.028	237.163	237.028	237.028	236.84	237.028
HF_EXCHANGE_A	0	0	0	0	0	0	0	0	0	0	0	0	-3.98445	-16.0133
HF_EXCHANGE_B	0	0	0	0	0	0	0	0	0	0	0	0	-3.75773	-15.0482
DFT_EXCHANGE	-28.3589	-28.4795	-28.4795	-30.8583	-30.9394	-30.9394	-31.0781	-31.1279	-31.1279	-30.9163	-30.9447	-30.9447	-24.0141	0
DFT_CORRELATION	-1.74042	-1.74284	-1.74284	-0.843674	-0.84793	-0.84793	-0.845012	-0.841581	-0.841581	-1.06579	-1.05389	-1.05389	0	0
NUCLEAR_REP	40.5858	40.5858	40.5858	40.5858	40.5858	40.5858	40.5858	40.5858	40.5858	40.5858	40.5858	40.5858	40.5858	40.5858
EA_25
E_CONTR	LDA@LDA	LDA@HF	HF@LDA	PBE@PBE	PBE@HF	HF@PBE	SCAN@SCAN	SCAN@HF	HF@SCAN	M06-L@M06-L	M06-L@HF	HF@M06-L	PBE0@PBE0	HF@HF
TOTAL	-917.546	-917.512	-917.512	-920.138	-920.118	-920.118	-920.474	-920.463	-920.463	-920.495	-920.482	-920.482	-920.205	-919.086
KINETIC	916.829	919.055	919.055	917.653	919.055	919.055	918.216	919.055	919.055	918.866	919.055	919.055	918.096	919.055
ELEC_NUC_ATTRAC	-2307.25	-2309.95	-2309.95	-2308.36	-2309.95	-2309.95	-2309.24	-2309.95	-2309.95	-2310.23	-2309.95	-2309.95	-2309.06	-2309.95
COULOMB	470.493	471.118	471.118	470.833	471.118	471.118	471.191	471.118	471.118	471.593	471.118	471.118	471.125	471.118
HF_EXCHANGE_A	0	0	0	0	0	0	0	0	0	0	0	0	-6.978	-27.9696
HF_EXCHANGE_B	0	0	0	0	0	0	0	0	0	0	0	0	-6.82016	-27.2975
DFT_EXCHANGE	-50.87	-50.9848	-50.9848	-54.8851	-54.9607	-54.9607	-55.2825	-55.3263	-55.3263	-54.9653	-54.9549	-54.9549	-42.525	0
DFT_CORRELATION	-2.70653	-2.70817	-2.70817	-1.33424	-1.33799	-1.33799	-1.31945	-1.31768	-1.31768	-1.71741	-1.70855	-1.70855	0	0
NUCLEAR_REP	55.9574	55.9574	55.9574	55.9574	55.9574	55.9574	55.9574	55.9574	55.9574	55.9574	55.9574	55.9574	55.9574	55.9574
EA_f
E_CONTR	LDA@LDA	LDA@HF	HF@LDA	PBE@PBE	PBE@HF	HF@PBE	SCAN@SCAN	SCAN@HF	HF@SCAN	M06-L@M06-L	M06-L@HF	HF@M06-L	PBE0@PBE0	HF@HF
TOTAL	-99.1118	-99.0981	-99.0981	-99.6731	-99.665	-99.665	-99.7309	-99.727	-99.727	-99.7563	-99.7543	-99.7543	-99.6794	-99.4141
KINETIC	98.6793	99.4085	99.4085	99.4059	99.4085	99.4085	99.5131	99.4085	99.4085	99.5182	99.4085	99.4085	99.4146	99.4085
ELEC_NUC_ATTRAC	-237.693	-238.649	-238.649	-238.499	-238.649	-238.649	-238.72	-238.649	-238.649	-238.751	-238.649	-238.649	-238.579	-238.649
COULOMB	49.5698	49.8698	49.8698	49.6798	49.8698	49.8698	49.8166	49.8698	49.8698	49.8533	49.8698	49.8698	49.7655	49.8698
HF_EXCHANGE_A	0	0	0	0	0	0	0	0	0	0	0	0	-1.35369	-5.43878
HF_EXCHANGE_B	0	0	0	0	0	0	0	0	0	0	0	0	-1.14907	-4.60449
DFT_EXCHANGE	-9.03014	-9.08768	-9.08768	-9.97067	-10.0017	-10.0017	-10.0514	-10.0664	-10.0664	-10.0267	-10.0346	-10.0346	-7.77771	0
DFT_CORRELATION	-0.637665	-0.639595	-0.639595	-0.289353	-0.292506	-0.292506	-0.289651	-0.289759	-0.289759	-0.350008	-0.348888	-0.348888	0	0
NUCLEAR_REP	0	0	0	0	0	0	0	0	0	0	0	0	0	0
EA_si-
E_CONTR	LDA@LDA	LDA@HF	HF@LDA	PBE@PBE	PBE@HF	HF@PBE	SCAN@SCAN	SCAN@HF	HF@SCAN	M06-L@M06-L	M06-L@HF	HF@M06-L	PBE0@PBE0	HF@HF
TOTAL	-288.274	-288.262	-288.262	-289.285	-289.279	-289.279	-289.406	-289.403	-289.403	-289.416	-289.41	-289.41	-289.311	-288.89
KINETIC	287.926	288.891	288.891	288.208	288.891	288.891	288.541	288.891	288.891	288.658	288.891	288.891	288.421	288.891
ELEC_NUC_ATTRAC	-691.578	-692.96	-692.96	-692.002	-692.96	-692.96	-692.631	-692.96	-692.96	-692.931	-692.96	-692.96	-692.4	-692.96
COULOMB	135.126	135.63	135.63	135.291	135.63	135.63	135.627	135.63	135.63	135.837	135.63	135.63	135.502	135.63
HF_EXCHANGE_A	0	0	0	0	0	0	0	0	0	0	0	0	-2.64984	-10.6196
HF_EXCHANGE_B	0	0	0	0	0	0	0	0	0	0	0	0	-2.45257	-9.83085
DFT_EXCHANGE	-18.6854	-18.7577	-18.7577	-20.2823	-20.3353	-20.3353	-20.4414	-20.4627	-20.4627	-20.3375	-20.3383	-20.3383	-15.7314	0
DFT_CORRELATION	-1.06277	-1.06487	-1.06487	-0.500681	-0.503777	-0.503777	-0.502036	-0.501128	-0.501128	-0.642431	-0.63251	-0.63251	0	0
NUCLEAR_REP	0	0	0	0	0	0	0	0	0	0	0	0	0	0
EA_13
E_CONTR	LDA@LDA	LDA@HF	HF@LDA	PBE@PBE	PBE@HF	HF@PBE	SCAN@SCAN	SCAN@HF	HF@SCAN	M06-L@M06-L	M06-L@HF	HF@M06-L	PBE0@PBE0	HF@HF
TOTAL	-75.2939	-75.2755	-75.2755	-75.7614	-75.7478	-75.7478	-75.7948	-75.7873	-75.7873	-75.8137	-75.8068	-75.8068	-75.7507	-75.4171
KINETIC	74.8729	75.3601	75.3601	75.4924	75.3602	75.3602	75.4801	75.3602	75.3602	75.5427	75.3602	75.3602	75.4599	75.3602
ELEC_NUC_ATTRAC	-190.957	-191.812	-191.812	-191.628	-191.812	-191.812	-191.722	-191.812	-191.812	-191.841	-191.812	-191.812	-191.748	-191.812
COULOMB	44.9434	45.399	45.399	45.0231	45.3991	45.3991	45.1446	45.3991	45.3991	45.2184	45.3991	45.3991	45.1975	45.3991
HF_EXCHANGE_A	0	0	0	0	0	0	0	0	0	0	0	0	-1.08632	-4.36784
HF_EXCHANGE_B	0	0	0	0	0	0	0	0	0	0	0	0	-1.08632	-4.36784
DFT_EXCHANGE	-7.8782	-7.94264	-7.94264	-8.70976	-8.74911	-8.74911	-8.75538	-8.79091	-8.79091	-8.73233	-8.75544	-8.75544	-6.85834	0
DFT_CORRELATION	-0.646294	-0.651467	-0.651467	-0.310111	-0.317293	-0.317293	-0.313578	-0.314962	-0.314962	-0.372567	-0.369975	-0.369975	0	0
NUCLEAR_REP	4.37124	4.37124	4.37124	4.37124	4.37124	4.37124	4.37124	4.37124	4.37124	4.37124	4.37124	4.37124	4.37124	4.37124
EA_19
E_CONTR	LDA@LDA	LDA@HF	HF@LDA	PBE@PBE	PBE@HF	HF@PBE	SCAN@SCAN	SCAN@HF	HF@SCAN	M06-L@M06-L	M06-L@HF	HF@M06-L	PBE0@PBE0	HF@HF
TOTAL	-397.47	-397.454	-397.454	-398.674	-398.664	-398.664	-398.821	-398.816	-398.816	-398.839	-398.833	-398.833	-398.705	-398.149
KINETIC	397.067	398.127	398.127	397.454	398.127	398.127	397.803	398.127	398.127	398.022	398.127	398.127	397.671	398.127
ELEC_NUC_ATTRAC	-964.651	-966.013	-966.013	-965.155	-966.013	-966.013	-965.712	-966.013	-966.013	-966.115	-966.013	-966.013	-965.564	-966.013
COULOMB	188.618	189.005	189.005	188.76	189.005	189.005	189	189.005	189.005	189.214	189.005	189.005	188.977	189.005
HF_EXCHANGE_A	0	0	0	0	0	0	0	0	0	0	0	0	-3.1868	-12.7671
HF_EXCHANGE_B	0	0	0	0	0	0	0	0	0	0	0	0	-3.1868	-12.7671
DFT_EXCHANGE	-23.4432	-23.5095	-23.5095	-25.3436	-25.3893	-25.3893	-25.5296	-25.5527	-25.5527	-25.3962	-25.3933	-25.3933	-19.6823	0
DFT_CORRELATION	-1.32665	-1.32934	-1.32934	-0.65665	-0.660101	-0.660101	-0.648876	-0.648039	-0.648039	-0.830523	-0.824852	-0.824852	0	0
NUCLEAR_REP	6.26646	6.26646	6.26646	6.26646	6.26646	6.26646	6.26646	6.26646	6.26646	6.26646	6.26646	6.26646	6.26646	6.26646
EA_c-
E_CONTR	LDA@LDA	LDA@HF	HF@LDA	PBE@PBE	PBE@HF	HF@PBE	SCAN@SCAN	SCAN@HF	HF@SCAN	M06-L@M06-L	M06-L@HF	HF@M06-L	PBE0@PBE0	HF@HF
TOTAL	-37.5368	-37.5252	-37.5252	-37.8571	-37.8486	-37.8486	-37.8892	-37.885	-37.885	-37.8972	-37.8948	-37.8948	-37.8594	-37.7102
KINETIC	37.276	37.7064	37.7064	37.7026	37.7064	37.7064	37.7586	37.7064	37.7064	37.786	37.7064	37.7064	37.7075	37.7064
ELEC_NUC_ATTRAC	-89.5967	-90.2414	-90.2414	-90.0616	-90.2414	-90.2414	-90.1931	-90.2414	-90.2414	-90.3225	-90.2414	-90.2414	-90.1508	-90.2414
COULOMB	19.7985	20.0871	20.0871	19.8597	20.0871	20.0871	19.9543	20.0871	20.0871	20.0858	20.0871	20.0871	19.9625	20.0871
HF_EXCHANGE_A	0	0	0	0	0	0	0	0	0	0	0	0	-0.789979	-3.20344
HF_EXCHANGE_B	0	0	0	0	0	0	0	0	0	0	0	0	-0.516299	-2.05884
DFT_EXCHANGE	-4.63139	-4.69035	-4.69035	-5.1962	-5.23492	-5.23492	-5.24213	-5.26966	-5.26966	-5.25515	-5.25798	-5.25798	-4.07237	0
DFT_CORRELATION	-0.383286	-0.386903	-0.386903	-0.161611	-0.165723	-0.165723	-0.166847	-0.167443	-0.167443	-0.191373	-0.188935	-0.188935	0	0
NUCLEAR_REP	0	0	0	0	0	0	0	0	0	0	0	0	0	0
EA_10n
E_CONTR	LDA@LDA	LDA@HF	HF@LDA	PBE@PBE	PBE@HF	HF@PBE	SCAN@SCAN	SCAN@HF	HF@SCAN	M06-L@M06-L	M06-L@HF	HF@M06-L	PBE0@PBE0	HF@HF
TOTAL	-39.4457	-39.4325	-39.4325	-39.7915	-39.7839	-39.7839	-39.832	-39.8278	-39.8278	-39.8503	-39.8413	-39.8413	-39.8021	-39.5804
KINETIC	39.1426	39.5428	39.5428	39.5978	39.5428	39.5428	39.6258	39.5428	39.5428	39.656	39.5428	39.5428	39.5837	39.5428
ELEC_NUC_ATTRAC	-110.783	-111.141	-111.141	-111.269	-111.141	-111.141	-111.304	-111.141	-111.141	-111.355	-111.141	-111.141	-111.263	-111.141
COULOMB	28.5569	28.5613	28.5613	28.621	28.5614	28.5614	28.6384	28.5614	28.5614	28.6717	28.5614	28.5614	28.634	28.5614
HF_EXCHANGE_A	0	0	0	0	0	0	0	0	0	0	0	0	-0.82833	-3.3227
HF_EXCHANGE_B	0	0	0	0	0	0	0	0	0	0	0	0	-0.725451	-2.90564
DFT_EXCHANGE	-5.51584	-5.54932	-5.54932	-6.16678	-6.17195	-6.17195	-6.23086	-6.23169	-6.23169	-6.24092	-6.22674	-6.22674	-4.88725	0
DFT_CORRELATION	-0.530925	-0.531039	-0.531039	-0.258748	-0.259823	-0.259823	-0.245238	-0.244063	-0.244063	-0.266486	-0.262513	-0.262513	0	0
NUCLEAR_REP	9.68427	9.68427	9.68427	9.68427	9.68427	9.68427	9.68427	9.68427	9.68427	9.68427	9.68427	9.68427	9.68427	9.68427
EA_20
E_CONTR	LDA@LDA	LDA@HF	HF@LDA	PBE@PBE	PBE@HF	HF@PBE	SCAN@SCAN	SCAN@HF	HF@SCAN	M06-L@M06-L	M06-L@HF	HF@M06-L	PBE0@PBE0	HF@HF
TOTAL	-149.355	-149.315	-149.315	-150.271	-150.241	-150.241	-150.339	-150.321	-150.321	-150.376	-150.358	-150.358	-150.249	-149.654
KINETIC	148.52	149.483	149.483	149.762	149.483	149.483	149.84	149.483	149.483	149.874	149.483	149.483	149.683	149.483
ELEC_NUC_ATTRAC	-410.257	-411.537	-411.537	-411.615	-411.537	-411.537	-411.897	-411.537	-411.537	-412.004	-411.537	-411.537	-411.718	-411.537
COULOMB	103.511	103.949	103.949	103.681	103.949	103.949	103.916	103.949	103.949	104.005	103.949	103.949	103.886	103.949
HF_EXCHANGE_A	0	0	0	0	0	0	0	0	0	0	0	0	-2.16183	-8.72649
HF_EXCHANGE_B	0	0	0	0	0	0	0	0	0	0	0	0	-1.95943	-7.81815
DFT_EXCHANGE	-14.9692	-15.0477	-15.0477	-16.5419	-16.5733	-16.5733	-16.6336	-16.6523	-16.6523	-16.5716	-16.58	-16.58	-12.9745	0
DFT_CORRELATION	-1.15451	-1.1573	-1.1573	-0.551587	-0.55786	-0.55786	-0.559619	-0.559414	-0.559414	-0.674137	-0.668129	-0.668129	0	0
NUCLEAR_REP	24.9952	24.9952	24.9952	24.9952	24.9952	24.9952	24.9952	24.9952	24.9952	24.9952	24.9952	24.9952	24.9952	24.9952
EA_18
E_CONTR	LDA@LDA	LDA@HF	HF@LDA	PBE@PBE	PBE@HF	HF@PBE	SCAN@SCAN	SCAN@HF	HF@SCAN	M06-L@M06-L	M06-L@HF	HF@M06-L	PBE0@PBE0	HF@HF
TOTAL	-341.287	-341.268	-341.268	-342.403	-342.391	-342.391	-342.538	-342.531	-342.531	-342.56	-342.552	-342.552	-342.432	-341.893
KINETIC	340.877	341.854	341.854	341.233	341.854	341.854	341.566	341.854	341.854	341.73	341.854	341.854	341.429	341.854
ELEC_NUC_ATTRAC	-840.465	-841.616	-841.616	-840.914	-841.616	-841.616	-841.433	-841.616	-841.616	-841.764	-841.616	-841.616	-841.276	-841.616
COULOMB	169.772	170.036	170.036	169.894	170.036	170.036	170.113	170.036	170.036	170.307	170.036	170.036	170.083	170.036
HF_EXCHANGE_A	0	0	0	0	0	0	0	0	0	0	0	0	-2.92592	-11.7262
HF_EXCHANGE_B	0	0	0	0	0	0	0	0	0	0	0	0	-2.92592	-11.7262
DFT_EXCHANGE	-21.4712	-21.541	-21.541	-23.2659	-23.3135	-23.3135	-23.4442	-23.4689	-23.4689	-23.3287	-23.3285	-23.3285	-18.1006	0
DFT_CORRELATION	-1.28315	-1.28588	-1.28588	-0.63405	-0.636319	-0.636319	-0.623571	-0.621134	-0.621134	-0.788171	-0.782247	-0.782247	0	0
NUCLEAR_REP	11.2842	11.2842	11.2842	11.2842	11.2842	11.2842	11.2842	11.2842	11.2842	11.2842	11.2842	11.2842	11.2842	11.2842
EA_22n
E_CONTR	LDA@LDA	LDA@HF	HF@LDA	PBE@PBE	PBE@HF	HF@PBE	SCAN@SCAN	SCAN@HF	HF@SCAN	M06-L@M06-L	M06-L@HF	HF@M06-L	PBE0@PBE0	HF@HF
TOTAL	-91.9542	-91.8936	-91.8936	-92.6465	-92.5977	-92.5977	-92.7012	-92.6711	-92.6711	-92.7466	-92.7097	-92.7097	-92.6374	-92.2419
KINETIC	91.389	92.1826	92.1826	92.3339	92.1827	92.1827	92.36	92.1827	92.1827	92.4309	92.1827	92.1827	92.2676	92.1827
ELEC_NUC_ATTRAC	-253.784	-254.474	-254.474	-254.811	-254.474	-254.474	-254.833	-254.474	-254.474	-255.004	-254.474	-254.474	-254.722	-254.474
COULOMB	62.6298	62.6684	62.6684	62.7599	62.6684	62.6684	62.7667	62.6684	62.6684	62.8894	62.6684	62.6684	62.7417	62.6684
HF_EXCHANGE_A	0	0	0	0	0	0	0	0	0	0	0	0	-1.51887	-6.04932
HF_EXCHANGE_B	0	0	0	0	0	0	0	0	0	0	0	0	-1.38838	-5.69531
DFT_EXCHANGE	-10.4618	-10.5605	-10.5605	-11.6544	-11.7099	-11.7099	-11.7204	-11.7871	-11.7871	-11.7064	-11.7594	-11.7594	-9.14345	0
DFT_CORRELATION	-0.852589	-0.835896	-0.835896	-0.40047	-0.390592	-0.390592	-0.400442	-0.3868	-0.3868	-0.481767	-0.453108	-0.453108	0	0
NUCLEAR_REP	19.1257	19.1257	19.1257	19.1257	19.1257	19.1257	19.1257	19.1257	19.1257	19.1257	19.1257	19.1257	19.1257	19.1257
EA_o-
E_CONTR	LDA@LDA	LDA@HF	HF@LDA	PBE@PBE	PBE@HF	HF@PBE	SCAN@SCAN	SCAN@HF	HF@SCAN	M06-L@M06-L	M06-L@HF	HF@M06-L	PBE0@PBE0	HF@HF
TOTAL	-74.6068	-74.5882	-74.5882	-75.0801	-75.0666	-75.0666	-75.1182	-75.1111	-75.1111	-75.1359	-75.1303	-75.1303	-75.0735	-74.7972
KINETIC	74.2104	74.7879	74.7879	74.8324	74.7879	74.7879	74.8643	74.7879	74.7879	74.906	74.7879	74.7879	74.8266	74.7879
ELEC_NUC_ATTRAC	-180.633	-181.622	-181.622	-181.324	-181.622	-181.622	-181.481	-181.622	-181.622	-181.554	-181.622	-181.622	-181.48	-181.622
COULOMB	39.9027	40.4148	40.4148	40.0011	40.4148	40.4148	40.1481	40.4148	40.4148	40.1898	40.4148	40.4148	40.188	40.4148
HF_EXCHANGE_A	0	0	0	0	0	0	0	0	0	0	0	0	-1.12667	-4.56282
HF_EXCHANGE_B	0	0	0	0	0	0	0	0	0	0	0	0	-0.954617	-3.81544
DFT_EXCHANGE	-7.50314	-7.5806	-7.5806	-8.32435	-8.37619	-8.37619	-8.37694	-8.41837	-8.41837	-8.35162	-8.38811	-8.38811	-6.52708	0
DFT_CORRELATION	-0.584218	-0.588701	-0.588701	-0.265389	-0.271439	-0.271439	-0.272957	-0.273778	-0.273778	-0.32567	-0.323267	-0.323267	0	0
NUCLEAR_REP	0	0	0	0	0	0	0	0	0	0	0	0	0	0
EA_si
E_CONTR	LDA@LDA	LDA@HF	HF@LDA	PBE@PBE	PBE@HF	HF@PBE	SCAN@SCAN	SCAN@HF	HF@SCAN	M06-L@M06-L	M06-L@HF	HF@M06-L	PBE0@PBE0	HF@HF
TOTAL	-288.215	-288.203	-288.203	-289.23	-289.223	-289.223	-289.35	-289.347	-289.347	-289.365	-289.36	-289.36	-289.257	-288.858
KINETIC	287.882	288.856	288.856	288.17	288.856	288.856	288.437	288.856	288.856	288.565	288.856	288.856	288.382	288.856
ELEC_NUC_ATTRAC	-688.193	-689.425	-689.425	-688.592	-689.425	-689.425	-688.988	-689.425	-689.425	-689.243	-689.425	-689.425	-688.898	-689.425
COULOMB	131.682	132.014	132.014	131.815	132.014	132.014	131.971	132.014	132.014	132.113	132.014	132.014	131.926	132.014
HF_EXCHANGE_A	0	0	0	0	0	0	0	0	0	0	0	0	-2.6108	-10.4634
HF_EXCHANGE_B	0	0	0	0	0	0	0	0	0	0	0	0	-2.45548	-9.84066
DFT_EXCHANGE	-18.5452	-18.6083	-18.6083	-20.1386	-20.1845	-20.1845	-20.2873	-20.3109	-20.3109	-20.1796	-20.1921	-20.1921	-15.6008	0
DFT_CORRELATION	-1.04025	-1.0401	-1.0401	-0.483627	-0.484215	-0.484215	-0.483041	-0.481841	-0.481841	-0.619976	-0.613552	-0.613552	0	0
NUCLEAR_REP	0	0	0	0	0	0	0	0	0	0	0	0	0	0
EA_17n
E_CONTR	LDA@LDA	LDA@HF	HF@LDA	PBE@PBE	PBE@HF	HF@PBE	SCAN@SCAN	SCAN@HF	HF@SCAN	M06-L@M06-L	M06-L@HF	HF@M06-L	PBE0@PBE0	HF@HF
TOTAL	-340.61	-340.593	-340.593	-341.73	-341.72	-341.72	-341.868	-341.863	-341.863	-341.887	-341.879	-341.879	-341.762	-341.301
KINETIC	340.249	341.278	341.278	340.597	341.278	341.278	340.97	341.278	341.278	341.078	341.278	341.278	340.809	341.278
ELEC_NUC_ATTRAC	-823.228	-824.42	-824.42	-823.685	-824.42	-824.42	-824.241	-824.42	-824.42	-824.419	-824.42	-824.42	-823.981	-824.42
COULOMB	159.036	159.281	159.281	159.173	159.281	159.281	159.391	159.281	159.281	159.475	159.281	159.281	159.274	159.281
HF_EXCHANGE_A	0	0	0	0	0	0	0	0	0	0	0	0	-2.96242	-11.8696
HF_EXCHANGE_B	0	0	0	0	0	0	0	0	0	0	0	0	-2.7729	-11.1149
DFT_EXCHANGE	-21.029	-21.0956	-21.0956	-22.7925	-22.8378	-22.8378	-22.9737	-22.9907	-22.9907	-22.8573	-22.8613	-22.8613	-17.6727	0
DFT_CORRELATION	-1.18146	-1.18024	-1.18024	-0.565729	-0.565527	-0.565527	-0.5577	-0.555539	-0.555539	-0.708241	-0.70064	-0.70064	0	0
NUCLEAR_REP	5.54415	5.54415	5.54415	5.54415	5.54415	5.54415	5.54415	5.54415	5.54415	5.54415	5.54415	5.54415	5.54415	5.54415
EA_22
E_CONTR	LDA@LDA	LDA@HF	HF@LDA	PBE@PBE	PBE@HF	HF@PBE	SCAN@SCAN	SCAN@HF	HF@SCAN	M06-L@M06-L	M06-L@HF	HF@M06-L	PBE0@PBE0	HF@HF
TOTAL	-92.1013	-92.0768	-92.0768	-92.7848	-92.7681	-92.7681	-92.841	-92.8314	-92.8314	-92.8758	-92.864	-92.864	-92.7805	-92.3479
KINETIC	91.5043	92.2422	92.2422	92.4453	92.2422	92.2422	92.4783	92.2422	92.2422	92.5502	92.2422	92.2422	92.3955	92.2422
ELEC_NUC_ATTRAC	-258.014	-258.715	-258.715	-259.04	-258.715	-258.715	-259.102	-258.715	-258.715	-259.279	-258.715	-258.715	-259.028	-258.715
COULOMB	66.9971	67.0201	67.0201	67.1289	67.0201	67.0201	67.1686	67.0201	67.0201	67.2944	67.0201	67.0201	67.1754	67.0201
HF_EXCHANGE_A	0	0	0	0	0	0	0	0	0	0	0	0	-1.48388	-5.94255
HF_EXCHANGE_B	0	0	0	0	0	0	0	0	0	0	0	0	-1.48388	-5.94255
DFT_EXCHANGE	-10.6775	-10.7119	-10.7119	-11.8777	-11.8701	-11.8701	-11.9429	-11.9366	-11.9366	-11.9069	-11.8835	-11.8835	-9.345	0
DFT_CORRELATION	-0.900688	-0.902131	-0.902131	-0.431474	-0.43526	-0.43526	-0.432771	-0.432065	-0.432065	-0.523907	-0.517724	-0.517724	0	0
NUCLEAR_REP	18.9896	18.9896	18.9896	18.9896	18.9896	18.9896	18.9896	18.9896	18.9896	18.9896	18.9896	18.9896	18.9896	18.9896
EA_cl-
E_CONTR	LDA@LDA	LDA@HF	HF@LDA	PBE@PBE	PBE@HF	HF@PBE	SCAN@SCAN	SCAN@HF	HF@SCAN	M06-L@M06-L	M06-L@HF	HF@M06-L	PBE0@PBE0	HF@HF
TOTAL	-458.807	-458.793	-458.793	-460.104	-460.096	-460.096	-460.272	-460.269	-460.269	-460.284	-460.28	-460.28	-460.141	-459.577
KINETIC	458.459	459.582	459.582	458.857	459.582	459.582	459.175	459.582	459.582	459.466	459.582	459.582	459.092	459.582
ELEC_NUC_ATTRAC	-1099.16	-1100.7	-1100.7	-1099.7	-1100.7	-1100.7	-1100.26	-1100.7	-1100.7	-1100.71	-1100.7	-1100.7	-1100.15	-1100.7
COULOMB	208.793	209.29	209.29	208.953	209.29	209.29	209.221	209.29	209.29	209.42	209.29	209.29	209.191	209.29
HF_EXCHANGE_A	0	0	0	0	0	0	0	0	0	0	0	0	-3.46356	-13.8738
HF_EXCHANGE_B	0	0	0	0	0	0	0	0	0	0	0	0	-3.46356	-13.8738
DFT_EXCHANGE	-25.5214	-25.5888	-25.5888	-27.5378	-27.5863	-27.5863	-27.7428	-27.7706	-27.7706	-27.5865	-27.5859	-27.5859	-21.3494	0
DFT_CORRELATION	-1.3727	-1.37544	-1.37544	-0.677174	-0.681077	-0.681077	-0.670004	-0.669437	-0.669437	-0.869909	-0.865516	-0.865516	0	0
NUCLEAR_REP	0	0	0	0	0	0	0	0	0	0	0	0	0	0
EA_24n
E_CONTR	LDA@LDA	LDA@HF	HF@LDA	PBE@PBE	PBE@HF	HF@PBE	SCAN@SCAN	SCAN@HF	HF@SCAN	M06-L@M06-L	M06-L@HF	HF@M06-L	PBE0@PBE0	HF@HF
TOTAL	-793.687	-793.65	-793.65	-796.077	-796.054	-796.054	-796.369	-796.356	-796.356	-796.406	-796.388	-796.388	-796.135	-795.104
KINETIC	792.92	794.958	794.958	793.683	794.958	794.958	794.35	794.958	794.958	794.772	794.958	794.958	794.078	794.958
ELEC_NUC_ATTRAC	-2032.17	-2034.2	-2034.2	-2033.16	-2034.2	-2034.2	-2034.03	-2034.2	-2034.2	-2034.74	-2034.2	-2034.2	-2033.63	-2034.2
COULOMB	423.607	423.726	423.726	423.877	423.726	423.726	424.13	423.726	423.726	424.459	423.726	423.726	423.977	423.726
HF_EXCHANGE_A	0	0	0	0	0	0	0	0	0	0	0	0	-6.37699	-25.5649
HF_EXCHANGE_B	0	0	0	0	0	0	0	0	0	0	0	0	-6.11887	-24.4884
DFT_EXCHANGE	-46.0277	-46.1209	-46.1209	-49.7222	-49.7813	-49.7813	-50.0724	-50.0966	-50.0966	-49.7975	-49.7815	-49.7815	-38.532	0
DFT_CORRELATION	-2.48039	-2.47803	-2.47803	-1.22185	-1.22172	-1.22172	-1.21148	-1.20813	-1.20813	-1.56479	-1.55549	-1.55549	0	0
NUCLEAR_REP	70.4629	70.4629	70.4629	70.4629	70.4629	70.4629	70.4629	70.4629	70.4629	70.4629	70.4629	70.4629	70.4629	70.4629
EA_21
E_CONTR	LDA@LDA	LDA@HF	HF@LDA	PBE@PBE	PBE@HF	HF@PBE	SCAN@SCAN	SCAN@HF	HF@SCAN	M06-L@M06-L	M06-L@HF	HF@M06-L	PBE0@PBE0	HF@HF
TOTAL	-128.994	-128.952	-128.952	-129.832	-129.799	-129.799	-129.899	-129.881	-129.881	-129.932	-129.913	-129.913	-129.818	-129.293
KINETIC	128.213	129.198	129.198	129.35	129.198	129.198	129.426	129.198	129.198	129.491	129.198	129.198	129.304	129.198
ELEC_NUC_ATTRAC	-356.572	-358.041	-358.041	-357.801	-358.041	-358.041	-358.122	-358.041	-358.041	-358.342	-358.041	-358.041	-358.009	-358.041
COULOMB	90.5709	91.2055	91.2055	90.7145	91.2056	91.2056	90.9956	91.2056	91.2056	91.1777	91.2056	91.2056	91.0006	91.2056
HF_EXCHANGE_A	0	0	0	0	0	0	0	0	0	0	0	0	-2.02361	-8.19715
HF_EXCHANGE_B	0	0	0	0	0	0	0	0	0	0	0	0	-1.70371	-6.79723
DFT_EXCHANGE	-13.485	-13.5909	-13.5909	-14.9259	-14.9884	-14.9884	-15.0219	-15.0685	-15.0685	-14.9811	-15.0069	-15.0069	-11.7252	0
DFT_CORRELATION	-1.05999	-1.06189	-1.06189	-0.507418	-0.512383	-0.512383	-0.514889	-0.51334	-0.51334	-0.615696	-0.607602	-0.607602	0	0
NUCLEAR_REP	23.3386	23.3386	23.3386	23.3386	23.3386	23.3386	23.3386	23.3386	23.3386	23.3386	23.3386	23.3386	23.3386	23.3386
EA_16n
E_CONTR	LDA@LDA	LDA@HF	HF@LDA	PBE@PBE	PBE@HF	HF@PBE	SCAN@SCAN	SCAN@HF	HF@SCAN	M06-L@M06-L	M06-L@HF	HF@M06-L	PBE0@PBE0	HF@HF
TOTAL	-290.044	-290.02	-290.02	-291.084	-291.069	-291.069	-291.217	-291.208	-291.208	-291.245	-291.235	-291.235	-291.117	-290.645
KINETIC	289.835	290.641	290.641	290.15	290.641	290.641	290.439	290.641	290.641	290.513	290.641	290.641	290.3	290.641
ELEC_NUC_ATTRAC	-723.339	-724.164	-724.164	-723.72	-724.164	-724.164	-724.119	-724.164	-724.164	-724.253	-724.164	-724.164	-723.935	-724.164
COULOMB	148.573	148.696	148.696	148.674	148.696	148.696	148.817	148.696	148.696	148.899	148.696	148.696	148.757	148.696
HF_EXCHANGE_A	0	0	0	0	0	0	0	0	0	0	0	0	-2.70847	-10.862
HF_EXCHANGE_B	0	0	0	0	0	0	0	0	0	0	0	0	-2.63009	-10.552
DFT_EXCHANGE	-19.5053	-19.585	-19.585	-21.2032	-21.2582	-21.2582	-21.3881	-21.4202	-21.4202	-21.2983	-21.3108	-21.3108	-16.496	0
DFT_CORRELATION	-1.20341	-1.20393	-1.20393	-0.580789	-0.579654	-0.579654	-0.561747	-0.556782	-0.556782	-0.701244	-0.693082	-0.693082	0	0
NUCLEAR_REP	15.596	15.596	15.596	15.596	15.596	15.596	15.596	15.596	15.596	15.596	15.596	15.596	15.596	15.596
EA_p
E_CONTR	LDA@LDA	LDA@HF	HF@LDA	PBE@PBE	PBE@HF	HF@PBE	SCAN@SCAN	SCAN@HF	HF@SCAN	M06-L@M06-L	M06-L@HF	HF@M06-L	PBE0@PBE0	HF@HF
TOTAL	-339.998	-339.988	-339.988	-341.111	-341.106	-341.106	-341.248	-341.246	-341.246	-341.268	-341.264	-341.264	-341.143	-340.719
KINETIC	339.642	340.716	340.716	339.977	340.716	340.716	340.366	340.716	340.716	340.456	340.716	340.716	340.207	340.716
ELEC_NUC_ATTRAC	-810.885	-812.218	-812.218	-811.342	-812.218	-812.218	-811.955	-812.218	-812.218	-812.115	-812.218	-812.218	-811.669	-812.218
COULOMB	153.098	153.425	153.425	153.241	153.425	153.425	153.501	153.425	153.425	153.587	153.425	153.425	153.355	153.425
HF_EXCHANGE_A	0	0	0	0	0	0	0	0	0	0	0	0	-2.96975	-11.8944
HF_EXCHANGE_B	0	0	0	0	0	0	0	0	0	0	0	0	-2.68253	-10.7474
DFT_EXCHANGE	-20.734	-20.7926	-20.7926	-22.4615	-22.5023	-22.5023	-22.6361	-22.647	-22.647	-22.5177	-22.5148	-22.5148	-17.3843	0
DFT_CORRELATION	-1.11778	-1.11846	-1.11846	-0.525423	-0.526465	-0.526465	-0.522731	-0.521768	-0.521768	-0.676801	-0.672012	-0.672012	0	0
NUCLEAR_REP	0	0	0	0	0	0	0	0	0	0	0	0	0	0
EA_9
E_CONTR	LDA@LDA	LDA@HF	HF@LDA	PBE@PBE	PBE@HF	HF@PBE	SCAN@SCAN	SCAN@HF	HF@SCAN	M06-L@M06-L	M06-L@HF	HF@M06-L	PBE0@PBE0	HF@HF
TOTAL	-38.801	-38.7851	-38.7851	-39.1355	-39.1251	-39.1251	-39.167	-39.1614	-39.1614	-39.1808	-39.1734	-39.1734	-39.137	-38.9031
KINETIC	38.4727	38.866	38.866	38.9254	38.866	38.866	38.947	38.866	38.866	38.9871	38.866	38.866	38.9115	38.866
ELEC_NUC_ATTRAC	-104.263	-104.777	-104.777	-104.771	-104.777	-104.777	-104.845	-104.777	-104.777	-104.962	-104.777	-104.777	-104.832	-104.777
COULOMB	26.8424	27.0339	27.0339	26.9311	27.0339	27.0339	26.9996	27.0339	27.0339	27.0958	27.0339	27.0339	27.0214	27.0339
HF_EXCHANGE_A	0	0	0	0	0	0	0	0	0	0	0	0	-0.786824	-3.17913
HF_EXCHANGE_B	0	0	0	0	0	0	0	0	0	0	0	0	-0.695655	-2.77789
DFT_EXCHANGE	-5.27322	-5.32491	-5.32491	-5.90745	-5.92984	-5.92984	-5.95819	-5.97371	-5.97371	-5.96567	-5.96486	-5.96486	-4.68677	0
DFT_CORRELATION	-0.511506	-0.514135	-0.514135	-0.245212	-0.249148	-0.249148	-0.241817	-0.24164	-0.24164	-0.267643	-0.26249	-0.26249	0	0
NUCLEAR_REP	5.93156	5.93156	5.93156	5.93156	5.93156	5.93156	5.93156	5.93156	5.93156	5.93156	5.93156	5.93156	5.93156	5.93156
EA_cl
E_CONTR	LDA@LDA	LDA@HF	HF@LDA	PBE@PBE	PBE@HF	HF@PBE	SCAN@SCAN	SCAN@HF	HF@SCAN	M06-L@M06-L	M06-L@HF	HF@M06-L	PBE0@PBE0	HF@HF
TOTAL	-458.662	-458.647	-458.647	-459.97	-459.962	-459.962	-460.14	-460.137	-460.137	-460.152	-460.148	-460.148	-460.009	-459.489
KINETIC	458.342	459.487	459.487	458.748	459.487	459.487	458.965	459.487	459.487	459.338	459.487	459.487	458.984	459.487
ELEC_NUC_ATTRAC	-1093.01	-1094.35	-1094.35	-1093.55	-1094.35	-1094.35	-1093.82	-1094.35	-1094.35	-1094.41	-1094.35	-1094.35	-1093.88	-1094.35
COULOMB	202.648	202.923	202.923	202.804	202.923	202.923	202.881	202.923	202.923	203.133	202.923	202.923	202.919	202.923
HF_EXCHANGE_A	0	0	0	0	0	0	0	0	0	0	0	0	-3.50582	-14.0398
HF_EXCHANGE_B	0	0	0	0	0	0	0	0	0	0	0	0	-3.37141	-13.5042
DFT_EXCHANGE	-25.318	-25.3766	-25.3766	-27.3324	-27.3722	-27.3722	-27.5304	-27.558	-27.558	-27.3867	-27.3843	-27.3843	-21.156	0
DFT_CORRELATION	-1.32584	-1.32564	-1.32564	-0.643597	-0.644458	-0.644458	-0.635166	-0.633912	-0.633912	-0.821598	-0.818788	-0.818788	0	0
NUCLEAR_REP	0	0	0	0	0	0	0	0	0	0	0	0	0	0
EA_18n
E_CONTR	LDA@LDA	LDA@HF	HF@LDA	PBE@PBE	PBE@HF	HF@PBE	SCAN@SCAN	SCAN@HF	HF@SCAN	M06-L@M06-L	M06-L@HF	HF@M06-L	PBE0@PBE0	HF@HF
TOTAL	-341.231	-341.212	-341.212	-342.356	-342.345	-342.345	-342.496	-342.489	-342.489	-342.519	-342.51	-342.51	-342.389	-341.891
KINETIC	340.868	341.855	341.855	341.228	341.855	341.855	341.571	341.855	341.855	341.705	341.855	341.855	341.423	341.855
ELEC_NUC_ATTRAC	-836.22	-837.27	-837.27	-836.669	-837.27	-837.27	-837.151	-837.27	-837.27	-837.36	-837.27	-837.27	-836.936	-837.27
COULOMB	165.313	165.462	165.462	165.433	165.462	165.462	165.603	165.462	165.462	165.696	165.462	165.462	165.522	165.462
HF_EXCHANGE_A	0	0	0	0	0	0	0	0	0	0	0	0	-2.95686	-11.8492
HF_EXCHANGE_B	0	0	0	0	0	0	0	0	0	0	0	0	-2.86313	-11.4766
DFT_EXCHANGE	-21.3371	-21.4039	-21.4039	-23.1302	-23.1741	-23.1741	-23.3152	-23.335	-23.335	-23.2032	-23.2054	-23.2054	-17.9649	0
DFT_CORRELATION	-1.24249	-1.24229	-1.24229	-0.605163	-0.604903	-0.604903	-0.591824	-0.58878	-0.58878	-0.745179	-0.7389	-0.7389	0	0
NUCLEAR_REP	11.3875	11.3875	11.3875	11.3875	11.3875	11.3875	11.3875	11.3875	11.3875	11.3875	11.3875	11.3875	11.3875	11.3875
EA_o
E_CONTR	LDA@LDA	LDA@HF	HF@LDA	PBE@PBE	PBE@HF	HF@PBE	SCAN@SCAN	SCAN@HF	HF@SCAN	M06-L@M06-L	M06-L@HF	HF@M06-L	PBE0@PBE0	HF@HF
TOTAL	-74.5291	-74.5173	-74.5173	-75.0129	-75.0061	-75.0061	-75.0614	-75.0584	-75.0584	-75.0882	-75.0867	-75.0867	-75.0212	-74.8176
KINETIC	74.1687	74.8143	74.8143	74.7965	74.8143	74.8143	74.895	74.8143	74.8143	74.9025	74.8143	74.8143	74.8079	74.8143
ELEC_NUC_ATTRAC	-177.266	-178.061	-178.061	-177.965	-178.061	-178.061	-178.139	-178.061	-178.061	-178.181	-178.061	-178.061	-178.022	-178.061
COULOMB	36.433	36.6456	36.6456	36.5332	36.6456	36.6456	36.6295	36.6456	36.6456	36.6778	36.6456	36.6456	36.5907	36.6456
HF_EXCHANGE_A	0	0	0	0	0	0	0	0	0	0	0	0	-1.19535	-4.80888
HF_EXCHANGE_B	0	0	0	0	0	0	0	0	0	0	0	0	-0.852301	-3.40776
DFT_EXCHANGE	-7.33242	-7.38309	-7.38309	-8.14493	-8.17	-8.17	-8.21226	-8.22309	-8.22309	-8.20726	-8.20729	-8.20729	-6.35006	0
DFT_CORRELATION	-0.53215	-0.53327	-0.53327	-0.233039	-0.235114	-0.235114	-0.234462	-0.234276	-0.234276	-0.279928	-0.278377	-0.278377	0	0
NUCLEAR_REP	0	0	0	0	0	0	0	0	0	0	0	0	0	0
EA_f-
E_CONTR	LDA@LDA	LDA@HF	HF@LDA	PBE@PBE	PBE@HF	HF@PBE	SCAN@SCAN	SCAN@HF	HF@SCAN	M06-L@M06-L	M06-L@HF	HF@M06-L	PBE0@PBE0	HF@HF
TOTAL	-99.2651	-99.2456	-99.2456	-99.8092	-99.7944	-99.7944	-99.8534	-99.8455	-99.8455	-99.8706	-99.8653	-99.8653	-99.7995	-99.4579
KINETIC	98.7931	99.4456	99.4456	99.5067	99.4459	99.4459	99.5389	99.4459	99.4459	99.5806	99.4459	99.4459	99.4983	99.4459
ELEC_NUC_ATTRAC	-242.219	-243.445	-243.445	-242.999	-243.445	-243.445	-243.216	-243.445	-243.445	-243.32	-243.445	-243.445	-243.203	-243.445
COULOMB	54.1255	54.8116	54.8116	54.2202	54.8119	54.8119	54.4299	54.8119	54.8119	54.5096	54.8119	54.8119	54.4612	54.8119
HF_EXCHANGE_A	0	0	0	0	0	0	0	0	0	0	0	0	-1.27594	-5.13528
HF_EXCHANGE_B	0	0	0	0	0	0	0	0	0	0	0	0	-1.27594	-5.13528
DFT_EXCHANGE	-9.2756	-9.3628	-9.3628	-10.2147	-10.277	-10.277	-10.2786	-10.3284	-10.3284	-10.2384	-10.2776	-10.2776	-8.00463	0
DFT_CORRELATION	-0.689398	-0.695418	-0.695418	-0.32222	-0.329977	-0.329977	-0.328097	-0.329727	-0.329727	-0.402279	-0.400317	-0.400317	0	0
NUCLEAR_REP	0	0	0	0	0	0	0	0	0	0	0	0	0	0
EA_15
E_CONTR	LDA@LDA	LDA@HF	HF@LDA	PBE@PBE	PBE@HF	HF@PBE	SCAN@SCAN	SCAN@HF	HF@SCAN	M06-L@M06-L	M06-L@HF	HF@M06-L	PBE0@PBE0	HF@HF
TOTAL	-289.485	-289.464	-289.464	-290.512	-290.499	-290.499	-290.638	-290.63	-290.63	-290.655	-290.646	-290.646	-290.539	-290.056
KINETIC	289.175	290.039	290.039	289.482	290.039	290.039	289.763	290.039	290.039	289.874	290.039	290.039	289.654	290.039
ELEC_NUC_ATTRAC	-714.25	-715.312	-715.312	-714.669	-715.312	-715.312	-715.144	-715.312	-715.312	-715.426	-715.312	-715.312	-714.987	-715.312
COULOMB	146.319	146.622	146.622	146.465	146.622	146.622	146.694	146.622	146.622	146.89	146.622	146.622	146.634	146.622
HF_EXCHANGE_A	0	0	0	0	0	0	0	0	0	0	0	0	-2.66909	-10.7022
HF_EXCHANGE_B	0	0	0	0	0	0	0	0	0	0	0	0	-2.60664	-10.455
DFT_EXCHANGE	-19.2971	-19.3779	-19.3779	-20.9685	-21.0247	-21.0247	-21.139	-21.1699	-21.1699	-21.0378	-21.0492	-21.0492	-16.318	0
DFT_CORRELATION	-1.18616	-1.18776	-1.18776	-0.574389	-0.575619	-0.575619	-0.565407	-0.561676	-0.561676	-0.708269	-0.69875	-0.69875	0	0
NUCLEAR_REP	9.75292	9.75292	9.75292	9.75292	9.75292	9.75292	9.75292	9.75292	9.75292	9.75292	9.75292	9.75292	9.75292	9.75292
EA_14n
E_CONTR	LDA@LDA	LDA@HF	HF@LDA	PBE@PBE	PBE@HF	HF@PBE	SCAN@SCAN	SCAN@HF	HF@SCAN	M06-L@M06-L	M06-L@HF	HF@M06-L	PBE0@PBE0	HF@HF
TOTAL	-288.821	-288.805	-288.805	-289.844	-289.834	-289.834	-289.965	-289.96	-289.96	-289.987	-289.981	-289.981	-289.871	-289.442
KINETIC	288.524	289.428	289.428	288.819	289.428	289.428	289.084	289.428	289.428	289.204	289.428	289.428	289.008	289.428
ELEC_NUC_ATTRAC	-699.156	-700.224	-700.224	-699.551	-700.224	-700.224	-699.926	-700.224	-700.224	-700.169	-700.224	-700.224	-699.818	-700.224
COULOMB	136.93	137.178	137.178	137.056	137.178	137.178	137.196	137.178	137.178	137.335	137.178	137.178	137.152	137.178
HF_EXCHANGE_A	0	0	0	0	0	0	0	0	0	0	0	0	-2.61419	-10.4792
HF_EXCHANGE_B	0	0	0	0	0	0	0	0	0	0	0	0	-2.53756	-10.1731
DFT_EXCHANGE	-18.8473	-18.9144	-18.9144	-20.478	-20.5252	-20.5252	-20.6344	-20.6602	-20.6602	-20.5354	-20.5472	-20.5472	-15.8906	0
DFT_CORRELATION	-1.10103	-1.10077	-1.10077	-0.519374	-0.519468	-0.519468	-0.51255	-0.510263	-0.510263	-0.650364	-0.643988	-0.643988	0	0
NUCLEAR_REP	4.82872	4.82872	4.82872	4.82872	4.82872	4.82872	4.82872	4.82872	4.82872	4.82872	4.82872	4.82872	4.82872	4.82872
EA_s-
E_CONTR	LDA@LDA	LDA@HF	HF@LDA	PBE@PBE	PBE@HF	HF@PBE	SCAN@SCAN	SCAN@HF	HF@SCAN	M06-L@M06-L	M06-L@HF	HF@M06-L	PBE0@PBE0	HF@HF
TOTAL	-396.826	-396.81	-396.81	-398.029	-398.02	-398.02	-398.175	-398.171	-398.171	-398.19	-398.185	-398.185	-398.06	-397.546
KINETIC	396.447	397.542	397.542	396.821	397.542	397.542	397.188	397.542	397.542	397.386	397.542	397.542	397.054	397.542
ELEC_NUC_ATTRAC	-950.532	-952.034	-952.034	-951.044	-952.034	-952.034	-951.65	-952.034	-952.034	-951.993	-952.034	-952.034	-951.486	-952.034
COULOMB	181.639	182.137	182.137	181.802	182.137	182.137	182.077	182.137	182.137	182.243	182.137	182.137	182.038	182.137
HF_EXCHANGE_A	0	0	0	0	0	0	0	0	0	0	0	0	-3.19866	-12.8197
HF_EXCHANGE_B	0	0	0	0	0	0	0	0	0	0	0	0	-3.08805	-12.3708
DFT_EXCHANGE	-23.1118	-23.1847	-23.1847	-24.9925	-25.0455	-25.0455	-25.1776	-25.2039	-25.2039	-25.038	-25.0474	-25.0474	-19.3795	0
DFT_CORRELATION	-1.2684	-1.26997	-1.26997	-0.615669	-0.618767	-0.618767	-0.613052	-0.612251	-0.612251	-0.788297	-0.782419	-0.782419	0	0
NUCLEAR_REP	0	0	0	0	0	0	0	0	0	0	0	0	0	0
EA_s
E_CONTR	LDA@LDA	LDA@HF	HF@LDA	PBE@PBE	PBE@HF	HF@PBE	SCAN@SCAN	SCAN@HF	HF@SCAN	M06-L@M06-L	M06-L@HF	HF@M06-L	PBE0@PBE0	HF@HF
TOTAL	-396.737	-396.723	-396.723	-397.948	-397.94	-397.94	-398.096	-398.093	-398.093	-398.116	-398.112	-398.112	-397.984	-397.513
KINETIC	396.395	397.511	397.511	396.774	397.511	397.511	397.174	397.511	397.511	397.322	397.511	397.511	397.008	397.511
ELEC_NUC_ATTRAC	-945.563	-946.896	-946.896	-946.071	-946.896	-946.896	-946.663	-946.896	-946.896	-946.899	-946.896	-946.896	-946.399	-946.896
COULOMB	176.614	176.907	176.907	176.769	176.907	176.907	176.994	176.907	176.907	177.098	176.907	176.907	176.881	176.907
HF_EXCHANGE_A	0	0	0	0	0	0	0	0	0	0	0	0	-3.23964	-12.9757
HF_EXCHANGE_B	0	0	0	0	0	0	0	0	0	0	0	0	-3.00975	-12.0581
DFT_EXCHANGE	-22.9617	-23.0228	-23.0228	-24.8358	-24.8776	-24.8776	-25.0222	-25.0371	-25.0371	-24.8929	-24.8927	-24.8927	-19.2233	0
DFT_CORRELATION	-1.22183	-1.22118	-1.22118	-0.583531	-0.583995	-0.583995	-0.578529	-0.577039	-0.577039	-0.744539	-0.740434	-0.740434	0	0
NUCLEAR_REP	0	0	0	0	0	0	0	0	0	0	0	0	0	0
EA_16
E_CONTR	LDA@LDA	LDA@HF	HF@LDA	PBE@PBE	PBE@HF	HF@PBE	SCAN@SCAN	SCAN@HF	HF@SCAN	M06-L@M06-L	M06-L@HF	HF@M06-L	PBE0@PBE0	HF@HF
TOTAL	-290.102	-290.079	-290.079	-291.134	-291.119	-291.119	-291.261	-291.252	-291.252	-291.288	-291.279	-291.279	-291.163	-290.65
KINETIC	289.81	290.635	290.635	290.129	290.635	290.635	290.42	290.635	290.635	290.498	290.635	290.635	290.284	290.635
ELEC_NUC_ATTRAC	-726.516	-727.416	-727.416	-726.914	-727.416	-727.416	-727.366	-727.416	-727.416	-727.585	-727.416	-727.416	-727.187	-727.416
COULOMB	152.419	152.601	152.601	152.533	152.601	152.601	152.728	152.601	152.601	152.896	152.601	152.601	152.673	152.601
HF_EXCHANGE_A	0	0	0	0	0	0	0	0	0	0	0	0	-2.68292	-10.7606
HF_EXCHANGE_B	0	0	0	0	0	0	0	0	0	0	0	0	-2.68292	-10.7606
DFT_EXCHANGE	-19.6206	-19.701	-19.701	-21.3234	-21.3788	-21.3788	-21.4998	-21.5325	-21.5325	-21.4019	-21.4108	-21.4108	-16.6184	0
DFT_CORRELATION	-1.2446	-1.24816	-1.24816	-0.609844	-0.61091	-0.61091	-0.594158	-0.589849	-0.589849	-0.745647	-0.739189	-0.739189	0	0
NUCLEAR_REP	15.0509	15.0509	15.0509	15.0509	15.0509	15.0509	15.0509	15.0509	15.0509	15.0509	15.0509	15.0509	15.0509	15.0509
EA_21n
E_CONTR	LDA@LDA	LDA@HF	HF@LDA	PBE@PBE	PBE@HF	HF@PBE	SCAN@SCAN	SCAN@HF	HF@SCAN	M06-L@M06-L	M06-L@HF	HF@M06-L	PBE0@PBE0	HF@HF
TOTAL	-128.981	-128.947	-128.947	-129.822	-129.797	-129.797	-129.889	-129.874	-129.874	-129.933	-129.915	-129.915	-129.812	-129.308
KINETIC	128.281	129.147	129.147	129.422	129.147	129.147	129.462	129.147	129.147	129.545	129.147	129.147	129.342	129.147
ELEC_NUC_ATTRAC	-356.281	-357.094	-357.094	-357.535	-357.094	-357.094	-357.612	-357.094	-357.094	-357.798	-357.094	-357.094	-357.456	-357.094
COULOMB	87.4946	87.5187	87.5187	87.6598	87.5187	87.5187	87.7108	87.5187	87.5187	87.8349	87.5187	87.5187	87.666	87.5187
HF_EXCHANGE_A	0	0	0	0	0	0	0	0	0	0	0	0	-1.92473	-7.7102
HF_EXCHANGE_B	0	0	0	0	0	0	0	0	0	0	0	0	-1.75179	-7.02837
DFT_EXCHANGE	-13.3084	-13.3517	-13.3517	-14.7377	-14.7359	-14.7359	-14.8173	-14.8152	-14.8152	-14.7808	-14.7592	-14.7592	-11.5462	0
DFT_CORRELATION	-1.02682	-1.0261	-1.0261	-0.490242	-0.492195	-0.492195	-0.491544	-0.489385	-0.489385	-0.593063	-0.587076	-0.587076	0	0
NUCLEAR_REP	25.8593	25.8593	25.8593	25.8593	25.8593	25.8593	25.8593	25.8593	25.8593	25.8593	25.8593	25.8593	25.8593	25.8593
EA_8n
E_CONTR	LDA@LDA	LDA@HF	HF@LDA	PBE@PBE	PBE@HF	HF@PBE	SCAN@SCAN	SCAN@HF	HF@SCAN	M06-L@M06-L	M06-L@HF	HF@M06-L	PBE0@PBE0	HF@HF
TOTAL	-38.0951	-38.0838	-38.0838	-38.4325	-38.4259	-38.4259	-38.4643	-38.4609	-38.4609	-38.4851	-38.4804	-38.4804	-38.4402	-38.2839
KINETIC	37.8327	38.2597	38.2597	38.2765	38.2597	38.2597	38.3089	38.2597	38.2597	38.3508	38.2597	38.2597	38.2757	38.2597
ELEC_NUC_ATTRAC	-94.419	-94.8556	-94.8556	-94.9088	-94.8556	-94.8556	-94.9443	-94.8556	-94.8556	-95.0185	-94.8556	-94.8556	-94.9153	-94.8556
COULOMB	20.8524	20.9076	20.9076	20.928	20.9076	20.9076	20.9406	20.9076	20.9076	20.9835	20.9076	20.9076	20.9407	20.9076
HF_EXCHANGE_A	0	0	0	0	0	0	0	0	0	0	0	0	-0.730821	-2.93599
HF_EXCHANGE_B	0	0	0	0	0	0	0	0	0	0	0	0	-0.621413	-2.48739
DFT_EXCHANGE	-4.76743	-4.8016	-4.8016	-5.37179	-5.38049	-5.38049	-5.41884	-5.42304	-5.42304	-5.42704	-5.4212	-5.4212	-4.21676	0
DFT_CORRELATION	-0.42142	-0.421679	-0.421679	-0.184122	-0.184818	-0.184818	-0.17839	-0.177319	-0.177319	-0.201588	-0.198616	-0.198616	0	0
NUCLEAR_REP	2.82768	2.82768	2.82768	2.82768	2.82768	2.82768	2.82768	2.82768	2.82768	2.82768	2.82768	2.82768	2.82768	2.82768
EA_19n
E_CONTR	LDA@LDA	LDA@HF	HF@LDA	PBE@PBE	PBE@HF	HF@PBE	SCAN@SCAN	SCAN@HF	HF@SCAN	M06-L@M06-L	M06-L@HF	HF@M06-L	PBE0@PBE0	HF@HF
TOTAL	-397.374	-397.357	-397.357	-398.588	-398.578	-398.578	-398.738	-398.733	-398.733	-398.758	-398.751	-398.751	-398.623	-398.109
KINETIC	397.008	398.086	398.086	397.401	398.086	398.086	397.754	398.086	398.086	397.951	398.086	398.086	397.618	398.086
ELEC_NUC_ATTRAC	-959.487	-960.693	-960.693	-959.987	-960.693	-960.693	-960.481	-960.693	-960.693	-960.788	-960.693	-960.693	-960.29	-960.693
COULOMB	183.391	183.594	183.594	183.525	183.594	183.594	183.695	183.594	183.594	183.824	183.594	183.594	183.628	183.594
HF_EXCHANGE_A	0	0	0	0	0	0	0	0	0	0	0	0	-3.22385	-12.9139
HF_EXCHANGE_B	0	0	0	0	0	0	0	0	0	0	0	0	-3.10972	-12.4575
DFT_EXCHANGE	-23.2772	-23.3365	-23.3365	-25.1756	-25.2141	-25.2141	-25.365	-25.3813	-25.3813	-25.2361	-25.2335	-25.2335	-19.5195	0
DFT_CORRELATION	-1.28308	-1.2827	-1.2827	-0.625519	-0.626023	-0.626023	-0.615073	-0.613337	-0.613337	-0.784309	-0.779655	-0.779655	0	0
NUCLEAR_REP	6.27455	6.27455	6.27455	6.27455	6.27455	6.27455	6.27455	6.27455	6.27455	6.27455	6.27455	6.27455	6.27455	6.27455

## Sheet: DARC
ethine
E_CONTR	LDA@LDA	LDA@HF	HF@LDA	PBE@PBE	PBE@HF	HF@PBE	SCAN@SCAN	SCAN@HF	HF@SCAN	M06-L@M06-L	M06-L@HF	HF@M06-L	PBE0@PBE0	HF@HF
TOTAL	-76.6288	-76.6056	-76.6056	-77.2563	-77.241	-77.241	-77.3115	-77.3023	-77.3023	-77.354	-77.3389	-77.3389	-77.2607	-76.8551
KINETIC	76.0855	76.7263	76.7263	76.9354	76.7263	76.7263	76.9412	76.7263	76.7263	77.0035	76.7263	76.7263	76.881	76.7263
ELEC_NUC_ATTRAC	-228.173	-228.579	-228.579	-229.069	-228.579	-228.579	-229.043	-228.579	-228.579	-229.176	-228.579	-228.579	-228.985	-228.579
COULOMB	61.3272	61.1337	61.1337	61.4209	61.1337	61.1337	61.3924	61.1337	61.1337	61.4821	61.1337	61.1337	61.3911	61.1337
HF_EXCHANGE_A	0	0	0	0	0	0	0	0	0	0	0	0	-1.37322	-5.49414
HF_EXCHANGE_B	0	0	0	0	0	0	0	0	0	0	0	0	-1.37322	-5.49414
DFT_EXCHANGE	-9.83914	-9.85715	-9.85715	-10.9662	-10.9428	-10.9428	-11.0355	-11.0187	-11.0187	-11.0228	-10.985	-10.985	-8.65362	0
DFT_CORRELATION	-0.882103	-0.881655	-0.881655	-0.429858	-0.431321	-0.431321	-0.418827	-0.416767	-0.416767	-0.493261	-0.487127	-0.487127	0	0
NUCLEAR_REP	24.8524	24.8524	24.8524	24.8524	24.8524	24.8524	24.8524	24.8524	24.8524	24.8524	24.8524	24.8524	24.8524	24.8524
P10X
E_CONTR	LDA@LDA	LDA@HF	HF@LDA	PBE@PBE	PBE@HF	HF@PBE	SCAN@SCAN	SCAN@HF	HF@SCAN	M06-L@M06-L	M06-L@HF	HF@M06-L	PBE0@PBE0	HF@HF
TOTAL	-549.173	-548.992	-548.992	-553.159	-553.035	-553.035	-553.542	-553.46	-553.46	-553.748	-553.661	-553.661	-553.192	-550.465
KINETIC	545.401	550.036	550.036	551.064	550.036	550.036	551.273	550.036	550.036	551.438	550.036	550.036	550.673	550.036
ELEC_NUC_ATTRAC	-2718.43	-2721.84	-2721.84	-2724.43	-2721.84	-2721.84	-2724.56	-2721.84	-2721.84	-2725.1	-2721.84	-2721.84	-2723.93	-2721.84
COULOMB	978.691	977.904	977.904	979.333	977.904	977.904	979.298	977.904	977.904	979.774	977.904	977.904	979.235	977.904
HF_EXCHANGE_A	0	0	0	0	0	0	0	0	0	0	0	0	-9.13139	-36.6215
HF_EXCHANGE_B	0	0	0	0	0	0	0	0	0	0	0	0	-9.13139	-36.6215
DFT_EXCHANGE	-65.8689	-66.121	-66.121	-72.8855	-72.8875	-72.8875	-73.3963	-73.4246	-73.4246	-73.169	-73.0953	-73.0953	-57.5855	0
DFT_CORRELATION	-5.64169	-5.64837	-5.64837	-2.91691	-2.92574	-2.92574	-2.83709	-2.81278	-2.81278	-3.37174	-3.34307	-3.34307	0	0
NUCLEAR_REP	716.677	716.677	716.677	716.677	716.677	716.677	716.677	716.677	716.677	716.677	716.677	716.677	716.677	716.677
cpdiene
E_CONTR	LDA@LDA	LDA@HF	HF@LDA	PBE@PBE	PBE@HF	HF@PBE	SCAN@SCAN	SCAN@HF	HF@SCAN	M06-L@M06-L	M06-L@HF	HF@M06-L	PBE0@PBE0	HF@HF
TOTAL	-192.38	-192.313	-192.313	-193.921	-193.877	-193.877	-194.07	-194.042	-194.042	-194.158	-194.12	-194.12	-193.944	-192.871
KINETIC	190.891	192.711	192.711	193.062	192.711	192.711	193.129	192.711	192.711	193.224	192.711	192.711	192.934	192.711
ELEC_NUC_ATTRAC	-762.434	-763.657	-763.657	-764.69	-763.657	-763.657	-764.686	-763.657	-763.657	-764.908	-763.657	-763.657	-764.51	-763.657
COULOMB	249.216	248.772	248.772	249.428	248.772	248.772	249.37	248.772	248.772	249.541	248.772	248.772	249.377	248.772
HF_EXCHANGE_A	0	0	0	0	0	0	0	0	0	0	0	0	-3.50501	-14.0452
HF_EXCHANGE_B	0	0	0	0	0	0	0	0	0	0	0	0	-3.50501	-14.0452
DFT_EXCHANGE	-25.1661	-25.2505	-25.2505	-27.9395	-27.9193	-27.9193	-28.1435	-28.1372	-28.1372	-28.0896	-28.0347	-28.0347	-22.1285	0
DFT_CORRELATION	-2.28045	-2.28168	-2.28168	-1.17439	-1.1768	-1.1768	-1.13383	-1.12465	-1.12465	-1.31777	-1.30441	-1.30441	0	0
NUCLEAR_REP	157.393	157.393	157.393	157.393	157.393	157.393	157.393	157.393	157.393	157.393	157.393	157.393	157.393	157.393
P9X
E_CONTR	LDA@LDA	LDA@HF	HF@LDA	PBE@PBE	PBE@HF	HF@PBE	SCAN@SCAN	SCAN@HF	HF@SCAN	M06-L@M06-L	M06-L@HF	HF@M06-L	PBE0@PBE0	HF@HF
TOTAL	-568.958	-568.774	-568.774	-573.015	-572.889	-572.889	-573.403	-573.319	-573.319	-573.613	-573.524	-573.524	-573.042	-570.293
KINETIC	565.15	569.829	569.829	570.916	569.829	569.829	571.146	569.829	569.829	571.293	569.829	569.829	570.509	569.829
ELEC_NUC_ATTRAC	-2772.37	-2775.84	-2775.84	-2778.51	-2775.84	-2775.84	-2778.67	-2775.84	-2775.84	-2779.2	-2775.84	-2775.84	-2777.98	-2775.84
COULOMB	991.177	990.423	990.423	991.864	990.423	990.423	991.839	990.423	990.423	992.333	990.423	990.423	991.751	990.423
HF_EXCHANGE_A	0	0	0	0	0	0	0	0	0	0	0	0	-9.28551	-37.2416
HF_EXCHANGE_B	0	0	0	0	0	0	0	0	0	0	0	0	-9.28551	-37.2416
DFT_EXCHANGE	-67.0235	-67.2809	-67.2809	-74.1418	-74.148	-74.148	-74.6543	-74.685	-74.685	-74.4182	-74.3464	-74.3464	-58.5342	0
DFT_CORRELATION	-5.67605	-5.68298	-5.68298	-2.92275	-2.93141	-2.93141	-2.84853	-2.82392	-2.82392	-3.39703	-3.36846	-3.36846	0	0
NUCLEAR_REP	719.781	719.781	719.781	719.781	719.781	719.781	719.781	719.781	719.781	719.781	719.781	719.781	719.781	719.781
P8
E_CONTR	LDA@LDA	LDA@HF	HF@LDA	PBE@PBE	PBE@HF	HF@PBE	SCAN@SCAN	SCAN@HF	HF@SCAN	M06-L@M06-L	M06-L@HF	HF@M06-L	PBE0@PBE0	HF@HF
TOTAL	-584.938	-584.752	-584.752	-589.056	-588.927	-588.927	-589.444	-589.357	-589.357	-589.653	-589.565	-589.565	-589.075	-586.295
KINETIC	581.106	585.797	585.797	586.95	585.797	585.797	587.163	585.797	585.797	587.326	585.797	585.797	586.525	585.797
ELEC_NUC_ATTRAC	-2830.91	-2834.47	-2834.47	-2837.14	-2834.47	-2834.47	-2837.31	-2834.47	-2834.47	-2837.87	-2834.47	-2834.47	-2836.61	-2834.47
COULOMB	1009.01	1008.33	1008.33	1009.7	1008.33	1008.33	1009.71	1008.33	1008.33	1010.2	1008.33	1008.33	1009.61	1008.33
HF_EXCHANGE_A	0	0	0	0	0	0	0	0	0	0	0	0	-9.4207	-37.7834
HF_EXCHANGE_B	0	0	0	0	0	0	0	0	0	0	0	0	-9.4207	-37.7834
DFT_EXCHANGE	-68.0523	-68.3077	-68.3077	-75.2501	-75.2553	-75.2553	-75.7583	-75.7881	-75.7881	-75.5081	-75.4386	-75.4386	-59.3771	0
DFT_CORRELATION	-5.70915	-5.71612	-5.71612	-2.93397	-2.94351	-2.94351	-2.86512	-2.84052	-2.84052	-3.42584	-3.39741	-3.39741	0	0
NUCLEAR_REP	729.619	729.619	729.619	729.619	729.619	729.619	729.619	729.619	729.619	729.619	729.619	729.619	729.619	729.619
P4
E_CONTR	LDA@LDA	LDA@HF	HF@LDA	PBE@PBE	PBE@HF	HF@PBE	SCAN@SCAN	SCAN@HF	HF@SCAN	M06-L@M06-L	M06-L@HF	HF@M06-L	PBE0@PBE0	HF@HF
TOTAL	-269.086	-268.991	-268.991	-271.229	-271.166	-271.166	-271.438	-271.399	-271.399	-271.556	-271.505	-271.505	-271.263	-269.758
KINETIC	266.994	269.567	269.567	270.032	269.567	269.567	270.155	269.567	269.567	270.234	269.567	269.567	269.848	269.567
ELEC_NUC_ATTRAC	-1204.73	-1206.59	-1206.59	-1207.89	-1206.59	-1206.59	-1207.93	-1206.59	-1206.59	-1208.17	-1206.59	-1206.59	-1207.67	-1206.59
COULOMB	417.734	417.251	417.251	418.033	417.251	417.251	417.975	417.251	417.251	418.182	417.251	417.251	417.997	417.251
HF_EXCHANGE_A	0	0	0	0	0	0	0	0	0	0	0	0	-4.89337	-19.6156
HF_EXCHANGE_B	0	0	0	0	0	0	0	0	0	0	0	0	-4.89337	-19.6156
DFT_EXCHANGE	-35.1518	-35.2836	-35.2836	-38.994	-38.9797	-38.9797	-39.2869	-39.2889	-39.2889	-39.1892	-39.1309	-39.1309	-30.9014	0
DFT_CORRELATION	-3.17853	-3.18128	-3.18128	-1.65572	-1.66011	-1.66011	-1.59625	-1.5837	-1.5837	-1.86498	-1.84817	-1.84817	0	0
NUCLEAR_REP	289.25	289.25	289.25	289.25	289.25	289.25	289.25	289.25	289.25	289.25	289.25	289.25	289.25	289.25
P1
E_CONTR	LDA@LDA	LDA@HF	HF@LDA	PBE@PBE	PBE@HF	HF@PBE	SCAN@SCAN	SCAN@HF	HF@SCAN	M06-L@M06-L	M06-L@HF	HF@M06-L	PBE0@PBE0	HF@HF
TOTAL	-232.543	-232.457	-232.457	-234.414	-234.358	-234.358	-234.607	-234.572	-234.572	-234.714	-234.668	-234.668	-234.454	-233.113
KINETIC	230.666	232.953	232.953	233.321	232.953	232.953	233.417	232.953	232.953	233.536	232.953	232.953	233.171	232.953
ELEC_NUC_ATTRAC	-1016.31	-1017.93	-1017.93	-1019.05	-1017.93	-1017.93	-1019.07	-1017.93	-1017.93	-1019.28	-1017.93	-1017.93	-1018.87	-1017.93
COULOMB	349.227	348.78	348.78	349.476	348.78	348.78	349.422	348.78	348.78	349.571	348.78	348.78	349.454	348.78
HF_EXCHANGE_A	0	0	0	0	0	0	0	0	0	0	0	0	-4.33797	-17.3932
HF_EXCHANGE_B	0	0	0	0	0	0	0	0	0	0	0	0	-4.33797	-17.3932
DFT_EXCHANGE	-31.1125	-31.2446	-31.2446	-34.529	-34.5283	-34.5283	-34.81	-34.8226	-34.8226	-34.7554	-34.6996	-34.6996	-27.3997	0
DFT_CORRELATION	-2.88192	-2.88566	-2.88566	-1.50019	-1.50347	-1.50347	-1.4352	-1.42262	-1.42262	-1.65595	-1.64188	-1.64188	0	0
NUCLEAR_REP	237.868	237.868	237.868	237.868	237.868	237.868	237.868	237.868	237.868	237.868	237.868	237.868	237.868	237.868
P6
E_CONTR	LDA@LDA	LDA@HF	HF@LDA	PBE@PBE	PBE@HF	HF@PBE	SCAN@SCAN	SCAN@HF	HF@SCAN	M06-L@M06-L	M06-L@HF	HF@M06-L	PBE0@PBE0	HF@HF
TOTAL	-308.076	-307.965	-307.965	-310.528	-310.455	-310.455	-310.775	-310.729	-310.729	-310.907	-310.848	-310.848	-310.572	-308.835
KINETIC	305.643	308.645	308.645	309.139	308.645	308.645	309.273	308.645	308.645	309.404	308.645	308.645	308.932	308.645
ELEC_NUC_ATTRAC	-1459.62	-1461.79	-1461.79	-1463.25	-1461.79	-1461.79	-1463.29	-1461.79	-1461.79	-1463.57	-1461.79	-1461.79	-1463	-1461.79
COULOMB	518.658	518.099	518.099	518.995	518.099	518.099	518.927	518.099	518.099	519.15	518.099	518.099	518.961	518.099
HF_EXCHANGE_A	0	0	0	0	0	0	0	0	0	0	0	0	-5.63495	-22.5927
HF_EXCHANGE_B	0	0	0	0	0	0	0	0	0	0	0	0	-5.63495	-22.5927
DFT_EXCHANGE	-40.4704	-40.6324	-40.6324	-44.8883	-44.8809	-44.8809	-45.2354	-45.2472	-45.2472	-45.1292	-45.0622	-45.0622	-35.5872	0
DFT_CORRELATION	-3.67842	-3.68224	-3.68224	-1.9201	-1.92463	-1.92463	-1.84792	-1.83232	-1.83232	-2.15472	-2.13634	-2.13634	0	0
NUCLEAR_REP	371.395	371.395	371.395	371.395	371.395	371.395	371.395	371.395	371.395	371.395	371.395	371.395	371.395	371.395
P9
E_CONTR	LDA@LDA	LDA@HF	HF@LDA	PBE@PBE	PBE@HF	HF@PBE	SCAN@SCAN	SCAN@HF	HF@SCAN	M06-L@M06-L	M06-L@HF	HF@M06-L	PBE0@PBE0	HF@HF
TOTAL	-568.957	-568.772	-568.772	-573.014	-572.888	-572.888	-573.402	-573.318	-573.318	-573.612	-573.524	-573.524	-573.04	-570.292
KINETIC	565.148	569.828	569.828	570.915	569.828	569.828	571.145	569.828	569.828	571.292	569.828	569.828	570.507	569.828
ELEC_NUC_ATTRAC	-2786.95	-2790.42	-2790.42	-2793.09	-2790.42	-2790.42	-2793.24	-2790.42	-2790.42	-2793.77	-2790.42	-2790.42	-2792.56	-2790.42
COULOMB	998.534	997.776	997.776	999.213	997.776	997.776	999.187	997.776	997.776	999.665	997.776	997.776	999.103	997.776
HF_EXCHANGE_A	0	0	0	0	0	0	0	0	0	0	0	0	-9.28554	-37.2419
HF_EXCHANGE_B	0	0	0	0	0	0	0	0	0	0	0	0	-9.28554	-37.2419
DFT_EXCHANGE	-67.0231	-67.2813	-67.2813	-74.1414	-74.148	-74.148	-74.6542	-74.6857	-74.6857	-74.418	-74.3464	-74.3464	-58.5339	0
DFT_CORRELATION	-5.67605	-5.68306	-5.68306	-2.92287	-2.93173	-2.93173	-2.84848	-2.82399	-2.82399	-3.39725	-3.36914	-3.36914	0	0
NUCLEAR_REP	727.013	727.013	727.013	727.013	727.013	727.013	727.013	727.013	727.013	727.013	727.013	727.013	727.013	727.013
chdiene
E_CONTR	LDA@LDA	LDA@HF	HF@LDA	PBE@PBE	PBE@HF	HF@PBE	SCAN@SCAN	SCAN@HF	HF@SCAN	M06-L@M06-L	M06-L@HF	HF@M06-L	PBE0@PBE0	HF@HF
TOTAL	-231.341	-231.258	-231.258	-233.196	-233.141	-233.141	-233.38	-233.346	-233.346	-233.484	-233.438	-233.438	-233.227	-231.925
KINETIC	229.524	231.746	231.746	232.148	231.746	231.746	232.231	231.746	231.746	232.359	231.746	231.746	231.994	231.746
ELEC_NUC_ATTRAC	-978.39	-979.904	-979.904	-981.113	-979.904	-979.904	-981.108	-979.904	-979.904	-981.365	-979.904	-979.904	-980.905	-979.904
COULOMB	330.627	330.116	330.116	330.882	330.116	330.116	330.813	330.116	330.116	330.998	330.116	330.116	330.831	330.116
HF_EXCHANGE_A	0	0	0	0	0	0	0	0	0	0	0	0	-4.24459	-17.0128
HF_EXCHANGE_B	0	0	0	0	0	0	0	0	0	0	0	0	-4.24459	-17.0128
DFT_EXCHANGE	-30.4657	-30.577	-30.577	-33.8199	-33.803	-33.803	-34.0761	-34.076	-34.076	-34.0141	-33.9497	-33.9497	-26.8	0
DFT_CORRELATION	-2.77883	-2.781	-2.781	-1.43502	-1.4379	-1.4379	-1.38154	-1.3697	-1.3697	-1.60366	-1.58864	-1.58864	0	0
NUCLEAR_REP	220.142	220.142	220.142	220.142	220.142	220.142	220.142	220.142	220.142	220.142	220.142	220.142	220.142	220.142
P5
E_CONTR	LDA@LDA	LDA@HF	HF@LDA	PBE@PBE	PBE@HF	HF@PBE	SCAN@SCAN	SCAN@HF	HF@SCAN	M06-L@M06-L	M06-L@HF	HF@M06-L	PBE0@PBE0	HF@HF
TOTAL	-309.284	-309.17	-309.17	-311.753	-311.68	-311.68	-312.01	-311.963	-311.963	-312.144	-312.086	-312.086	-311.805	-310.031
KINETIC	306.795	309.853	309.853	310.322	309.853	309.853	310.47	309.853	309.853	310.592	309.853	309.853	310.115	309.853
ELEC_NUC_ATTRAC	-1504.44	-1506.68	-1506.68	-1508.08	-1506.68	-1506.68	-1508.14	-1506.68	-1506.68	-1508.37	-1506.68	-1506.68	-1507.86	-1506.68
COULOMB	540.689	540.171	540.171	541.017	540.171	540.171	540.965	540.171	540.171	541.147	540.171	540.171	541.009	540.171
HF_EXCHANGE_A	0	0	0	0	0	0	0	0	0	0	0	0	-5.7288	-22.9741
HF_EXCHANGE_B	0	0	0	0	0	0	0	0	0	0	0	0	-5.7288	-22.9741
DFT_EXCHANGE	-41.1198	-41.3003	-41.3003	-45.6021	-45.6084	-45.6084	-45.9741	-45.9963	-45.9963	-45.8761	-45.8147	-45.8147	-36.1884	0
DFT_CORRELATION	-3.78162	-3.78681	-3.78681	-1.98393	-1.98859	-1.98859	-1.90031	-1.88386	-1.88386	-2.2056	-2.18803	-2.18803	0	0
NUCLEAR_REP	392.574	392.574	392.574	392.574	392.574	392.574	392.574	392.574	392.574	392.574	392.574	392.574	392.574	392.574
furane
E_CONTR	LDA@LDA	LDA@HF	HF@LDA	PBE@PBE	PBE@HF	HF@PBE	SCAN@SCAN	SCAN@HF	HF@SCAN	M06-L@M06-L	M06-L@HF	HF@M06-L	PBE0@PBE0	HF@HF
TOTAL	-228.179	-228.109	-228.109	-229.848	-229.8	-229.8	-230.003	-229.972	-229.972	-230.093	-230.055	-230.055	-229.857	-228.724
KINETIC	226.634	228.493	228.493	228.979	228.493	228.493	229.073	228.493	228.493	229.146	228.493	228.493	228.815	228.493
ELEC_NUC_ATTRAC	-857.696	-859.114	-859.114	-860.175	-859.114	-859.114	-860.255	-859.114	-859.114	-860.48	-859.114	-859.114	-859.98	-859.114
COULOMB	270.83	270.544	270.544	271.09	270.544	270.544	271.094	270.544	270.544	271.286	270.544	270.544	271.06	270.544
HF_EXCHANGE_A	0	0	0	0	0	0	0	0	0	0	0	0	-3.797	-15.2151
HF_EXCHANGE_B	0	0	0	0	0	0	0	0	0	0	0	0	-3.797	-15.2151
DFT_EXCHANGE	-27.3802	-27.4636	-27.4636	-30.3267	-30.3057	-30.3057	-30.5296	-30.519	-30.519	-30.4472	-30.3915	-30.3915	-23.9416	0
DFT_CORRELATION	-2.35001	-2.35128	-2.35128	-1.19681	-1.20025	-1.20025	-1.16708	-1.15859	-1.15859	-1.38147	-1.36876	-1.36876	0	0
NUCLEAR_REP	161.783	161.783	161.783	161.783	161.783	161.783	161.783	161.783	161.783	161.783	161.783	161.783	161.783	161.783
ethene
E_CONTR	LDA@LDA	LDA@HF	HF@LDA	PBE@PBE	PBE@HF	HF@PBE	SCAN@SCAN	SCAN@HF	HF@SCAN	M06-L@M06-L	M06-L@HF	HF@M06-L	PBE0@PBE0	HF@HF
TOTAL	-77.861	-77.8341	-77.8341	-78.5061	-78.4885	-78.4885	-78.5689	-78.5582	-78.5582	-78.6107	-78.5918	-78.5918	-78.5174	-78.0696
KINETIC	77.2583	77.9684	77.9684	78.139	77.9684	77.9684	78.1591	77.9684	77.9684	78.2184	77.9684	77.9684	78.0886	77.9684
ELEC_NUC_ATTRAC	-247.806	-248.277	-248.277	-248.725	-248.277	-248.277	-248.718	-248.277	-248.277	-248.825	-248.277	-248.277	-248.656	-248.277
COULOMB	70.6822	70.504	70.504	70.7756	70.504	70.504	70.7548	70.5039	70.5039	70.8237	70.504	70.504	70.7587	70.504
HF_EXCHANGE_A	0	0	0	0	0	0	0	0	0	0	0	0	-1.46745	-5.8769
HF_EXCHANGE_B	0	0	0	0	0	0	0	0	0	0	0	0	-1.46745	-5.8769
DFT_EXCHANGE	-10.4988	-10.5319	-10.5319	-11.6896	-11.6769	-11.6769	-11.7807	-11.7726	-11.7726	-11.775	-11.7408	-11.7408	-9.26248	0
DFT_CORRELATION	-0.985807	-0.986389	-0.986389	-0.494508	-0.495706	-0.495706	-0.473235	-0.469803	-0.469803	-0.541503	-0.535173	-0.535173	0	0
NUCLEAR_REP	33.4889	33.4889	33.4889	33.4889	33.4889	33.4889	33.4889	33.4889	33.4889	33.4889	33.4889	33.4889	33.4889	33.4889
P2
E_CONTR	LDA@LDA	LDA@HF	HF@LDA	PBE@PBE	PBE@HF	HF@PBE	SCAN@SCAN	SCAN@HF	HF@SCAN	M06-L@M06-L	M06-L@HF	HF@M06-L	PBE0@PBE0	HF@HF
TOTAL	-231.341	-231.257	-231.257	-233.195	-233.14	-233.14	-233.38	-233.345	-233.345	-233.485	-233.439	-233.439	-233.227	-231.928
KINETIC	229.524	231.748	231.748	232.146	231.748	231.748	232.225	231.748	231.748	232.354	231.748	231.748	231.994	231.748
ELEC_NUC_ATTRAC	-976.262	-977.762	-977.762	-978.978	-977.762	-977.762	-978.96	-977.762	-977.762	-979.22	-977.762	-977.762	-978.767	-977.762
COULOMB	329.585	329.058	329.058	329.834	329.058	329.058	329.756	329.058	329.058	329.941	329.058	329.058	329.779	329.058
HF_EXCHANGE_A	0	0	0	0	0	0	0	0	0	0	0	0	-4.24532	-17.016
HF_EXCHANGE_B	0	0	0	0	0	0	0	0	0	0	0	0	-4.24532	-17.016
DFT_EXCHANGE	-30.4683	-30.5797	-30.5797	-33.8221	-33.8058	-33.8058	-34.0783	-34.0795	-34.0795	-34.018	-33.9556	-33.9556	-26.802	0
DFT_CORRELATION	-2.77904	-2.78121	-2.78121	-1.4353	-1.43807	-1.43807	-1.38136	-1.36926	-1.36926	-1.60187	-1.58674	-1.58674	0	0
NUCLEAR_REP	219.06	219.06	219.06	219.06	219.06	219.06	219.06	219.06	219.06	219.06	219.06	219.06	219.06	219.06
P3
E_CONTR	LDA@LDA	LDA@HF	HF@LDA	PBE@PBE	PBE@HF	HF@PBE	SCAN@SCAN	SCAN@HF	HF@SCAN	M06-L@M06-L	M06-L@HF	HF@M06-L	PBE0@PBE0	HF@HF
TOTAL	-270.309	-270.21	-270.21	-272.467	-272.403	-272.403	-272.687	-272.646	-272.646	-272.806	-272.755	-272.755	-272.51	-270.966
KINETIC	268.156	270.797	270.797	271.228	270.797	270.797	271.36	270.797	270.797	271.439	270.797	270.797	271.046	270.797
ELEC_NUC_ATTRAC	-1247.76	-1249.71	-1249.71	-1250.94	-1249.71	-1249.71	-1251	-1249.71	-1249.71	-1251.19	-1249.71	-1249.71	-1250.74	-1249.71
COULOMB	438.852	438.411	438.411	439.143	438.411	438.411	439.099	438.411	438.411	439.273	438.411	438.411	439.133	438.411
HF_EXCHANGE_A	0	0	0	0	0	0	0	0	0	0	0	0	-4.98814	-20.0015
HF_EXCHANGE_B	0	0	0	0	0	0	0	0	0	0	0	0	-4.98814	-20.0015
DFT_EXCHANGE	-35.8091	-35.9607	-35.9607	-39.714	-39.7148	-39.7148	-40.0329	-40.0469	-40.0469	-39.943	-39.8904	-39.8904	-31.5088	0
DFT_CORRELATION	-3.2822	-3.2864	-3.2864	-1.72087	-1.72525	-1.72525	-1.6499	-1.63629	-1.63629	-1.91688	-1.90118	-1.90118	0	0
NUCLEAR_REP	309.534	309.534	309.534	309.534	309.534	309.534	309.534	309.534	309.534	309.534	309.534	309.534	309.534	309.534
P7
E_CONTR	LDA@LDA	LDA@HF	HF@LDA	PBE@PBE	PBE@HF	HF@PBE	SCAN@SCAN	SCAN@HF	HF@SCAN	M06-L@M06-L	M06-L@HF	HF@M06-L	PBE0@PBE0	HF@HF
TOTAL	-604.723	-604.534	-604.534	-608.912	-608.78	-608.78	-609.305	-609.215	-609.215	-609.517	-609.428	-609.428	-608.924	-606.122
KINETIC	600.855	605.59	605.59	606.801	605.59	605.59	607.037	605.59	605.59	607.181	605.59	605.59	606.36	605.59
ELEC_NUC_ATTRAC	-2885.51	-2889.15	-2889.15	-2891.89	-2889.15	-2889.15	-2892.09	-2889.15	-2889.15	-2892.65	-2889.15	-2889.15	-2891.33	-2889.15
COULOMB	1021.81	1021.17	1021.17	1022.55	1021.17	1021.17	1022.58	1021.17	1021.17	1023.09	1021.17	1021.17	1022.45	1021.17
HF_EXCHANGE_A	0	0	0	0	0	0	0	0	0	0	0	0	-9.5747	-38.4033
HF_EXCHANGE_B	0	0	0	0	0	0	0	0	0	0	0	0	-9.5747	-38.4033
DFT_EXCHANGE	-69.2064	-69.4676	-69.4676	-76.5057	-76.5155	-76.5155	-77.0156	-77.0481	-77.0481	-76.7565	-76.6894	-76.6894	-60.3255	0
DFT_CORRELATION	-5.74347	-5.75073	-5.75073	-2.93992	-2.94932	-2.94932	-2.87675	-2.85183	-2.85183	-3.45127	-3.42284	-3.42284	0	0
NUCLEAR_REP	733.067	733.067	733.067	733.067	733.067	733.067	733.067	733.067	733.067	733.067	733.067	733.067	733.067	733.067
malein
E_CONTR	LDA@LDA	LDA@HF	HF@LDA	PBE@PBE	PBE@HF	HF@PBE	SCAN@SCAN	SCAN@HF	HF@SCAN	M06-L@M06-L	M06-L@HF	HF@M06-L	PBE0@PBE0	HF@HF
TOTAL	-376.51	-376.397	-376.397	-379.057	-378.977	-378.977	-379.286	-379.23	-379.23	-379.42	-379.364	-379.364	-379.05	-377.396
KINETIC	374.261	376.981	376.981	377.829	376.981	376.981	377.948	376.981	376.981	378.083	376.981	376.981	377.552	376.981
ELEC_NUC_ATTRAC	-1438.78	-1440.84	-1440.84	-1442.64	-1440.84	-1440.84	-1442.75	-1440.84	-1440.84	-1443.21	-1440.84	-1440.84	-1442.26	-1440.84
COULOMB	456.469	456.062	456.062	456.939	456.062	456.062	456.962	456.062	456.062	457.35	456.062	456.062	456.848	456.062
HF_EXCHANGE_A	0	0	0	0	0	0	0	0	0	0	0	0	-5.76463	-23.1144
HF_EXCHANGE_B	0	0	0	0	0	0	0	0	0	0	0	0	-5.76463	-23.1144
DFT_EXCHANGE	-41.7136	-41.8473	-41.8473	-46.1209	-46.1093	-46.1093	-46.4043	-46.4075	-46.4075	-46.2645	-46.2045	-46.2045	-36.2885	0
DFT_CORRELATION	-3.37937	-3.38255	-3.38255	-1.69431	-1.70023	-1.70023	-1.66984	-1.65589	-1.65589	-2.01067	-1.9926	-1.9926	0	0
NUCLEAR_REP	276.631	276.631	276.631	276.631	276.631	276.631	276.631	276.631	276.631	276.631	276.631	276.631	276.631	276.631
P10
E_CONTR	LDA@LDA	LDA@HF	HF@LDA	PBE@PBE	PBE@HF	HF@PBE	SCAN@SCAN	SCAN@HF	HF@SCAN	M06-L@M06-L	M06-L@HF	HF@M06-L	PBE0@PBE0	HF@HF
TOTAL	-549.172	-548.991	-548.991	-553.158	-553.034	-553.034	-553.541	-553.459	-553.459	-553.747	-553.66	-553.66	-553.19	-550.464
KINETIC	545.4	550.034	550.034	551.064	550.034	550.034	551.271	550.035	550.035	551.438	550.034	550.034	550.672	550.034
ELEC_NUC_ATTRAC	-2732.65	-2736.05	-2736.05	-2738.65	-2736.05	-2736.05	-2738.77	-2736.05	-2736.05	-2739.3	-2736.05	-2736.05	-2738.14	-2736.05
COULOMB	985.858	985.06	985.06	986.491	985.06	985.06	986.455	985.06	985.06	986.917	985.06	985.06	986.395	985.06
HF_EXCHANGE_A	0	0	0	0	0	0	0	0	0	0	0	0	-9.13142	-36.6216
HF_EXCHANGE_B	0	0	0	0	0	0	0	0	0	0	0	0	-9.13142	-36.6216
DFT_EXCHANGE	-65.8687	-66.1211	-66.1211	-72.8854	-72.8873	-72.8873	-73.3965	-73.4251	-73.4251	-73.169	-73.095	-73.095	-57.5853	0
DFT_CORRELATION	-5.6417	-5.64842	-5.64842	-2.91702	-2.92602	-2.92602	-2.83698	-2.81282	-2.81282	-3.3721	-3.34395	-3.34395	0	0
NUCLEAR_REP	723.735	723.735	723.735	723.735	723.735	723.735	723.735	723.735	723.735	723.735	723.735	723.735	723.735	723.735
P8X
E_CONTR	LDA@LDA	LDA@HF	HF@LDA	PBE@PBE	PBE@HF	HF@PBE	SCAN@SCAN	SCAN@HF	HF@SCAN	M06-L@M06-L	M06-L@HF	HF@M06-L	PBE0@PBE0	HF@HF
TOTAL	-584.942	-584.756	-584.756	-589.06	-588.931	-588.931	-589.447	-589.361	-589.361	-589.656	-589.568	-589.568	-589.079	-586.3
KINETIC	581.108	585.802	585.802	586.951	585.802	585.802	587.169	585.802	585.802	587.329	585.802	585.802	586.529	585.802
ELEC_NUC_ATTRAC	-2819.48	-2823.09	-2823.09	-2825.71	-2823.09	-2823.09	-2825.9	-2823.09	-2823.09	-2826.46	-2823.09	-2823.09	-2825.2	-2823.09
COULOMB	1003.31	1002.68	1002.68	1004.01	1002.68	1002.68	1004.03	1002.68	1002.68	1004.53	1002.68	1002.68	1003.93	1002.68
HF_EXCHANGE_A	0	0	0	0	0	0	0	0	0	0	0	0	-9.42089	-37.7843
HF_EXCHANGE_B	0	0	0	0	0	0	0	0	0	0	0	0	-9.42089	-37.7843
DFT_EXCHANGE	-68.0522	-68.3084	-68.3084	-75.2507	-75.2569	-75.2569	-75.7592	-75.7893	-75.7893	-75.5096	-75.4407	-75.4407	-59.3774	0
DFT_CORRELATION	-5.70896	-5.71595	-5.71595	-2.93331	-2.94264	-2.94264	-2.86455	-2.83977	-2.83977	-3.42435	-3.39538	-3.39538	0	0
NUCLEAR_REP	723.877	723.877	723.877	723.877	723.877	723.877	723.877	723.877	723.877	723.877	723.877	723.877	723.877	723.877
P7X
E_CONTR	LDA@LDA	LDA@HF	HF@LDA	PBE@PBE	PBE@HF	HF@PBE	SCAN@SCAN	SCAN@HF	HF@SCAN	M06-L@M06-L	M06-L@HF	HF@M06-L	PBE0@PBE0	HF@HF
TOTAL	-604.726	-604.537	-604.537	-608.915	-608.784	-608.784	-609.308	-609.218	-609.218	-609.52	-609.431	-609.431	-608.928	-606.127
KINETIC	600.857	605.594	605.594	606.802	605.594	605.594	607.042	605.594	605.594	607.184	605.594	605.594	606.363	605.594
ELEC_NUC_ATTRAC	-2873.2	-2876.89	-2876.89	-2879.59	-2876.89	-2876.89	-2879.8	-2876.89	-2876.89	-2880.37	-2876.89	-2876.89	-2879.04	-2876.89
COULOMB	1015.67	1015.07	1015.07	1016.41	1015.07	1015.07	1016.44	1015.07	1015.07	1016.97	1015.07	1015.07	1016.32	1015.07
HF_EXCHANGE_A	0	0	0	0	0	0	0	0	0	0	0	0	-9.57501	-38.4044
HF_EXCHANGE_B	0	0	0	0	0	0	0	0	0	0	0	0	-9.57501	-38.4044
DFT_EXCHANGE	-69.2064	-69.468	-69.468	-76.5066	-76.517	-76.517	-77.017	-77.0492	-77.0492	-76.7589	-76.6918	-76.6918	-60.3259	0
DFT_CORRELATION	-5.74328	-5.75054	-5.75054	-2.93921	-2.94842	-2.94842	-2.87604	-2.85101	-2.85101	-3.44947	-3.42061	-3.42061	0	0
NUCLEAR_REP	726.903	726.903	726.903	726.903	726.903	726.903	726.903	726.903	726.903	726.903	726.903	726.903	726.903	726.903
butadiene
E_CONTR	LDA@LDA	LDA@HF	HF@LDA	PBE@PBE	PBE@HF	HF@PBE	SCAN@SCAN	SCAN@HF	HF@SCAN	M06-L@M06-L	M06-L@HF	HF@M06-L	PBE0@PBE0	HF@HF
TOTAL	-154.583	-154.528	-154.528	-155.84	-155.803	-155.803	-155.962	-155.938	-155.938	-156.037	-156.002	-156.002	-155.858	-154.988
KINETIC	153.39	154.82	154.82	155.138	154.82	154.82	155.177	154.82	154.82	155.286	154.82	154.82	155.034	154.82
ELEC_NUC_ATTRAC	-567.572	-568.505	-568.505	-569.4	-568.505	-568.505	-569.374	-568.505	-568.505	-569.585	-568.505	-568.505	-569.248	-568.505
COULOMB	177.797	177.42	177.42	177.983	177.42	177.42	177.928	177.42	177.42	178.069	177.42	177.42	177.936	177.42
HF_EXCHANGE_A	0	0	0	0	0	0	0	0	0	0	0	0	-2.85128	-11.4224
HF_EXCHANGE_B	0	0	0	0	0	0	0	0	0	0	0	0	-2.85128	-11.4224
DFT_EXCHANGE	-20.4417	-20.5055	-20.5055	-22.7292	-22.7054	-22.7054	-22.8973	-22.8857	-22.8857	-22.8651	-22.8072	-22.8072	-17.9983	0
DFT_CORRELATION	-1.87811	-1.87893	-1.87893	-0.951812	-0.953653	-0.953653	-0.91665	-0.909288	-0.909288	-1.0627	-1.05097	-1.05097	0	0
NUCLEAR_REP	104.121	104.121	104.121	104.121	104.121	104.121	104.121	104.121	104.121	104.121	104.121	104.121	104.121	104.121
maleinNH
E_CONTR	LDA@LDA	LDA@HF	HF@LDA	PBE@PBE	PBE@HF	HF@PBE	SCAN@SCAN	SCAN@HF	HF@SCAN	M06-L@M06-L	M06-L@HF	HF@M06-L	PBE0@PBE0	HF@HF
TOTAL	-356.721	-356.611	-356.611	-359.197	-359.119	-359.119	-359.42	-359.368	-359.368	-359.551	-359.496	-359.496	-359.196	-357.564
KINETIC	354.508	357.187	357.187	357.973	357.187	357.187	358.075	357.187	357.187	358.225	357.187	357.187	357.713	357.187
ELEC_NUC_ATTRAC	-1387.14	-1389.11	-1389.11	-1390.86	-1389.11	-1389.11	-1390.94	-1389.11	-1389.11	-1391.4	-1389.11	-1389.11	-1390.5	-1389.11
COULOMB	445.048	444.585	444.585	445.476	444.585	444.585	445.488	444.585	444.585	445.859	444.585	444.585	445.389	444.585
HF_EXCHANGE_A	0	0	0	0	0	0	0	0	0	0	0	0	-5.61029	-22.4934
HF_EXCHANGE_B	0	0	0	0	0	0	0	0	0	0	0	0	-5.61029	-22.4934
DFT_EXCHANGE	-40.5577	-40.6859	-40.6859	-44.8635	-44.8478	-44.8478	-45.1451	-45.1457	-45.1457	-45.0144	-44.9524	-44.9524	-35.3384	0
DFT_CORRELATION	-3.34491	-3.34781	-3.34781	-1.68809	-1.69409	-1.69409	-1.6581	-1.64441	-1.64441	-1.98455	-1.96635	-1.96635	0	0
NUCLEAR_REP	274.762	274.762	274.762	274.762	274.762	274.762	274.762	274.762	274.762	274.762	274.762	274.762	274.762	274.762

## Sheet: NaCl Dissociation
Na
E_CONTR	PBE	HF	DC(HF)-PBE
TOTAL	-162.168	-161.859	-162.163
KINETIC	161.389	161.858	161.858
ELEC_NUC_ATTRAC	-389.039	-389.734	-389.734
COULOMB	79.7579	80.0348	80.0348
HF_EXCHANGE_A	0	-7.07028	0
HF_EXCHANGE_B	0	-6.94726	0
DFT_EXCHANGE	-13.9059	0	-13.9506
DFT_CORRELATION	-0.370197	0	-0.371533
NUCLEAR_REP	0	0	0
Cl
E_CONTR	PBE	HF	DC(HF)-PBE
TOTAL	-459.973	-459.49	-459.962
KINETIC	459.307	459.489	459.489
ELEC_NUC_ATTRAC	-1094.23	-1094.36	-1094.36
COULOMB	202.939	202.926	202.926
HF_EXCHANGE_A	0	-14.0402	0
HF_EXCHANGE_B	0	-13.5042	0
DFT_EXCHANGE	-27.3471	0	-27.3725
DFT_CORRELATION	-0.642938	0	-0.644466
NUCLEAR_REP	0	0	0
NaCl_1.90
E_CONTR	PBE	HF	DC(HF)-PBE
TOTAL	-622.239	-621.402	-622.222
KINETIC	621.379	622.056	622.056
ELEC_NUC_ATTRAC	-1590.38	-1591.51	-1591.51
COULOMB	337.183	337.748	337.748
HF_EXCHANGE_A	0	-20.8872	0
HF_EXCHANGE_B	0	-20.8872	0
DFT_EXCHANGE	-41.4488	0	-41.5337
DFT_CORRELATION	-1.0564	0	-1.0616
NUCLEAR_REP	52.0822	52.0822	52.0822
NaCl_2.00
E_CONTR	PBE	HF	DC(HF)-PBE
TOTAL	-622.264	-621.428	-622.247
KINETIC	621.204	621.867	621.867
ELEC_NUC_ATTRAC	-1585.06	-1586.16	-1586.16
COULOMB	334.592	335.14	335.14
HF_EXCHANGE_A	0	-20.8757	0
HF_EXCHANGE_B	0	-20.8757	0
DFT_EXCHANGE	-41.4273	0	-41.5109
DFT_CORRELATION	-1.05403	0	-1.05928
NUCLEAR_REP	49.4781	49.4781	49.4781
NaCl_2.10
E_CONTR	PBE	HF	DC(HF)-PBE
TOTAL	-622.279	-621.445	-622.262
KINETIC	621.068	621.722	621.722
ELEC_NUC_ATTRAC	-1580.23	-1581.32	-1581.32
COULOMB	332.225	332.763	332.763
HF_EXCHANGE_A	0	-20.866	0
HF_EXCHANGE_B	0	-20.866	0
DFT_EXCHANGE	-41.4091	0	-41.4921
DFT_CORRELATION	-1.05193	0	-1.05726
NUCLEAR_REP	47.122	47.122	47.122
NaCl_2.20
E_CONTR	PBE	HF	DC(HF)-PBE
TOTAL	-622.287	-621.454	-622.271
KINETIC	620.963	621.61	621.61
ELEC_NUC_ATTRAC	-1575.85	-1576.92	-1576.92
COULOMB	330.061	330.593	330.593
HF_EXCHANGE_A	0	-20.8579	0
HF_EXCHANGE_B	0	-20.8579	0
DFT_EXCHANGE	-41.394	0	-41.4766
DFT_CORRELATION	-1.05009	0	-1.05553
NUCLEAR_REP	44.9801	44.9801	44.9801
NaCl_2.30
E_CONTR	PBE	HF	DC(HF)-PBE
TOTAL	-622.291	-621.459	-622.274
KINETIC	620.882	621.524	621.524
ELEC_NUC_ATTRAC	-1571.85	-1572.91	-1572.91
COULOMB	328.078	328.608	328.608
HF_EXCHANGE_A	0	-20.8511	0
HF_EXCHANGE_B	0	-20.8511	0
DFT_EXCHANGE	-41.3814	0	-41.4638
DFT_CORRELATION	-1.04849	0	-1.05403
NUCLEAR_REP	43.0244	43.0244	43.0244
NaCl_2.40
E_CONTR	PBE	HF	DC(HF)-PBE
TOTAL	-622.292	-621.46	-622.275
KINETIC	620.82	621.458	621.458
ELEC_NUC_ATTRAC	-1568.18	-1569.25	-1569.25
COULOMB	326.257	326.788	326.788
HF_EXCHANGE_A	0	-20.8455	0
HF_EXCHANGE_B	0	-20.8455	0
DFT_EXCHANGE	-41.3708	0	-41.4534
DFT_CORRELATION	-1.04709	0	-1.05276
NUCLEAR_REP	41.2317	41.2317	41.2317
NaCl_2.50
E_CONTR	PBE	HF	DC(HF)-PBE
TOTAL	-622.29	-621.459	-622.273
KINETIC	620.773	621.408	621.408
ELEC_NUC_ATTRAC	-1564.82	-1565.88	-1565.88
COULOMB	324.58	325.113	325.113
HF_EXCHANGE_A	0	-20.8408	0
HF_EXCHANGE_B	0	-20.8408	0
DFT_EXCHANGE	-41.3619	0	-41.4448
DFT_CORRELATION	-1.04588	0	-1.05167
NUCLEAR_REP	39.5825	39.5825	39.5825
NaCl_2.60
E_CONTR	PBE	HF	DC(HF)-PBE
TOTAL	-622.288	-621.456	-622.27
KINETIC	620.737	621.369	621.369
ELEC_NUC_ATTRAC	-1561.72	-1562.78	-1562.78
COULOMB	323.031	323.569	323.569
HF_EXCHANGE_A	0	-20.837	0
HF_EXCHANGE_B	0	-20.837	0
DFT_EXCHANGE	-41.3544	0	-41.4377
DFT_CORRELATION	-1.04481	0	-1.05075
NUCLEAR_REP	38.0601	38.0601	38.0601
NaCl_2.70
E_CONTR	PBE	HF	DC(HF)-PBE
TOTAL	-622.284	-621.452	-622.266
KINETIC	620.709	621.338	621.338
ELEC_NUC_ATTRAC	-1558.85	-1559.92	-1559.92
COULOMB	321.597	322.142	322.142
HF_EXCHANGE_A	0	-20.8337	0
HF_EXCHANGE_B	0	-20.8337	0
DFT_EXCHANGE	-41.3481	0	-41.4318
DFT_CORRELATION	-1.04388	0	-1.04996
NUCLEAR_REP	36.6504	36.6504	36.6504
NaCl_2.80
E_CONTR	PBE	HF	DC(HF)-PBE
TOTAL	-622.279	-621.448	-622.262
KINETIC	620.688	621.315	621.315
ELEC_NUC_ATTRAC	-1556.19	-1557.26	-1557.26
COULOMB	320.265	320.819	320.819
HF_EXCHANGE_A	0	-20.8311	0
HF_EXCHANGE_B	0	-20.8311	0
DFT_EXCHANGE	-41.3427	0	-41.427
DFT_CORRELATION	-1.04305	0	-1.04929
NUCLEAR_REP	35.3415	35.3415	35.3415
NaCl_2.90
E_CONTR	PBE	HF	DC(HF)-PBE
TOTAL	-622.274	-621.443	-622.257
KINETIC	620.672	621.298	621.298
ELEC_NUC_ATTRAC	-1553.71	-1554.79	-1554.79
COULOMB	319.026	319.59	319.59
HF_EXCHANGE_A	0	-20.8288	0
HF_EXCHANGE_B	0	-20.8288	0
DFT_EXCHANGE	-41.3381	0	-41.4231
DFT_CORRELATION	-1.04232	0	-1.04872
NUCLEAR_REP	34.1228	34.1228	34.1228
NaCl_3.00
E_CONTR	PBE	HF	DC(HF)-PBE
TOTAL	-622.27	-621.438	-622.252
KINETIC	620.659	621.284	621.284
ELEC_NUC_ATTRAC	-1551.41	-1552.5	-1552.5
COULOMB	317.869	318.445	318.445
HF_EXCHANGE_A	0	-20.827	0
HF_EXCHANGE_B	0	-20.827	0
DFT_EXCHANGE	-41.3341	0	-41.4199
DFT_CORRELATION	-1.04165	0	-1.04824
NUCLEAR_REP	32.9854	32.9854	32.9854
NaCl_3.10
E_CONTR	PBE	HF	DC(HF)-PBE
TOTAL	-622.265	-621.432	-622.246
KINETIC	620.65	621.273	621.273
ELEC_NUC_ATTRAC	-1549.25	-1550.35	-1550.35
COULOMB	316.788	317.378	317.378
HF_EXCHANGE_A	0	-20.8255	0
HF_EXCHANGE_B	0	-20.8255	0
DFT_EXCHANGE	-41.3306	0	-41.4173
DFT_CORRELATION	-1.04105	0	-1.04784
NUCLEAR_REP	31.9213	31.9213	31.9213
NaCl_3.20
E_CONTR	PBE	HF	DC(HF)-PBE
TOTAL	-622.26	-621.427	-622.241
KINETIC	620.643	621.265	621.265
ELEC_NUC_ATTRAC	-1547.23	-1548.35	-1548.35
COULOMB	315.773	316.379	316.379
HF_EXCHANGE_A	0	-20.8243	0
HF_EXCHANGE_B	0	-20.8243	0
DFT_EXCHANGE	-41.3275	0	-41.4151
DFT_CORRELATION	-1.0405	0	-1.0475
NUCLEAR_REP	30.9238	30.9238	30.9238
NaCl_3.30
E_CONTR	PBE	HF	DC(HF)-PBE
TOTAL	-622.255	-621.422	-622.236
KINETIC	620.637	621.259	621.259
ELEC_NUC_ATTRAC	-1545.33	-1546.47	-1546.47
COULOMB	314.82	315.444	315.444
HF_EXCHANGE_A	0	-20.8234	0
HF_EXCHANGE_B	0	-20.8234	0
DFT_EXCHANGE	-41.3247	0	-41.4134
DFT_CORRELATION	-1.03999	0	-1.04722
NUCLEAR_REP	29.9867	29.9867	29.9867
NaCl_3.40
E_CONTR	PBE	HF	DC(HF)-PBE
TOTAL	-622.25	-621.417	-622.231
KINETIC	620.634	621.254	621.254
ELEC_NUC_ATTRAC	-1543.55	-1544.7	-1544.7
COULOMB	313.923	314.567	314.567
HF_EXCHANGE_A	0	-20.8226	0
HF_EXCHANGE_B	0	-20.8226	0
DFT_EXCHANGE	-41.3223	0	-41.4121
DFT_CORRELATION	-1.03951	0	-1.04698
NUCLEAR_REP	29.1047	29.1047	29.1047
NaCl_3.50
E_CONTR	PBE	HF	DC(HF)-PBE
TOTAL	-622.246	-621.413	-622.226
KINETIC	620.631	621.251	621.251
ELEC_NUC_ATTRAC	-1541.87	-1543.03	-1543.03
COULOMB	313.077	313.741	313.741
HF_EXCHANGE_A	0	-20.822	0
HF_EXCHANGE_B	0	-20.822	0
DFT_EXCHANGE	-41.32	0	-41.411
DFT_CORRELATION	-1.03906	0	-1.04679
NUCLEAR_REP	28.2732	28.2732	28.2732
NaCl_3.60
E_CONTR	PBE	HF	DC(HF)-PBE
TOTAL	-622.241	-621.408	-622.222
KINETIC	620.629	621.248	621.248
ELEC_NUC_ATTRAC	-1540.28	-1541.47	-1541.47
COULOMB	312.277	312.964	312.964
HF_EXCHANGE_A	0	-20.8216	0
HF_EXCHANGE_B	0	-20.8216	0
DFT_EXCHANGE	-41.318	0	-41.4102
DFT_CORRELATION	-1.03863	0	-1.04664
NUCLEAR_REP	27.4878	27.4878	27.4878
NaCl_3.70
E_CONTR	PBE	HF	DC(HF)-PBE
TOTAL	-622.237	-621.404	-622.217
KINETIC	620.629	621.246	621.246
ELEC_NUC_ATTRAC	-1538.78	-1539.98	-1539.98
COULOMB	311.52	312.231	312.231
HF_EXCHANGE_A	0	-20.8213	0
HF_EXCHANGE_B	0	-20.8213	0
DFT_EXCHANGE	-41.3161	0	-41.4096
DFT_CORRELATION	-1.03822	0	-1.04651
NUCLEAR_REP	26.7449	26.7449	26.7449
NaCl_3.80
E_CONTR	PBE	HF	DC(HF)-PBE
TOTAL	-622.234	-621.399	-622.213
KINETIC	620.629	621.245	621.245
ELEC_NUC_ATTRAC	-1537.35	-1538.58	-1538.58
COULOMB	310.802	311.539	311.539
HF_EXCHANGE_A	0	-20.8211	0
HF_EXCHANGE_B	0	-20.8211	0
DFT_EXCHANGE	-41.3144	0	-41.4092
DFT_CORRELATION	-1.03783	0	-1.04642
NUCLEAR_REP	26.0411	26.0411	26.0411
NaCl_3.90
E_CONTR	PBE	HF	DC(HF)-PBE
TOTAL	-622.23	-621.395	-622.209
KINETIC	620.629	621.244	621.244
ELEC_NUC_ATTRAC	-1536	-1537.25	-1537.25
COULOMB	310.121	310.883	310.883
HF_EXCHANGE_A	0	-20.821	0
HF_EXCHANGE_B	0	-20.821	0
DFT_EXCHANGE	-41.3129	0	-41.4089
DFT_CORRELATION	-1.03746	0	-1.04635
NUCLEAR_REP	25.3734	25.3734	25.3734
NaCl_4.00
E_CONTR	PBE	HF	DC(HF)-PBE
TOTAL	-622.226	-621.392	-622.205
KINETIC	620.631	621.243	621.243
ELEC_NUC_ATTRAC	-1534.72	-1535.99	-1535.99
COULOMB	309.473	310.262	310.262
HF_EXCHANGE_A	0	-20.8209	0
HF_EXCHANGE_B	0	-20.8209	0
DFT_EXCHANGE	-41.3115	0	-41.4088
DFT_CORRELATION	-1.03709	0	-1.04629
NUCLEAR_REP	24.739	24.739	24.739
NaCl_4.02
E_CONTR	PBE	HF	DC(HF)-PBE
TOTAL	-622.226	-621.391	-622.204
KINETIC	620.631	621.243	621.243
ELEC_NUC_ATTRAC	-1534.47	-1535.75	-1535.75
COULOMB	309.347	310.142	310.142
HF_EXCHANGE_A	0	-20.8209	0
HF_EXCHANGE_B	0	-20.8209	0
DFT_EXCHANGE	-41.3112	0	-41.4087
DFT_CORRELATION	-1.03702	0	-1.04628
NUCLEAR_REP	24.616	24.616	24.616
NaCl_4.04
E_CONTR	PBE	HF	DC(HF)-PBE
TOTAL	-622.225	-621.39	-622.203
KINETIC	620.631	621.243	621.243
ELEC_NUC_ATTRAC	-1534.23	-1535.51	-1535.51
COULOMB	309.223	310.023	310.023
HF_EXCHANGE_A	0	-20.8209	0
HF_EXCHANGE_B	0	-20.8209	0
DFT_EXCHANGE	-41.3109	0	-41.4087
DFT_CORRELATION	-1.03695	0	-1.04628
NUCLEAR_REP	24.4941	24.4941	24.4941
NaCl_4.06
E_CONTR	PBE	HF	DC(HF)-PBE
TOTAL	-622.224	-621.389	-622.203
KINETIC	620.632	621.243	621.243
ELEC_NUC_ATTRAC	-1533.98	-1535.27	-1535.27
COULOMB	309.1	309.905	309.905
HF_EXCHANGE_A	0	-20.8209	0
HF_EXCHANGE_B	0	-20.8209	0
DFT_EXCHANGE	-41.3107	0	-41.4087
DFT_CORRELATION	-1.03688	0	-1.04627
NUCLEAR_REP	24.3734	24.3734	24.3734
NaCl_4.08
E_CONTR	PBE	HF	DC(HF)-PBE
TOTAL	-622.224	-621.389	-622.202
KINETIC	620.632	621.243	621.243
ELEC_NUC_ATTRAC	-1533.74	-1535.03	-1535.03
COULOMB	308.978	309.788	309.788
HF_EXCHANGE_A	0	-20.821	0
HF_EXCHANGE_B	0	-20.821	0
DFT_EXCHANGE	-41.3104	0	-41.4087
DFT_CORRELATION	-1.03681	0	-1.04626
NUCLEAR_REP	24.254	24.254	24.254
NaCl_4.10
E_CONTR	PBE	HF	DC(HF)-PBE
TOTAL	-622.223	-621.388	-622.201
KINETIC	620.632	621.243	621.243
ELEC_NUC_ATTRAC	-1533.5	-1534.8	-1534.8
COULOMB	308.857	309.673	309.673
HF_EXCHANGE_A	0	-20.821	0
HF_EXCHANGE_B	0	-20.821	0
DFT_EXCHANGE	-41.3101	0	-41.4087
DFT_CORRELATION	-1.03675	0	-1.04626
NUCLEAR_REP	24.1356	24.1356	24.1356
NaCl_4.12
E_CONTR	PBE	HF	DC(HF)-PBE
TOTAL	-622.223	-621.387	-622.2
KINETIC	620.633	621.243	621.243
ELEC_NUC_ATTRAC	-1533.26	-1534.57	-1534.57
COULOMB	308.737	309.559	309.559
HF_EXCHANGE_A	0	-20.821	0
HF_EXCHANGE_B	0	-20.821	0
DFT_EXCHANGE	-41.3099	0	-41.4087
DFT_CORRELATION	-1.03668	0	-1.04625
NUCLEAR_REP	24.0185	24.0185	24.0185
NaCl_4.14
E_CONTR	PBE	HF	DC(HF)-PBE
TOTAL	-622.222	-621.387	-622.2
KINETIC	620.633	621.243	621.243
ELEC_NUC_ATTRAC	-1533.03	-1534.34	-1534.34
COULOMB	308.618	309.446	309.446
HF_EXCHANGE_A	0	-20.821	0
HF_EXCHANGE_B	0	-20.821	0
DFT_EXCHANGE	-41.3096	0	-41.4087
DFT_CORRELATION	-1.03661	0	-1.04625
NUCLEAR_REP	23.9024	23.9024	23.9024
NaCl_4.16
E_CONTR	PBE	HF	DC(HF)-PBE
TOTAL	-622.221	-621.386	-622.199
KINETIC	620.633	621.243	621.243
ELEC_NUC_ATTRAC	-1532.8	-1534.11	-1534.11
COULOMB	308.501	309.334	309.334
HF_EXCHANGE_A	0	-20.821	0
HF_EXCHANGE_B	0	-20.821	0
DFT_EXCHANGE	-41.3094	0	-41.4087
DFT_CORRELATION	-1.03654	0	-1.04624
NUCLEAR_REP	23.7875	23.7875	23.7875
NaCl_4.18
E_CONTR	PBE	HF	DC(HF)-PBE
TOTAL	-622.221	-621.385	-622.198
KINETIC	620.634	621.243	621.243
ELEC_NUC_ATTRAC	-1532.57	-1533.88	-1533.88
COULOMB	308.385	309.223	309.223
HF_EXCHANGE_A	0	-20.821	0
HF_EXCHANGE_B	0	-20.821	0
DFT_EXCHANGE	-41.3092	0	-41.4087
DFT_CORRELATION	-1.03648	0	-1.04624
NUCLEAR_REP	23.6737	23.6737	23.6737
NaCl_4.20
E_CONTR	PBE	HF	DC(HF)-PBE
TOTAL	-622.22	-621.385	-622.197
KINETIC	620.634	621.243	621.243
ELEC_NUC_ATTRAC	-1532.34	-1533.66	-1533.66
COULOMB	308.27	309.113	309.113
HF_EXCHANGE_A	0	-20.821	0
HF_EXCHANGE_B	0	-20.821	0
DFT_EXCHANGE	-41.3089	0	-41.4087
DFT_CORRELATION	-1.03641	0	-1.04623
NUCLEAR_REP	23.561	23.561	23.561
NaCl_4.22
E_CONTR	PBE	HF	DC(HF)-PBE
TOTAL	-622.22	-621.384	-622.197
KINETIC	620.634	621.243	621.243
ELEC_NUC_ATTRAC	-1532.11	-1533.44	-1533.44
COULOMB	308.155	309.004	309.004
HF_EXCHANGE_A	0	-20.8211	0
HF_EXCHANGE_B	0	-20.8211	0
DFT_EXCHANGE	-41.3087	0	-41.4087
DFT_CORRELATION	-1.03635	0	-1.04623
NUCLEAR_REP	23.4493	23.4493	23.4493
NaCl_4.24
E_CONTR	PBE	HF	DC(HF)-PBE
TOTAL	-622.219	-621.383	-622.196
KINETIC	620.635	621.243	621.243
ELEC_NUC_ATTRAC	-1531.89	-1533.22	-1533.22
COULOMB	308.042	308.897	308.897
HF_EXCHANGE_A	0	-20.8211	0
HF_EXCHANGE_B	0	-20.8211	0
DFT_EXCHANGE	-41.3085	0	-41.4088
DFT_CORRELATION	-1.03628	0	-1.04623
NUCLEAR_REP	23.3387	23.3387	23.3387
NaCl_4.26
E_CONTR	PBE	HF	DC(HF)-PBE
TOTAL	-622.218	-621.383	-622.195
KINETIC	620.635	621.243	621.243
ELEC_NUC_ATTRAC	-1531.67	-1533	-1533
COULOMB	307.93	308.79	308.79
HF_EXCHANGE_A	0	-20.8211	0
HF_EXCHANGE_B	0	-20.8211	0
DFT_EXCHANGE	-41.3083	0	-41.4088
DFT_CORRELATION	-1.03622	0	-1.04623
NUCLEAR_REP	23.2291	23.2291	23.2291
NaCl_4.28
E_CONTR	PBE	HF	DC(HF)-PBE
TOTAL	-622.218	-621.382	-622.195
KINETIC	620.636	621.243	621.243
ELEC_NUC_ATTRAC	-1531.45	-1532.79	-1532.79
COULOMB	307.819	308.685	308.685
HF_EXCHANGE_A	0	-20.8211	0
HF_EXCHANGE_B	0	-20.8211	0
DFT_EXCHANGE	-41.308	0	-41.4088
DFT_CORRELATION	-1.03616	0	-1.04622
NUCLEAR_REP	23.1206	23.1206	23.1206
NaCl_4.30
E_CONTR	PBE	HF	DC(HF)-PBE
TOTAL	-622.217	-621.381	-622.194
KINETIC	620.636	621.243	621.243
ELEC_NUC_ATTRAC	-1531.23	-1532.58	-1532.58
COULOMB	307.71	308.58	308.58
HF_EXCHANGE_A	0	-20.8211	0
HF_EXCHANGE_B	0	-20.8211	0
DFT_EXCHANGE	-41.3078	0	-41.4088
DFT_CORRELATION	-1.03609	0	-1.04622
NUCLEAR_REP	23.0131	23.0131	23.0131
NaCl_4.32
E_CONTR	PBE	HF	DC(HF)-PBE
TOTAL	-622.217	-621.381	-622.193
KINETIC	620.637	621.243	621.243
ELEC_NUC_ATTRAC	-1531.02	-1532.36	-1532.36
COULOMB	307.601	308.477	308.477
HF_EXCHANGE_A	0	-20.8212	0
HF_EXCHANGE_B	0	-20.8212	0
DFT_EXCHANGE	-41.3076	0	-41.4089
DFT_CORRELATION	-1.03603	0	-1.04622
NUCLEAR_REP	22.9065	22.9065	22.9065
NaCl_4.34
E_CONTR	PBE	HF	DC(HF)-PBE
TOTAL	-622.216	-621.38	-622.193
KINETIC	620.637	621.243	621.243
ELEC_NUC_ATTRAC	-1530.8	-1532.16	-1532.16
COULOMB	307.493	308.375	308.375
HF_EXCHANGE_A	0	-20.8212	0
HF_EXCHANGE_B	0	-20.8212	0
DFT_EXCHANGE	-41.3074	0	-41.4089
DFT_CORRELATION	-1.03597	0	-1.04622
NUCLEAR_REP	22.801	22.801	22.801
NaCl_4.36
E_CONTR	PBE	HF	DC(HF)-PBE
TOTAL	-622.216	-621.379	-622.192
KINETIC	620.638	621.243	621.243
ELEC_NUC_ATTRAC	-1530.59	-1531.95	-1531.95
COULOMB	307.386	308.273	308.273
HF_EXCHANGE_A	0	-20.8212	0
HF_EXCHANGE_B	0	-20.8212	0
DFT_EXCHANGE	-41.3072	0	-41.4089
DFT_CORRELATION	-1.03591	0	-1.04622
NUCLEAR_REP	22.6964	22.6964	22.6964
NaCl_4.38
E_CONTR	PBE	HF	DC(HF)-PBE
TOTAL	-622.215	-621.379	-622.191
KINETIC	620.638	621.243	621.243
ELEC_NUC_ATTRAC	-1530.38	-1531.74	-1531.74
COULOMB	307.28	308.173	308.173
HF_EXCHANGE_A	0	-20.8213	0
HF_EXCHANGE_B	0	-20.8213	0
DFT_EXCHANGE	-41.307	0	-41.4089
DFT_CORRELATION	-1.03585	0	-1.04622
NUCLEAR_REP	22.5927	22.5927	22.5927
NaCl_4.40
E_CONTR	PBE	HF	DC(HF)-PBE
TOTAL	-622.215	-621.378	-622.191
KINETIC	620.639	621.243	621.243
ELEC_NUC_ATTRAC	-1530.18	-1531.54	-1531.54
COULOMB	307.175	308.073	308.073
HF_EXCHANGE_A	0	-20.8213	0
HF_EXCHANGE_B	0	-20.8213	0
DFT_EXCHANGE	-41.3068	0	-41.409
DFT_CORRELATION	-1.0358	0	-1.04622
NUCLEAR_REP	22.49	22.49	22.49
NaCl_4.42
E_CONTR	PBE	HF	DC(HF)-PBE
TOTAL	-622.214	-621.377	-622.19
KINETIC	620.639	621.243	621.243
ELEC_NUC_ATTRAC	-1529.97	-1531.34	-1531.34
COULOMB	307.071	307.974	307.974
HF_EXCHANGE_A	0	-20.8213	0
HF_EXCHANGE_B	0	-20.8213	0
DFT_EXCHANGE	-41.3066	0	-41.409
DFT_CORRELATION	-1.03574	0	-1.04622
NUCLEAR_REP	22.3883	22.3883	22.3883
NaCl_4.44
E_CONTR	PBE	HF	DC(HF)-PBE
TOTAL	-622.214	-621.377	-622.189
KINETIC	620.64	621.243	621.243
ELEC_NUC_ATTRAC	-1529.77	-1531.14	-1531.14
COULOMB	306.968	307.877	307.877
HF_EXCHANGE_A	0	-20.8214	0
HF_EXCHANGE_B	0	-20.8214	0
DFT_EXCHANGE	-41.3065	0	-41.409
DFT_CORRELATION	-1.03568	0	-1.04623
NUCLEAR_REP	22.2874	22.2874	22.2874
NaCl_4.46
E_CONTR	PBE	HF	DC(HF)-PBE
TOTAL	-622.213	-621.376	-622.189
KINETIC	620.64	621.243	621.243
ELEC_NUC_ATTRAC	-1529.56	-1530.94	-1530.94
COULOMB	306.866	307.78	307.78
HF_EXCHANGE_A	0	-20.8214	0
HF_EXCHANGE_B	0	-20.8214	0
DFT_EXCHANGE	-41.3063	0	-41.4091
DFT_CORRELATION	-1.03562	0	-1.04623
NUCLEAR_REP	22.1875	22.1875	22.1875
NaCl_4.48
E_CONTR	PBE	HF	DC(HF)-PBE
TOTAL	-622.213	-621.376	-622.188
KINETIC	620.641	621.244	621.244
ELEC_NUC_ATTRAC	-1529.37	-1530.75	-1530.75
COULOMB	306.765	307.684	307.684
HF_EXCHANGE_A	0	-20.8214	0
HF_EXCHANGE_B	0	-20.8214	0
DFT_EXCHANGE	-41.3061	0	-41.4091
DFT_CORRELATION	-1.03557	0	-1.04623
NUCLEAR_REP	22.0884	22.0884	22.0884
NaCl_4.50
E_CONTR	PBE	HF	DC(HF)-PBE
TOTAL	-622.212	-621.375	-622.188
KINETIC	620.641	621.244	621.244
ELEC_NUC_ATTRAC	-1529.17	-1530.55	-1530.55
COULOMB	306.665	307.589	307.589
HF_EXCHANGE_A	0	-20.8215	0
HF_EXCHANGE_B	0	-20.8215	0
DFT_EXCHANGE	-41.3059	0	-41.4092
DFT_CORRELATION	-1.03551	0	-1.04623
NUCLEAR_REP	21.9903	21.9903	21.9903
NaCl_4.52
E_CONTR	PBE	HF	DC(HF)-PBE
TOTAL	-622.212	-621.374	-622.187
KINETIC	620.642	621.244	621.244
ELEC_NUC_ATTRAC	-1528.97	-1530.36	-1530.36
COULOMB	306.565	307.495	307.495
HF_EXCHANGE_A	0	-20.8215	0
HF_EXCHANGE_B	0	-20.8215	0
DFT_EXCHANGE	-41.3057	0	-41.4092
DFT_CORRELATION	-1.03546	0	-1.04623
NUCLEAR_REP	21.893	21.893	21.893
NaCl_4.54
E_CONTR	PBE	HF	DC(HF)-PBE
TOTAL	-622.211	-621.374	-622.186
KINETIC	620.642	621.244	621.244
ELEC_NUC_ATTRAC	-1528.78	-1530.17	-1530.17
COULOMB	306.467	307.401	307.401
HF_EXCHANGE_A	0	-20.8215	0
HF_EXCHANGE_B	0	-20.8215	0
DFT_EXCHANGE	-41.3056	0	-41.4092
DFT_CORRELATION	-1.0354	0	-1.04624
NUCLEAR_REP	21.7965	21.7965	21.7965
NaCl_4.56
E_CONTR	PBE	HF	DC(HF)-PBE
TOTAL	-622.211	-621.373	-622.186
KINETIC	620.643	621.244	621.244
ELEC_NUC_ATTRAC	-1528.58	-1529.98	-1529.98
COULOMB	306.369	307.309	307.309
HF_EXCHANGE_A	0	-20.8216	0
HF_EXCHANGE_B	0	-20.8216	0
DFT_EXCHANGE	-41.3054	0	-41.4093
DFT_CORRELATION	-1.03535	0	-1.04624
NUCLEAR_REP	21.7009	21.7009	21.7009
NaCl_4.58
E_CONTR	PBE	HF	DC(HF)-PBE
TOTAL	-622.21	-621.373	-622.185
KINETIC	620.643	621.244	621.244
ELEC_NUC_ATTRAC	-1528.39	-1529.8	-1529.8
COULOMB	306.273	307.217	307.217
HF_EXCHANGE_A	0	-20.8216	0
HF_EXCHANGE_B	0	-20.8216	0
DFT_EXCHANGE	-41.3052	0	-41.4093
DFT_CORRELATION	-1.03529	0	-1.04624
NUCLEAR_REP	21.6061	21.6061	21.6061
NaCl_4.60
E_CONTR	PBE	HF	DC(HF)-PBE
TOTAL	-622.21	-621.372	-622.184
KINETIC	620.644	621.244	621.244
ELEC_NUC_ATTRAC	-1528.2	-1529.61	-1529.61
COULOMB	306.177	307.127	307.127
HF_EXCHANGE_A	0	-20.8216	0
HF_EXCHANGE_B	0	-20.8216	0
DFT_EXCHANGE	-41.3051	0	-41.4094
DFT_CORRELATION	-1.03524	0	-1.04625
NUCLEAR_REP	21.5122	21.5122	21.5122
NaCl_4.72
E_CONTR	PBE	HF	DC(HF)-PBE
TOTAL	-622.207	-621.369	-622.181
KINETIC	620.651	621.244	621.244
ELEC_NUC_ATTRAC	-1527.08	-1528.53	-1528.53
COULOMB	305.595	306.599	306.599
HF_EXCHANGE_A	0	-20.8219	0
HF_EXCHANGE_B	0	-20.8219	0
DFT_EXCHANGE	-41.3036	0	-41.4097
DFT_CORRELATION	-1.03464	0	-1.04627
NUCLEAR_REP	20.9653	20.9653	20.9653
NaCl_4.74
E_CONTR	PBE	HF	DC(HF)-PBE
TOTAL	-622.207	-621.368	-622.181
KINETIC	620.651	621.245	621.245
ELEC_NUC_ATTRAC	-1526.9	-1528.36	-1528.36
COULOMB	305.504	306.513	306.513
HF_EXCHANGE_A	0	-20.8219	0
HF_EXCHANGE_B	0	-20.8219	0
DFT_EXCHANGE	-41.3034	0	-41.4097
DFT_CORRELATION	-1.03458	0	-1.04628
NUCLEAR_REP	20.8768	20.8768	20.8768
NaCl_4.76
E_CONTR	PBE	HF	DC(HF)-PBE
TOTAL	-622.207	-621.368	-622.18
KINETIC	620.652	621.245	621.245
ELEC_NUC_ATTRAC	-1526.72	-1528.19	-1528.19
COULOMB	305.413	306.429	306.429
HF_EXCHANGE_A	0	-20.822	0
HF_EXCHANGE_B	0	-20.822	0
DFT_EXCHANGE	-41.3032	0	-41.4098
DFT_CORRELATION	-1.03451	0	-1.04628
NUCLEAR_REP	20.7891	20.7891	20.7891
NaCl_4.78
E_CONTR	PBE	HF	DC(HF)-PBE
TOTAL	-622.206	-621.367	-622.179
KINETIC	620.653	621.245	621.245
ELEC_NUC_ATTRAC	-1526.55	-1528.02	-1528.02
COULOMB	305.323	306.345	306.345
HF_EXCHANGE_A	0	-20.822	0
HF_EXCHANGE_B	0	-20.822	0
DFT_EXCHANGE	-41.3031	0	-41.4098
DFT_CORRELATION	-1.03445	0	-1.04628
NUCLEAR_REP	20.7021	20.7021	20.7021
NaCl_4.80
E_CONTR	PBE	HF	DC(HF)-PBE
TOTAL	-622.206	-621.367	-622.179
KINETIC	620.653	621.245	621.245
ELEC_NUC_ATTRAC	-1526.37	-1527.85	-1527.85
COULOMB	305.234	306.262	306.262
HF_EXCHANGE_A	0	-20.822	0
HF_EXCHANGE_B	0	-20.822	0
DFT_EXCHANGE	-41.3029	0	-41.4099
DFT_CORRELATION	-1.03439	0	-1.04629
NUCLEAR_REP	20.6159	20.6159	20.6159
NaCl_4.82
E_CONTR	PBE	HF	DC(HF)-PBE
TOTAL	-622.205	-621.366	-622.178
KINETIC	620.654	621.245	621.245
ELEC_NUC_ATTRAC	-1526.2	-1527.68	-1527.68
COULOMB	305.146	306.18	306.18
HF_EXCHANGE_A	0	-20.8221	0
HF_EXCHANGE_B	0	-20.8221	0
DFT_EXCHANGE	-41.3028	0	-41.4099
DFT_CORRELATION	-1.03433	0	-1.04629
NUCLEAR_REP	20.5303	20.5303	20.5303
NaCl_4.84
E_CONTR	PBE	HF	DC(HF)-PBE
TOTAL	-622.205	-621.366	-622.178
KINETIC	620.655	621.245	621.245
ELEC_NUC_ATTRAC	-1526.03	-1527.51	-1527.51
COULOMB	305.059	306.098	306.098
HF_EXCHANGE_A	0	-20.8221	0
HF_EXCHANGE_B	0	-20.8221	0
DFT_EXCHANGE	-41.3026	0	-41.41
DFT_CORRELATION	-1.03428	0	-1.0463
NUCLEAR_REP	20.4455	20.4455	20.4455
NaCl_4.86
E_CONTR	PBE	HF	DC(HF)-PBE
TOTAL	-622.205	-621.365	-622.177
KINETIC	620.656	621.245	621.245
ELEC_NUC_ATTRAC	-1525.86	-1527.34	-1527.34
COULOMB	304.972	306.017	306.017
HF_EXCHANGE_A	0	-20.8222	0
HF_EXCHANGE_B	0	-20.8222	0
DFT_EXCHANGE	-41.3025	0	-41.41
DFT_CORRELATION	-1.03422	0	-1.04631
NUCLEAR_REP	20.3613	20.3613	20.3613
NaCl_4.88
E_CONTR	PBE	HF	DC(HF)-PBE
TOTAL	-622.204	-621.365	-622.177
KINETIC	620.656	621.245	621.245
ELEC_NUC_ATTRAC	-1525.69	-1527.18	-1527.18
COULOMB	304.886	305.936	305.936
HF_EXCHANGE_A	0	-20.8222	0
HF_EXCHANGE_B	0	-20.8222	0
DFT_EXCHANGE	-41.3023	0	-41.4101
DFT_CORRELATION	-1.03416	0	-1.04631
NUCLEAR_REP	20.2779	20.2779	20.2779
NaCl_4.90
E_CONTR	PBE	HF	DC(HF)-PBE
TOTAL	-622.204	-621.364	-622.176
KINETIC	620.657	621.245	621.245
ELEC_NUC_ATTRAC	-1525.52	-1527.02	-1527.02
COULOMB	304.801	305.857	305.857
HF_EXCHANGE_A	0	-20.8223	0
HF_EXCHANGE_B	0	-20.8223	0
DFT_EXCHANGE	-41.3022	0	-41.4101
DFT_CORRELATION	-1.03411	0	-1.04632
NUCLEAR_REP	20.1951	20.1951	20.1951
NaCl_4.92
E_CONTR	PBE	HF	DC(HF)-PBE
TOTAL	-622.204	-621.364	-622.176
KINETIC	620.657	621.245	621.245
ELEC_NUC_ATTRAC	-1525.35	-1526.86	-1526.86
COULOMB	304.716	305.778	305.778
HF_EXCHANGE_A	0	-20.8223	0
HF_EXCHANGE_B	0	-20.8223	0
DFT_EXCHANGE	-41.302	0	-41.4102
DFT_CORRELATION	-1.03406	0	-1.04632
NUCLEAR_REP	20.113	20.113	20.113
NaCl_4.94
E_CONTR	PBE	HF	DC(HF)-PBE
TOTAL	-622.203	-621.363	-622.175
KINETIC	620.658	621.246	621.246
ELEC_NUC_ATTRAC	-1525.19	-1526.7	-1526.7
COULOMB	304.632	305.699	305.699
HF_EXCHANGE_A	0	-20.8223	0
HF_EXCHANGE_B	0	-20.8223	0
DFT_EXCHANGE	-41.3019	0	-41.4103
DFT_CORRELATION	-1.03401	0	-1.04633
NUCLEAR_REP	20.0316	20.0316	20.0316
NaCl_4.96
E_CONTR	PBE	HF	DC(HF)-PBE
TOTAL	-622.203	-621.363	-622.175
KINETIC	620.659	621.246	621.246
ELEC_NUC_ATTRAC	-1525.03	-1526.54	-1526.54
COULOMB	304.549	305.622	305.622
HF_EXCHANGE_A	0	-20.8224	0
HF_EXCHANGE_B	0	-20.8224	0
DFT_EXCHANGE	-41.3017	0	-41.4103
DFT_CORRELATION	-1.03395	0	-1.04633
NUCLEAR_REP	19.9508	19.9508	19.9508
NaCl_4.98
E_CONTR	PBE	HF	DC(HF)-PBE
TOTAL	-622.203	-621.362	-622.174
KINETIC	620.659	621.246	621.246
ELEC_NUC_ATTRAC	-1524.86	-1526.38	-1526.38
COULOMB	304.467	305.545	305.545
HF_EXCHANGE_A	0	-20.8224	0
HF_EXCHANGE_B	0	-20.8224	0
DFT_EXCHANGE	-41.3016	0	-41.4104
DFT_CORRELATION	-1.03391	0	-1.04634
NUCLEAR_REP	19.8707	19.8707	19.8707
NaCl_5.00
E_CONTR	PBE	HF	DC(HF)-PBE
TOTAL	-622.202	-621.362	-622.174
KINETIC	620.66	621.246	621.246
ELEC_NUC_ATTRAC	-1524.7	-1526.22	-1526.22
COULOMB	304.385	305.468	305.468
HF_EXCHANGE_A	0	-20.8225	0
HF_EXCHANGE_B	0	-20.8225	0
DFT_EXCHANGE	-41.3014	0	-41.4104
DFT_CORRELATION	-1.03385	0	-1.04635
NUCLEAR_REP	19.7912	19.7912	19.7912
NaCl_5.02
E_CONTR	PBE	HF	DC(HF)-PBE
TOTAL	-622.202	-621.361	-622.173
KINETIC	620.66	621.246	621.246
ELEC_NUC_ATTRAC	-1524.54	-1526.07	-1526.07
COULOMB	304.303	305.393	305.393
HF_EXCHANGE_A	0	-20.8225	0
HF_EXCHANGE_B	0	-20.8225	0
DFT_EXCHANGE	-41.3013	0	-41.4105
DFT_CORRELATION	-1.03381	0	-1.04635
NUCLEAR_REP	19.7124	19.7124	19.7124
NaCl_5.04
E_CONTR	PBE	HF	DC(HF)-PBE
TOTAL	-622.202	-621.361	-622.173
KINETIC	620.661	621.246	621.246
ELEC_NUC_ATTRAC	-1524.39	-1525.91	-1525.91
COULOMB	304.223	305.317	305.317
HF_EXCHANGE_A	0	-20.8226	0
HF_EXCHANGE_B	0	-20.8226	0
DFT_EXCHANGE	-41.3012	0	-41.4105
DFT_CORRELATION	-1.03376	0	-1.04636
NUCLEAR_REP	19.6342	19.6342	19.6342
NaCl_5.06
E_CONTR	PBE	HF	DC(HF)-PBE
TOTAL	-622.201	-621.361	-622.172
KINETIC	620.662	621.246	621.246
ELEC_NUC_ATTRAC	-1524.23	-1525.76	-1525.76
COULOMB	304.144	305.243	305.243
HF_EXCHANGE_A	0	-20.8226	0
HF_EXCHANGE_B	0	-20.8226	0
DFT_EXCHANGE	-41.301	0	-41.4106
DFT_CORRELATION	-1.03371	0	-1.04636
NUCLEAR_REP	19.5565	19.5565	19.5565
NaCl_5.08
E_CONTR	PBE	HF	DC(HF)-PBE
TOTAL	-622.201	-621.36	-622.172
KINETIC	620.662	621.246	621.246
ELEC_NUC_ATTRAC	-1524.07	-1525.61	-1525.61
COULOMB	304.065	305.169	305.169
HF_EXCHANGE_A	0	-20.8226	0
HF_EXCHANGE_B	0	-20.8226	0
DFT_EXCHANGE	-41.3009	0	-41.4106
DFT_CORRELATION	-1.03367	0	-1.04637
NUCLEAR_REP	19.4796	19.4796	19.4796
NaCl_5.10
E_CONTR	PBE	HF	DC(HF)-PBE
TOTAL	-622.201	-621.36	-622.171
KINETIC	620.663	621.246	621.246
ELEC_NUC_ATTRAC	-1523.92	-1525.46	-1525.46
COULOMB	303.987	305.095	305.095
HF_EXCHANGE_A	0	-20.8227	0
HF_EXCHANGE_B	0	-20.8227	0
DFT_EXCHANGE	-41.3008	0	-41.4107
DFT_CORRELATION	-1.03363	0	-1.04638
NUCLEAR_REP	19.4032	19.4032	19.4032
NaCl_5.12
E_CONTR	PBE	HF	DC(HF)-PBE
TOTAL	-622.201	-621.359	-622.171
KINETIC	620.663	621.246	621.246
ELEC_NUC_ATTRAC	-1523.77	-1525.31	-1525.31
COULOMB	303.909	305.023	305.023
HF_EXCHANGE_A	0	-20.8227	0
HF_EXCHANGE_B	0	-20.8227	0
DFT_EXCHANGE	-41.3007	0	-41.4107
DFT_CORRELATION	-1.03358	0	-1.04638
NUCLEAR_REP	19.3274	19.3274	19.3274
NaCl_5.14
E_CONTR	PBE	HF	DC(HF)-PBE
TOTAL	-622.2	-621.359	-622.17
KINETIC	620.664	621.247	621.247
ELEC_NUC_ATTRAC	-1523.61	-1525.16	-1525.16
COULOMB	303.831	304.95	304.95
HF_EXCHANGE_A	0	-20.8228	0
HF_EXCHANGE_B	0	-20.8228	0
DFT_EXCHANGE	-41.3005	0	-41.4108
DFT_CORRELATION	-1.03354	0	-1.04639
NUCLEAR_REP	19.2522	19.2522	19.2522
NaCl_5.16
E_CONTR	PBE	HF	DC(HF)-PBE
TOTAL	-622.2	-621.358	-622.17
KINETIC	620.664	621.247	621.247
ELEC_NUC_ATTRAC	-1523.46	-1525.02	-1525.02
COULOMB	303.755	304.879	304.879
HF_EXCHANGE_A	0	-20.8228	0
HF_EXCHANGE_B	0	-20.8228	0
DFT_EXCHANGE	-41.3004	0	-41.4109
DFT_CORRELATION	-1.03349	0	-1.04639
NUCLEAR_REP	19.1775	19.1775	19.1775
NaCl_5.18
E_CONTR	PBE	HF	DC(HF)-PBE
TOTAL	-622.2	-621.358	-622.169
KINETIC	620.665	621.247	621.247
ELEC_NUC_ATTRAC	-1523.31	-1524.87	-1524.87
COULOMB	303.679	304.808	304.808
HF_EXCHANGE_A	0	-20.8228	0
HF_EXCHANGE_B	0	-20.8228	0
DFT_EXCHANGE	-41.3003	0	-41.4109
DFT_CORRELATION	-1.03345	0	-1.0464
NUCLEAR_REP	19.1035	19.1035	19.1035
NaCl_5.20
E_CONTR	PBE	HF	DC(HF)-PBE
TOTAL	-622.199	-621.357	-622.169
KINETIC	620.665	621.247	621.247
ELEC_NUC_ATTRAC	-1523.16	-1524.73	-1524.73
COULOMB	303.603	304.737	304.737
HF_EXCHANGE_A	0	-20.8229	0
HF_EXCHANGE_B	0	-20.8229	0
DFT_EXCHANGE	-41.3002	0	-41.411
DFT_CORRELATION	-1.03341	0	-1.04641
NUCLEAR_REP	19.03	19.03	19.03
NaCl_5.22
E_CONTR	PBE	HF	DC(HF)-PBE
TOTAL	-622.199	-621.357	-622.169
KINETIC	620.666	621.247	621.247
ELEC_NUC_ATTRAC	-1523.02	-1524.58	-1524.58
COULOMB	303.528	304.667	304.667
HF_EXCHANGE_A	0	-20.8229	0
HF_EXCHANGE_B	0	-20.8229	0
DFT_EXCHANGE	-41.3001	0	-41.411
DFT_CORRELATION	-1.03337	0	-1.04641
NUCLEAR_REP	18.9571	18.9571	18.9571
NaCl_5.24
E_CONTR	PBE	HF	DC(HF)-PBE
TOTAL	-622.199	-621.357	-622.168
KINETIC	620.667	621.247	621.247
ELEC_NUC_ATTRAC	-1522.87	-1524.44	-1524.44
COULOMB	303.454	304.598	304.598
HF_EXCHANGE_A	0	-20.823	0
HF_EXCHANGE_B	0	-20.823	0
DFT_EXCHANGE	-41.2999	0	-41.4111
DFT_CORRELATION	-1.03333	0	-1.04642
NUCLEAR_REP	18.8848	18.8848	18.8848
NaCl_5.26
E_CONTR	PBE	HF	DC(HF)-PBE
TOTAL	-622.199	-621.356	-622.168
KINETIC	620.667	621.247	621.247
ELEC_NUC_ATTRAC	-1522.73	-1524.3	-1524.3
COULOMB	303.381	304.529	304.529
HF_EXCHANGE_A	0	-20.823	0
HF_EXCHANGE_B	0	-20.823	0
DFT_EXCHANGE	-41.2998	0	-41.4111
DFT_CORRELATION	-1.03329	0	-1.04643
NUCLEAR_REP	18.813	18.813	18.813
NaCl_5.28
E_CONTR	PBE	HF	DC(HF)-PBE
TOTAL	-622.198	-621.356	-622.167
KINETIC	620.667	621.247	621.247
ELEC_NUC_ATTRAC	-1522.58	-1524.16	-1524.16
COULOMB	303.308	304.46	304.46
HF_EXCHANGE_A	0	-20.823	0
HF_EXCHANGE_B	0	-20.823	0
DFT_EXCHANGE	-41.2997	0	-41.4112
DFT_CORRELATION	-1.03325	0	-1.04643
NUCLEAR_REP	18.7417	18.7417	18.7417
NaCl_5.30
E_CONTR	PBE	HF	DC(HF)-PBE
TOTAL	-622.198	-621.355	-622.167
KINETIC	620.668	621.247	621.247
ELEC_NUC_ATTRAC	-1522.44	-1524.02	-1524.02
COULOMB	303.235	304.393	304.393
HF_EXCHANGE_A	0	-20.8231	0
HF_EXCHANGE_B	0	-20.8231	0
DFT_EXCHANGE	-41.2996	0	-41.4112
DFT_CORRELATION	-1.03321	0	-1.04644
NUCLEAR_REP	18.671	18.671	18.671
NaCl_5.32
E_CONTR	PBE	HF	DC(HF)-PBE
TOTAL	-622.198	-621.355	-622.166
KINETIC	620.668	621.247	621.247
ELEC_NUC_ATTRAC	-1522.3	-1523.88	-1523.88
COULOMB	303.163	304.325	304.325
HF_EXCHANGE_A	0	-20.8231	0
HF_EXCHANGE_B	0	-20.8231	0
DFT_EXCHANGE	-41.2995	0	-41.4113
DFT_CORRELATION	-1.03317	0	-1.04644
NUCLEAR_REP	18.6008	18.6008	18.6008
NaCl_5.34
E_CONTR	PBE	HF	DC(HF)-PBE
TOTAL	-622.198	-621.354	-622.166
KINETIC	620.669	621.247	621.247
ELEC_NUC_ATTRAC	-1522.16	-1523.75	-1523.75
COULOMB	303.092	304.258	304.258
HF_EXCHANGE_A	0	-20.8232	0
HF_EXCHANGE_B	0	-20.8232	0
DFT_EXCHANGE	-41.2994	0	-41.4113
DFT_CORRELATION	-1.03314	0	-1.04645
NUCLEAR_REP	18.5311	18.5311	18.5311
NaCl_5.36
E_CONTR	PBE	HF	DC(HF)-PBE
TOTAL	-622.197	-621.354	-622.166
KINETIC	620.669	621.248	621.248
ELEC_NUC_ATTRAC	-1522.02	-1523.61	-1523.61
COULOMB	303.022	304.192	304.192
HF_EXCHANGE_A	0	-20.8232	0
HF_EXCHANGE_B	0	-20.8232	0
DFT_EXCHANGE	-41.2993	0	-41.4114
DFT_CORRELATION	-1.0331	0	-1.04646
NUCLEAR_REP	18.462	18.462	18.462
NaCl_5.38
E_CONTR	PBE	HF	DC(HF)-PBE
TOTAL	-622.197	-621.354	-622.165
KINETIC	620.67	621.248	621.248
ELEC_NUC_ATTRAC	-1521.88	-1523.47	-1523.47
COULOMB	302.951	304.126	304.126
HF_EXCHANGE_A	0	-20.8232	0
HF_EXCHANGE_B	0	-20.8232	0
DFT_EXCHANGE	-41.2992	0	-41.4114
DFT_CORRELATION	-1.03307	0	-1.04646
NUCLEAR_REP	18.3933	18.3933	18.3933
NaCl_5.40
E_CONTR	PBE	HF	DC(HF)-PBE
TOTAL	-622.197	-621.353	-622.165
KINETIC	620.67	621.248	621.248
ELEC_NUC_ATTRAC	-1521.74	-1523.34	-1523.34
COULOMB	302.882	304.061	304.061
HF_EXCHANGE_A	0	-20.8233	0
HF_EXCHANGE_B	0	-20.8233	0
DFT_EXCHANGE	-41.2991	0	-41.4115
DFT_CORRELATION	-1.03303	0	-1.04647
NUCLEAR_REP	18.3252	18.3252	18.3252
NaCl_5.42
E_CONTR	PBE	HF	DC(HF)-PBE
TOTAL	-622.197	-621.353	-622.164
KINETIC	620.671	621.248	621.248
ELEC_NUC_ATTRAC	-1521.61	-1523.21	-1523.21
COULOMB	302.812	303.996	303.996
HF_EXCHANGE_A	0	-20.8233	0
HF_EXCHANGE_B	0	-20.8233	0
DFT_EXCHANGE	-41.299	0	-41.4115
DFT_CORRELATION	-1.033	0	-1.04648
NUCLEAR_REP	18.2576	18.2576	18.2576
NaCl_5.44
E_CONTR	PBE	HF	DC(HF)-PBE
TOTAL	-622.196	-621.353	-622.164
KINETIC	620.671	621.248	621.248
ELEC_NUC_ATTRAC	-1521.47	-1523.08	-1523.08
COULOMB	302.744	303.932	303.932
HF_EXCHANGE_A	0	-20.8233	0
HF_EXCHANGE_B	0	-20.8233	0
DFT_EXCHANGE	-41.2989	0	-41.4116
DFT_CORRELATION	-1.03296	0	-1.04648
NUCLEAR_REP	18.1905	18.1905	18.1905
NaCl_5.46
E_CONTR	PBE	HF	DC(HF)-PBE
TOTAL	-622.196	-621.352	-622.163
KINETIC	620.672	621.248	621.248
ELEC_NUC_ATTRAC	-1521.34	-1522.95	-1522.95
COULOMB	302.676	303.868	303.868
HF_EXCHANGE_A	0	-20.8234	0
HF_EXCHANGE_B	0	-20.8234	0
DFT_EXCHANGE	-41.2988	0	-41.4116
DFT_CORRELATION	-1.03293	0	-1.04649
NUCLEAR_REP	18.1238	18.1238	18.1238
NaCl_5.48
E_CONTR	PBE	HF	DC(HF)-PBE
TOTAL	-622.196	-621.352	-622.163
KINETIC	620.672	621.248	621.248
ELEC_NUC_ATTRAC	-1521.2	-1522.82	-1522.82
COULOMB	302.608	303.804	303.804
HF_EXCHANGE_A	0	-20.8234	0
HF_EXCHANGE_B	0	-20.8234	0
DFT_EXCHANGE	-41.2987	0	-41.4117
DFT_CORRELATION	-1.0329	0	-1.04649
NUCLEAR_REP	18.0577	18.0577	18.0577
NaCl_5.50
E_CONTR	PBE	HF	DC(HF)-PBE
TOTAL	-622.196	-621.351	-622.163
KINETIC	620.672	621.248	621.248
ELEC_NUC_ATTRAC	-1521.07	-1522.69	-1522.69
COULOMB	302.541	303.742	303.742
HF_EXCHANGE_A	0	-20.8235	0
HF_EXCHANGE_B	0	-20.8235	0
DFT_EXCHANGE	-41.2986	0	-41.4117
DFT_CORRELATION	-1.03286	0	-1.0465
NUCLEAR_REP	17.992	17.992	17.992

## Sheet: NaCl Dissociation CCSD(T)
	CCSD(T)
Na	-161.859
Cl	-459.695
NaCl
Interatomic Distance (Angstrom)
1.9	-621.65
2	-621.677
2.1	-621.694
2.2	-621.703
2.3	-621.708
2.4	-621.71
2.5	-621.709
2.6	-621.706
2.7	-621.702
2.8	-621.698
2.9	-621.693
3	-621.688
3.1	-621.683
3.2	-621.678
3.3	-621.673
3.4	-621.668
3.5	-621.664
3.6	-621.659
3.7	-621.655
3.8	-621.65
3.9	-621.646
4	-621.643
4.1	-621.639
4.2	-621.635
4.3	-621.632
4.4	-621.629
4.5	-621.626
4.6	-621.623
4.7	-621.62
4.8	-621.617
4.9	-621.615
5	-621.612
5.1	-621.61
5.2	-621.608
5.3	-621.606
5.4	-621.604
5.5	-621.602
