# Supplementary material for: Simple and Efficient Route toward Improved Energetics within the Framework of Density-Corrected Density Functional Theory
Source: J Chem Theory Comput. 2023 Aug 1;19(16):5427–38. doi: 10.1021/acs.jctc.3c00441 (PMC10448722; doi:10.1021/acs.jctc.3c00441)
Supplement: Supplementary file 2 — ct3c00441_si_002.txt [file ct3c00441_si_002.txt]

s22
System No. System Name
1          19b        
2          16b        
3          16         
4          12a        
5          07a        
6          04a        
7          15a        
8          12         
9          18b        
10         01a        
11         05a        
12         13a        
13         04         
14         13         
15         05         
16         03a        
17         01         
18         07         
19         09a        
20         16a        
21         15         
22         19         
23         07b        
24         15b        
25         06a        
26         09         
27         03         
28         06b        
29         06         
30         21a        
31         14a        
32         18         
33         21         
34         20b        
35         19a        
36         17a        
37         21b        
38         20a        
39         18a        
40         10a        
41         11a        
42         14         
43         14b        
44         22b        
45         22a        
46         20         
47         22         
48         11         
49         17         
50         10         
51         17b        
52         02a        
53         08a        
54         02         
55         08         
56         10b        


b30
System No. System Name
1          29a        
2          18a        
3          17a        
4          23a        
5          30a        
6          24a        
7          11a        
8          12a        
9          06a        
10         05a        
11         29         
12         25b        
13         26b        
14         29b        
15         17         
16         11         
17         13b        
18         14b        
19         17b        
20         07b        
21         08b        
22         11b        
23         23         
24         05         
25         30         
26         27b        
27         28b        
28         30b        
29         19b        
30         20b        
31         23b        
32         18         
33         12         
34         15b        
35         16b        
36         24         
37         18b        
38         25         
39         09b        
40         10b        
41         12b        
42         27         
43         21b        
44         22b        
45         06         
46         24b        
47         02b        
48         01b        
49         28         
50         26         
51         04b        
52         03b        
53         15         
54         16         
55         06b        
56         14         
57         05b        
58         13         
59         22         
60         10         
61         20         
62         21         
63         09         
64         08         
65         19         
66         04         
67         02         
68         03         
69         07         
70         04a        
71         26a        
72         28a        
73         02a        
74         20a        
75         16a        
76         08a        
77         10a        
78         14a        
79         22a        
80         01         
81         07a        
82         09a        
83         15a        
84         25a        
85         27a        
86         01a        
87         03a        
88         13a        
89         19a        
90         21a        


fh51
System No.                 System Name                
1                          H2                         
2                          HCN                        
3                          CO2                        
4                          H2C-C5-CH2                 
5                          heptatriyne                
6                          C4H9ONO                    
7                          H2O2                       
8                          NH3                        
9                          methylpyrazole             
10                         C4H9NO2                    
11                         H2CO                       
12                         methylimidazole            
13                         ethene                     
14                         C3H7NCO                    
15                         methylpyrrole              
16                         C4H9NCO                    
17                         methylfuran                
18                         methylpyridine             
19                         C3H7CN                     
20                         C2H5O_2                    
21                         C2H5CONH2                  
22                         CO                         
23                         C2H5CO2H                   
24                         C3H7CO2C2H3                
25                         C2H5CCNCHCH3               
26                         methanol                   
27                         dimethylpyrrole            
28                         C4H9NHCONH2                
29                         C2H5CO2CH3                 
30                         C3H7CONH2                  
31                         C3H7CHCO                   
32                         C3H7CO2H                   
33                         dimethyloxirane            
34                         HCON_C2H5_2                
35                         1-pentyne                  
36                         pentadiene                 
37                         propylfuran                
38                         HCO2C5H11                  
39                         H2O                        
40                         CO_2NHC3H7_2               
41                         C4H9CO2H                   
42                         toluene                    
43                         ethyl-g-butyrolactone      
44                         propyloxirane              
45                         2-pentyne                  
46                         methyl-d-valerolactone     
47                         hexyne                     
48                         hexandione                 
49                         diethyloxirane             
50                         C3H7NH2                    
51                         C2H4OH_2                   
52                         C4H9CHO                    
53                         diethylamine               
54                         C4H9NH2                    
55                         butanediol                 
56                         1-pentene                  
57                         trans-2-pentene            
58                         pentanediol                
59                         cis-2-pentene              
60                         1-hexene                   
61                         methylcyclohexa-1,4-diene  
62                         methylcyclohexa-1,3-diene  
63                         C6H12O                     
64                         pentanol                   
65                         ax-methylcyclohexene       
66                         3-hexene                   
67                         Heptene                    
68                         eq-methylcyclohexene       
69                         n-hexane                   
70                         3-methylpentane            
71                         n-nonane                   
72                         dimethylbutane             
73                         neo-hexane                 
74                         tetramethylpentane         
75                         methylcyclohexane          
76                         C4H9SO3H                   
77                         C4H9SO2H                   
78                         OS_C2H5_2                  
79                         propylthiophene            
80                         C2H5CClCHCH3               
81                         S_C2H5_2                   
82                         C3H7SH                     
83                         C3H7S_2                    
84                         COCl2                      
85                         Cl2                        
86                         HCl                        
87                         H2S                        


darc
System No. System Name
1          ethine     
2          malein     
3          maleinNH   
4          ethene     
5          furane     
6          butadiene  
7          P7         
8          P7X        
9          P8         
10         P8X        
11         P9         
12         P9X        
13         P10        
14         P10X       
15         cpdiene    
16         chdiene    
17         P4         
18         P2         
19         P6         
20         P3         
21         P1         
22         P5         
