# Supplementary material for: Simple and Efficient Route toward Improved Energetics within the Framework of Density-Corrected Density Functional Theory
Source: J Chem Theory Comput. 2023 Aug 1;19(16):5427–38. doi: 10.1021/acs.jctc.3c00441 (PMC10448722; doi:10.1021/acs.jctc.3c00441)
Supplement: Supplementary file 3 — ct3c00441_si_003.zip [file ct3c00441_si_003.zip]

Archive with 327 entries (321 files):
- geometries_and_references/
- geometries_and_references/G21EA/
- geometries_and_references/G21EA/EA_13n.xyz
- geometries_and_references/G21EA/EA_si-.xyz
- geometries_and_references/G21EA/EA_8n.xyz
- geometries_and_references/G21EA/EA_o-.xyz
- geometries_and_references/G21EA/EA_c-.xyz
- geometries_and_references/G21EA/EA_cl.xyz
- geometries_and_references/G21EA/EA_25n.xyz
- geometries_and_references/G21EA/EA_24n.xyz
- geometries_and_references/G21EA/EA_cl-.xyz
- geometries_and_references/G21EA/.res
- geometries_and_references/G21EA/EA_9n.xyz
- geometries_and_references/G21EA/EA_12n.xyz
- geometries_and_references/G21EA/EA_19n.xyz
- geometries_and_references/G21EA/references
- geometries_and_references/G21EA/EA_p-.xyz
- geometries_and_references/G21EA/EA_14.xyz
- geometries_and_references/G21EA/EA_15.xyz
- geometries_and_references/G21EA/EA_23n.xyz
- geometries_and_references/G21EA/EA_15n.xyz
- geometries_and_references/G21EA/EA_17.xyz
- geometries_and_references/G21EA/EA_16.xyz
- geometries_and_references/G21EA/EA_8.xyz
- geometries_and_references/G21EA/EA_12.xyz
- geometries_and_references/G21EA/EA_13.xyz
- geometries_and_references/G21EA/EA_o.xyz
- geometries_and_references/G21EA/EA_9.xyz
- geometries_and_references/G21EA/EA_14n.xyz
- geometries_and_references/G21EA/EA_22n.xyz
- geometries_and_references/G21EA/EA_11.xyz
- geometries_and_references/G21EA/EA_10.xyz
- geometries_and_references/G21EA/EA_18n.xyz
- geometries_and_references/G21EA/EA_21n.xyz
- geometries_and_references/G21EA/EA_si.xyz
- geometries_and_references/G21EA/EA_21.xyz
- geometries_and_references/G21EA/EA_20.xyz
- geometries_and_references/G21EA/EA_22.xyz
- geometries_and_references/G21EA/EA_23.xyz
- geometries_and_references/G21EA/EA_c.xyz
- geometries_and_references/G21EA/EA_17n.xyz
- geometries_and_references/G21EA/EA_16n.xyz
- geometries_and_references/G21EA/EA_p.xyz
- geometries_and_references/G21EA/EA_f.xyz
- geometries_and_references/G21EA/EA_s.xyz
- geometries_and_references/G21EA/EA_s-.xyz
- geometries_and_references/G21EA/EA_18.xyz
- geometries_and_references/G21EA/EA_24.xyz
- geometries_and_references/G21EA/EA_25.xyz
- geometries_and_references/G21EA/EA_f-.xyz
- geometries_and_references/G21EA/EA_19.xyz
- geometries_and_references/G21EA/EA_20n.xyz
- geometries_and_references/G21EA/cm
- geometries_and_references/G21EA/EA_11n.xyz
- geometries_and_references/G21EA/EA_10n.xyz
- geometries_and_references/FH51/
- geometries_and_references/FH51/C4H9NH2.xyz
- geometries_and_references/FH51/C3H7SH.xyz
- geometries_and_references/FH51/HCN.xyz
- geometries_and_references/FH51/methylfuran.xyz
- geometries_and_references/FH51/n-nonane.xyz
- geometries_and_references/FH51/C4H9SO2H.xyz
- geometries_and_references/FH51/C2H4OH_2.xyz
- geometries_and_references/FH51/pentanediol.xyz
- geometries_and_references/FH51/hexandione.xyz
- geometries_and_references/FH51/methyl-d-valerolactone.xyz
- geometries_and_references/FH51/1-pentyne.xyz
- geometries_and_references/FH51/n-hexane.xyz
- geometries_and_references/FH51/HCl.xyz
- geometries_and_references/FH51/C6H12O.xyz
- geometries_and_references/FH51/toluene.xyz
- geometries_and_references/FH51/neo-hexane.xyz
- geometries_and_references/FH51/C2H5O_2.xyz
- geometries_and_references/FH51/methylcyclohexa-1,4-diene.xyz
- geometries_and_references/FH51/CO.xyz
- geometries_and_references/FH51/pentanol.xyz
- geometries_and_references/FH51/.res
- geometries_and_references/FH51/methanol.xyz
- geometries_and_references/FH51/C4H9SO3H.xyz
- geometries_and_references/FH51/Heptene.xyz
- geometries_and_references/FH51/methylpyridine.xyz
- geometries_and_references/FH51/pentadiene.xyz
- geometries_and_references/FH51/OS_C2H5_2.xyz
- geometries_and_references/FH51/references
- geometries_and_references/FH51/H2O.xyz
- geometries_and_references/FH51/CO2.xyz
- geometries_and_references/FH51/methylcyclohexane.xyz
- geometries_and_references/FH51/C3H7NH2.xyz
- geometries_and_references/FH51/C2H5CCNCHCH3.xyz
- geometries_and_references/FH51/eq-methylcyclohexene.xyz
- geometries_and_references/FH51/H2C-C5-CH2.xyz
- geometries_and_references/FH51/C3H7S_2.xyz
- geometries_and_references/FH51/C2H5CO2CH3.xyz
- geometries_and_references/FH51/H2CO.xyz
- geometries_and_references/FH51/trans-2-pentene.xyz
- geometries_and_references/FH51/1-pentene.xyz
- geometries_and_references/FH51/dimethylpyrrole.xyz
- geometries_and_references/FH51/C4H9NO2.xyz
- geometries_and_references/FH51/diethyloxirane.xyz
- geometries_and_references/FH51/C4H9CO2H.xyz
- geometries_and_references/FH51/propylfuran.xyz
- geometries_and_references/FH51/2-pentyne.xyz
- geometries_and_references/FH51/methylcyclohexa-1,3-diene.xyz
- geometries_and_references/FH51/C4H9CHO.xyz
- geometries_and_references/FH51/hexyne.xyz
- geometries_and_references/FH51/C3H7CO2C2H3.xyz
- geometries_and_references/FH51/heptatriyne.xyz
- geometries_and_references/FH51/NH3.xyz
- geometries_and_references/FH51/C4H9NHCONH2.xyz
- geometries_and_references/FH51/H2.xyz
- geometries_and_references/FH51/CO_2NHC3H7_2.xyz
- geometries_and_references/FH51/C3H7CO2H.xyz
- geometries_and_references/FH51/C3H7CN.xyz
- geometries_and_references/FH51/1-hexene.xyz
- geometries_and_references/FH51/H2O2.xyz
- geometries_and_references/FH51/C3H7CHCO.xyz
- geometries_and_references/FH51/HCON_C2H5_2.xyz
- geometries_and_references/FH51/H2S.xyz
- geometries_and_references/FH51/cis-2-pentene.xyz
- geometries_and_references/FH51/methylpyrazole.xyz
- geometries_and_references/FH51/C4H9NCO.xyz
- geometries_and_references/FH51/diethylamine.xyz
- geometries_and_references/FH51/C2H5CO2H.xyz
- geometries_and_references/FH51/3-methylpentane.xyz
- geometries_and_references/FH51/dimethyloxirane.xyz
- geometries_and_references/FH51/Cl2.xyz
- geometries_and_references/FH51/tetramethylpentane.xyz
- geometries_and_references/FH51/propyloxirane.xyz
- geometries_and_references/FH51/C2H5CONH2.xyz
- geometries_and_references/FH51/COCl2.xyz
- geometries_and_references/FH51/3-hexene.xyz
- geometries_and_references/FH51/HCO2C5H11.xyz
- geometries_and_references/FH51/cm
- geometries_and_references/FH51/methylimidazole.xyz
- geometries_and_references/FH51/C3H7CONH2.xyz
- geometries_and_references/FH51/ethene.xyz
- geometries_and_references/FH51/propylthiophene.xyz
- geometries_and_references/FH51/C4H9ONO.xyz
- geometries_and_references/FH51/ethyl-g-butyrolactone.xyz
- geometries_and_references/FH51/S_C2H5_2.xyz
- geometries_and_references/FH51/C2H5CClCHCH3.xyz
- geometries_and_references/FH51/dimethylbutane.xyz
- geometries_and_references/FH51/ax-methylcyclohexene.xyz
- geometries_and_references/FH51/C3H7NCO.xyz
- geometries_and_references/FH51/methylpyrrole.xyz
- geometries_and_references/FH51/butanediol.xyz
- geometries_and_references/DARC/
- geometries_and_references/DARC/ethine.xyz
- geometries_and_references/DARC/P10.xyz
- geometries_and_references/DARC/.res
- geometries_and_references/DARC/P8X.xyz
- geometries_and_references/DARC/references
- geometries_and_references/DARC/furane.xyz
- geometries_and_references/DARC/P8.xyz
- geometries_and_references/DARC/P9.xyz
- geometries_and_references/DARC/maleinNH.xyz
- geometries_and_references/DARC/P9X.xyz
- geometries_and_references/DARC/P4.xyz
- geometries_and_references/DARC/P5.xyz
- geometries_and_references/DARC/P10X.xyz
- geometries_and_references/DARC/P7.xyz
- geometries_and_references/DARC/P6.xyz
- geometries_and_references/DARC/P7X.xyz
- geometries_and_references/DARC/malein.xyz
- geometries_and_references/DARC/P2.xyz
- geometries_and_references/DARC/butadiene.xyz
- geometries_and_references/DARC/P3.xyz
- geometries_and_references/DARC/P1.xyz
- geometries_and_references/DARC/chdiene.xyz
- geometries_and_references/DARC/cm
- geometries_and_references/DARC/ethene.xyz
- geometries_and_references/DARC/cpdiene.xyz
- geometries_and_references/S22/
- geometries_and_references/S22/20a.xyz
- geometries_and_references/S22/.res.save
- geometries_and_references/S22/16b.xyz
- geometries_and_references/S22/20b.xyz
- geometries_and_references/S22/16a.xyz
- geometries_and_references/S22/01a.xyz
- geometries_and_references/S22/17a.xyz
- geometries_and_references/S22/21b.xyz
- geometries_and_references/S22/.res
- geometries_and_references/S22/17b.xyz
- geometries_and_references/S22/21a.xyz
- geometries_and_references/S22/references
- geometries_and_references/S22/07.xyz
- geometries_and_references/S22/13.xyz
- geometries_and_references/S22/10a.xyz
- geometries_and_references/S22/12.xyz
- geometries_and_references/S22/06.xyz
- geometries_and_references/S22/06a.xyz
- geometries_and_references/S22/10.xyz
- geometries_and_references/S22/04.xyz
- geometries_and_references/S22/10b.xyz
- geometries_and_references/S22/05.xyz
- geometries_and_references/S22/11.xyz
- geometries_and_references/S22/06b.xyz
- geometries_and_references/S22/07b.xyz
- geometries_and_references/S22/15.xyz
- geometries_and_references/S22/01.xyz
- geometries_and_references/S22/14.xyz
- geometries_and_references/S22/07a.xyz
- geometries_and_references/S22/02.xyz
- geometries_and_references/S22/16.xyz
- geometries_and_references/S22/11a.xyz
- geometries_and_references/S22/17.xyz
- geometries_and_references/S22/03.xyz
- geometries_and_references/S22/04a.xyz
- geometries_and_references/S22/12a.xyz
- geometries_and_references/S22/08a.xyz
- geometries_and_references/S22/19.xyz
- geometries_and_references/S22/18.xyz
- geometries_and_references/S22/08.xyz
- geometries_and_references/S22/20.xyz
- geometries_and_references/S22/21.xyz
- geometries_and_references/S22/09.xyz
- geometries_and_references/S22/09a.xyz
- geometries_and_references/S22/13a.xyz
- geometries_and_references/S22/22.xyz
- geometries_and_references/S22/05a.xyz
- geometries_and_references/S22/02b.xyz
- geometries_and_references/S22/18a.xyz
- geometries_and_references/S22/14b.xyz
- geometries_and_references/S22/22a.xyz
- geometries_and_references/S22/cm
- geometries_and_references/S22/02a.xyz
- geometries_and_references/S22/18b.xyz
- geometries_and_references/S22/14a.xyz
- geometries_and_references/S22/22b.xyz
- geometries_and_references/S22/15a.xyz
- geometries_and_references/S22/19b.xyz
- geometries_and_references/S22/03a.xyz
- geometries_and_references/S22/15b.xyz
- geometries_and_references/S22/19a.xyz
- geometries_and_references/B30/
- geometries_and_references/B30/20a.xyz
- geometries_and_references/B30/16b.xyz
- geometries_and_references/B30/20b.xyz
- geometries_and_references/B30/16a.xyz
- geometries_and_references/B30/01a.xyz
- geometries_and_references/B30/17a.xyz
- geometries_and_references/B30/21b.xyz
- geometries_and_references/B30/01b.xyz
- geometries_and_references/B30/17b.xyz
- geometries_and_references/B30/21a.xyz
- geometries_and_references/B30/26b.xyz
- geometries_and_references/B30/references
- geometries_and_references/B30/30b.xyz
- geometries_and_references/B30/07.xyz
- geometries_and_references/B30/13.xyz
- geometries_and_references/B30/10a.xyz
- geometries_and_references/B30/12.xyz
- geometries_and_references/B30/06.xyz
- geometries_and_references/B30/06a.xyz
- geometries_and_references/B30/26a.xyz
- geometries_and_references/B30/30a.xyz
- geometries_and_references/B30/10.xyz
- geometries_and_references/B30/04.xyz
- geometries_and_references/B30/10b.xyz
- geometries_and_references/B30/05.xyz
- geometries_and_references/B30/11.xyz
- geometries_and_references/B30/06b.xyz
- geometries_and_references/B30/07b.xyz
- geometries_and_references/B30/29.xyz
- geometries_and_references/B30/15.xyz
- geometries_and_references/B30/01.xyz
- geometries_and_references/B30/11b.xyz
- geometries_and_references/B30/14.xyz
- geometries_and_references/B30/28.xyz
- geometries_and_references/B30/27a.xyz
- geometries_and_references/B30/07a.xyz
- geometries_and_references/B30/02.xyz
- geometries_and_references/B30/16.xyz
- geometries_and_references/B30/11a.xyz
- geometries_and_references/B30/17.xyz
- geometries_and_references/B30/03.xyz
- geometries_and_references/B30/27b.xyz
- geometries_and_references/B30/08b.xyz
- geometries_and_references/B30/04a.xyz
- geometries_and_references/B30/26.xyz
- geometries_and_references/B30/12a.xyz
- geometries_and_references/B30/27.xyz
- geometries_and_references/B30/24b.xyz
- geometries_and_references/B30/28a.xyz
- geometries_and_references/B30/08a.xyz
- geometries_and_references/B30/04b.xyz
- geometries_and_references/B30/25.xyz
- geometries_and_references/B30/19.xyz
- geometries_and_references/B30/12b.xyz
- geometries_and_references/B30/18.xyz
- geometries_and_references/B30/24.xyz
- geometries_and_references/B30/30.xyz
- geometries_and_references/B30/24a.xyz
- geometries_and_references/B30/28b.xyz
- geometries_and_references/B30/29b.xyz
- geometries_and_references/B30/25a.xyz
- geometries_and_references/B30/08.xyz
- geometries_and_references/B30/20.xyz
- geometries_and_references/B30/13b.xyz
- geometries_and_references/B30/21.xyz
[truncated: 27 more entries]
