# Supplementary material for: Simple and Efficient Route toward Improved Energetics within the Framework of Density-Corrected Density Functional Theory
Source: J Chem Theory Comput. 2023 Aug 1;19(16):5427–38. doi: 10.1021/acs.jctc.3c00441 (PMC10448722; doi:10.1021/acs.jctc.3c00441)
Supplement: Supplementary file 3 — ct3c00441_si_003.zip [file ct3c00441_si_003.zip › geometries_and_references/G21EA/EA_12n.xyz]

           3
 
   N          0.00000000      0.00000000      0.42632399
   H          0.80413586      0.00000000     -0.21316199
   H         -0.80413586      0.00000000     -0.21316199
