# Supplementary material for: Simple and Efficient Route toward Improved Energetics within the Framework of Density-Corrected Density Functional Theory
Source: J Chem Theory Comput. 2023 Aug 1;19(16):5427–38. doi: 10.1021/acs.jctc.3c00441 (PMC10448722; doi:10.1021/acs.jctc.3c00441)
Supplement: Supplementary file 3 — ct3c00441_si_003.zip [file ct3c00441_si_003.zip › geometries_and_references/G21EA/references]

Taken from Curtiss, L. A..; Raghavachari, K.; Trucks G. W.; Pople, J. A. 
J. Chem. Phys. 1991, 94, 7221-7230 (back-corrected experimental values);
L. Goerigk, A. Hansen, C. Bauer, S. Ehrlich, A. Najibi, S. Grimme 
Phys. Chem. Chem. Phys., 2017, 19, 32184.
All values are in kcal/mol.

1	EA_c	EA_c-	1	-1	29.2
2	EA_o	EA_o-	1	-1	33.7
3	EA_f	EA_f-	1	-1	78.4
4	EA_si	EA_si-	1	-1	32.1
5	EA_p	EA_p-	1	-1	17.3
6	EA_s	EA_s-	1	-1	48.0
7	EA_cl	EA_cl-	1	-1	83.5
8	EA_8n	EA_8	1	-1	27.9
9	EA_9n	EA_9	1	-1	13.4
10	EA_10n	EA_10	1	-1	1.2
11	EA_11n	EA_11	1	-1	8.3
12	EA_12n	EA_12	1	-1	16.8
13	EA_13n	EA_13	1	-1	41.7
14	EA_14n	EA_14	1	-1	29.3
15	EA_15n	EA_15	1	-1	25.1
16	EA_16n	EA_16	1	-1	31.4
17	EA_17n	EA_17	1	-1	23.5
18	EA_18n	EA_18	1	-1	28.8
19	EA_19n	EA_19	1	-1	54.2
20	EA_20n	EA_20	1	-1	9.5
21	EA_21n	EA_21	1	-1	-0.2
22	EA_22n	EA_22	1	-1	89.5
23	EA_23n	EA_23	1	-1	24.9
24	EA_24n	EA_24	1	-1	38.0
25	EA_25n	EA_25	1	-1	54.7
