# Supplementary material for: Simple and Efficient Route toward Improved Energetics within the Framework of Density-Corrected Density Functional Theory
Source: J Chem Theory Comput. 2023 Aug 1;19(16):5427–38. doi: 10.1021/acs.jctc.3c00441 (PMC10448722; doi:10.1021/acs.jctc.3c00441)
Supplement: Supplementary file 3 — ct3c00441_si_003.zip [file ct3c00441_si_003.zip › geometries_and_references/G21EA/EA_16n.xyz]

           4
 
   SI         0.00000000      0.00000000     -0.34122397
   H          0.70774089     -1.22584317      0.11374132
   H          0.70774089      1.22584317      0.11374132
   H         -1.41548177      0.00000000      0.11374132
