# Supplementary material for: Simple and Efficient Route toward Improved Energetics within the Framework of Density-Corrected Density Functional Theory
Source: J Chem Theory Comput. 2023 Aug 1;19(16):5427–38. doi: 10.1021/acs.jctc.3c00441 (PMC10448722; doi:10.1021/acs.jctc.3c00441)
Supplement: Supplementary file 3 — ct3c00441_si_003.zip [file ct3c00441_si_003.zip › geometries_and_references/FH51/C4H9NH2.xyz]

          16
 
   C         -4.11009131      0.20370844      0.02540863
   H         -3.75341775     -0.83711011      0.05109165
   H         -3.76525236      0.64713407     -0.92083555
   H         -5.20893160      0.17864494      0.00131317
   C         -3.59202948      0.99609092      1.22840534
   H         -3.99114078      2.02409665      1.19037178
   H         -3.98601146      0.55225354      2.15842104
   C         -2.06260246      1.05220987      1.29912827
   H         -1.65554089      1.49636265      0.37600380
   H         -1.66291973      0.02269922      1.34748098
   C         -1.53785821      1.84711205      2.49429498
   H         -1.96242359      1.41878711      3.42668818
   H         -1.90779160      2.88362683      2.42998958
   N         -0.06726765      1.89929754      2.48116685
   H          0.27479916      2.45327241      3.26902691
   H          0.31369264      0.95797923      2.60621549
