# Supplementary material for: Simple and Efficient Route toward Improved Energetics within the Framework of Density-Corrected Density Functional Theory
Source: J Chem Theory Comput. 2023 Aug 1;19(16):5427–38. doi: 10.1021/acs.jctc.3c00441 (PMC10448722; doi:10.1021/acs.jctc.3c00441)
Supplement: Supplementary file 3 — ct3c00441_si_003.zip [file ct3c00441_si_003.zip › geometries_and_references/FH51/C3H7SH.xyz]

          12
 
   C         -5.02272319     -1.01258348      0.00055031
   H         -4.68287386     -2.05837716     -0.03440472
   H         -4.68158996     -0.51929760     -0.92184329
   H         -6.12156661     -1.01893913     -0.01175941
   C         -4.49170389     -0.29534915      1.24518677
   H         -4.87082051      0.73891291      1.27191014
   H         -4.87202128     -0.79007801      2.15329223
   C         -2.96364099     -0.27178569      1.28837156
   H         -2.56398205      0.25062694      0.40777323
   H         -2.56488390     -1.29611844      1.29859426
   S         -2.40999711      0.60366820      2.80879173
   H         -1.08079721      0.48489522      2.58761783
