# Supplementary material for: Simple and Efficient Route toward Improved Energetics within the Framework of Density-Corrected Density Functional Theory
Source: J Chem Theory Comput. 2023 Aug 1;19(16):5427–38. doi: 10.1021/acs.jctc.3c00441 (PMC10448722; doi:10.1021/acs.jctc.3c00441)
Supplement: Supplementary file 3 — ct3c00441_si_003.zip [file ct3c00441_si_003.zip › geometries_and_references/FH51/methylfuran.xyz]

          12
 
   C         -1.04737918     -0.32488163     -0.00008940
   C          0.31574440     -0.31896241      0.00006816
   C          0.70929883      1.06051507      0.00004590
   C         -0.44033390      1.80295472     -0.00015182
   O         -1.52918150      0.96021539     -0.00020448
   H         -1.79636334     -1.10800203     -0.00013912
   H          0.96367332     -1.18928835      0.00019112
   H          1.72125051      1.45295813      0.00019053
   C         -0.72598583      3.26083151     -0.00018968
   H         -1.30526971      3.55931497     -0.88761134
   H         -1.30525946      3.55942486      0.88720530
   H          0.21568392      3.82281173     -0.00022521
