# Supplementary material for: Simple and Efficient Route toward Improved Energetics within the Framework of Density-Corrected Density Functional Theory
Source: J Chem Theory Comput. 2023 Aug 1;19(16):5427–38. doi: 10.1021/acs.jctc.3c00441 (PMC10448722; doi:10.1021/acs.jctc.3c00441)
Supplement: Supplementary file 3 — ct3c00441_si_003.zip [file ct3c00441_si_003.zip › geometries_and_references/FH51/n-nonane.xyz]

          29
 
   C         -6.15550652     -0.70896108     -0.13723646
   H         -5.86149920     -1.76864779     -0.18318903
   H         -5.77148718     -0.22066865     -1.04585518
   H         -7.25351876     -0.66634520     -0.17503355
   C         -5.60885521     -0.03720233      1.12507971
   H         -5.94816668      1.01224719      1.16053293
   H         -6.03810649     -0.52410437      2.01729358
   C         -4.07975783     -0.07454085      1.21852096
   H         -3.73938209     -1.12494105      1.18384103
   H         -3.64963892      0.41130292      0.32462958
   C         -3.52128414      0.59719191      2.47743732
   H         -3.94822949      0.10827057      3.37098319
   H         -3.86589308      1.64612502      2.51367948
   C         -1.99176134      0.56476167      2.56625392
   H         -1.56495963      1.05668414      1.67388998
   H         -1.65311916     -0.48441671      2.52570627
   C         -1.44031976      1.24559831      3.82521117
   H         -1.84452011      0.73945466      4.72010439
   H         -1.82594161      2.27886076      3.86369221
   C          0.09267655      1.28543498      3.91672689
   H          0.49855197      1.76775408      3.00946235
   H          0.38246847      1.93645587      4.75938178
   C          0.76312800     -0.08140652      4.10409068
   H          0.51419971     -0.74068846      3.25690187
   H          0.34300397     -0.56715112      5.00178988
   C          2.28538425      0.01351115      4.23807935
   H          2.57074395      0.63818290      5.09830067
   H          2.74210647     -0.97681433      4.37850072
   H          2.73584217      0.46335991      3.34019558
