# Supplementary material for: Simple and Efficient Route toward Improved Energetics within the Framework of Density-Corrected Density Functional Theory
Source: J Chem Theory Comput. 2023 Aug 1;19(16):5427–38. doi: 10.1021/acs.jctc.3c00441 (PMC10448722; doi:10.1021/acs.jctc.3c00441)
Supplement: Supplementary file 3 — ct3c00441_si_003.zip [file ct3c00441_si_003.zip › geometries_and_references/FH51/C4H9SO2H.xyz]

          17
 
   C         -5.79093711     -0.03263023     -0.00381635
   H         -5.44448242     -1.07405809     -0.08077654
   H         -5.47977405      0.48945911     -0.92111218
   H         -6.88964910     -0.04715549      0.01534334
   C         -5.22157261      0.64969102      1.24219765
   H         -5.61280391      1.67860775      1.31292339
   H         -5.57513839      0.12593789      2.14581721
   C         -3.68665748      0.68856024      1.25067745
   H         -3.33269255      1.21804586      0.34942778
   H         -3.28901443     -0.33607789      1.18882322
   C         -3.12996590      1.36968221      2.49774793
   H         -3.35040281      0.82233122      3.42692007
   H         -3.49950436      2.40117930      2.60559502
   S         -1.31032375      1.57416082      2.48856011
   O         -0.96479120      2.26258216      3.75314915
   O         -1.07886693     -0.09681492      2.67814991
   H         -0.13807815     -0.26422645      2.47566258
