# Supplementary material for: Simple and Efficient Route toward Improved Energetics within the Framework of Density-Corrected Density Functional Theory
Source: J Chem Theory Comput. 2023 Aug 1;19(16):5427–38. doi: 10.1021/acs.jctc.3c00441 (PMC10448722; doi:10.1021/acs.jctc.3c00441)
Supplement: Supplementary file 3 — ct3c00441_si_003.zip [file ct3c00441_si_003.zip › geometries_and_references/FH51/C2H4OH_2.xyz]

          16
 
   C         -5.30939287     -0.20033645      0.01664883
   H         -4.90708662      0.25342380     -0.90965890
   H         -6.41111394     -0.10235402     -0.00928549
   C         -4.75966770      0.53458140      1.23111081
   H         -5.16967969      1.55898803      1.22201164
   H         -5.15350190      0.04505252      2.13776763
   C         -3.22900333      0.57961843      1.27819613
   H         -2.84190839      1.10370523      0.38852949
   H         -2.82553155     -0.44290472      1.24842758
   C         -2.70568532      1.28289049      2.52049499
   H         -3.05435314      0.75062920      3.42669065
   H         -3.10407075      2.31583049      2.56690973
   O         -4.92866648     -1.58118311      0.11139409
   H         -5.21263374     -2.02862253     -0.70255406
   O         -1.27213702      1.29624856      2.45841642
   H         -0.94130918      1.71864509      3.26837778
