# Supplementary material for: Simple and Efficient Route toward Improved Energetics within the Framework of Density-Corrected Density Functional Theory
Source: J Chem Theory Comput. 2023 Aug 1;19(16):5427–38. doi: 10.1021/acs.jctc.3c00441 (PMC10448722; doi:10.1021/acs.jctc.3c00441)
Supplement: Supplementary file 3 — ct3c00441_si_003.zip [file ct3c00441_si_003.zip › geometries_and_references/FH51/pentanediol.xyz]

          19
 
   C         -5.80983651     -0.30515135     -0.16380479
   H         -5.46962930     -1.35206685     -0.14356710
   H         -5.49931022      0.13439604     -1.12555426
   H         -6.90853029     -0.31494527     -0.16695852
   C         -5.27022885      0.47972174      1.03539821
   H         -5.60929576      1.52803002      0.98486179
   H         -5.66873175      0.05696854      1.96877666
   C         -3.74220641      0.47248600      1.13049472
   H         -3.38911320     -0.57776510      1.19788410
   C         -3.22425908      1.21284745      2.37093791
   H         -3.57643360      2.26167555      2.30202344
   C         -1.70307819      1.19486914      2.47172516
   H         -1.25056639      1.66289751      1.58834826
   H         -1.36756273      1.75007805      3.36202820
   H         -1.33726553      0.16027139      2.55011439
   O         -3.83361863      0.56513150      3.50362046
   H         -3.42516278      0.93700225      4.30326242
   O         -3.12875163      1.12291118      0.00289094
   H         -3.45691498      0.68321321     -0.79927624
