# Supplementary material for: Simple and Efficient Route toward Improved Energetics within the Framework of Density-Corrected Density Functional Theory
Source: J Chem Theory Comput. 2023 Aug 1;19(16):5427–38. doi: 10.1021/acs.jctc.3c00441 (PMC10448722; doi:10.1021/acs.jctc.3c00441)
Supplement: Supplementary file 3 — ct3c00441_si_003.zip [file ct3c00441_si_003.zip › geometries_and_references/FH51/hexandione.xyz]

          18
 
   C         -6.43817646      0.02151263      0.53152870
   H         -6.53998815     -0.08669287     -0.56003772
   H         -6.44441940      1.10241863      0.74134700
   H         -7.27689208     -0.47677537      1.02932460
   C         -5.12715998     -0.57992352      0.97657833
   C         -3.85937289      0.16575574      0.52847229
   H         -3.04772026     -0.56708676      0.44006344
   H         -4.02866961      0.68421927     -0.42368899
   C         -3.52715343      1.22582232      1.59280971
   C         -2.58001293      0.78018543      2.68898354
   H         -1.61433007      0.54755124      2.20369316
   H         -2.94610297     -0.19632627      3.05359220
   C         -2.40550232      1.78856838      3.81884041
   H         -3.36270710      1.99142600      4.31718214
   H         -1.70026693      1.40811750      4.56998148
   H         -2.02561493      2.74556238      3.43893909
   O         -5.05126868     -1.57136054      1.68171290
   O         -4.04032296      2.33108829      1.55545760
