# Supplementary material for: Simple and Efficient Route toward Improved Energetics within the Framework of Density-Corrected Density Functional Theory
Source: J Chem Theory Comput. 2023 Aug 1;19(16):5427–38. doi: 10.1021/acs.jctc.3c00441 (PMC10448722; doi:10.1021/acs.jctc.3c00441)
Supplement: Supplementary file 3 — ct3c00441_si_003.zip [file ct3c00441_si_003.zip › geometries_and_references/FH51/methyl-d-valerolactone.xyz]

          18
 
   C         -3.18153353     -1.02120288      0.11446500
   C         -1.64311134     -1.03863468      0.12997383
   C         -0.99798269      0.33508552      0.34205897
   C         -3.18266744      1.29676638      0.98928134
   C         -3.71161165     -0.10631758      1.21642025
   H         -1.26757817     -1.36787208     -0.85064935
   H         -3.54163870     -0.65254721     -0.86010940
   H         -3.56503434     -2.04720604      0.22473765
   H         -3.41731424      1.97048839      1.82407706
   H         -3.61245206      1.72855801      0.06960434
   H         -3.40392406     -0.46947872      2.20954367
   H         -4.81180173     -0.07236229      1.21369336
   O         -1.73617369      1.36280284      0.85871464
   O          0.17737583      0.53214266      0.11954271
   C         -1.07439703     -2.00860763      1.18629325
   H         -1.40766260     -3.03347840      0.96935731
   H          0.02223150     -1.98762026      1.17579961
   H         -1.41087321     -1.74894368      2.20034347
