# Supplementary material for: Simple and Efficient Route toward Improved Energetics within the Framework of Density-Corrected Density Functional Theory
Source: J Chem Theory Comput. 2023 Aug 1;19(16):5427–38. doi: 10.1021/acs.jctc.3c00441 (PMC10448722; doi:10.1021/acs.jctc.3c00441)
Supplement: Supplementary file 3 — ct3c00441_si_003.zip [file ct3c00441_si_003.zip › geometries_and_references/FH51/1-pentyne.xyz]

          13
 
   C         -4.11034842      0.45145719      0.05954927
   H         -3.93130625     -0.60583044     -0.18835562
   H         -3.91839473      1.04316980     -0.84839322
   H         -5.17552647      0.55908609      0.30733934
   C         -3.22505457      0.90975447      1.21909631
   H         -3.43625168      1.96119053      1.46657027
   H         -3.45106496      0.32698457      2.12519896
   C         -1.72231875      0.76725854      0.89769543
   H         -1.48849448      1.33889177     -0.01739540
   H         -1.49613404     -0.28720678      0.66302550
   C         -0.85005073      1.21732478      1.97580624
   C         -0.14301886      1.60633517      2.87969327
   H          0.48569754      1.94418421      3.67658514
