# Supplementary material for: Simple and Efficient Route toward Improved Energetics within the Framework of Density-Corrected Density Functional Theory
Source: J Chem Theory Comput. 2023 Aug 1;19(16):5427–38. doi: 10.1021/acs.jctc.3c00441 (PMC10448722; doi:10.1021/acs.jctc.3c00441)
Supplement: Supplementary file 3 — ct3c00441_si_003.zip [file ct3c00441_si_003.zip › geometries_and_references/FH51/n-hexane.xyz]

          20
 
   C         -4.68235799      0.21698565     -0.02513568
   H         -4.34312699     -0.82935721     -0.06340041
   H         -4.34280171      0.70769069     -0.94999240
   H         -5.78172747      0.21105352     -0.03544896
   C         -4.13480314      0.93116189      1.21321292
   H         -4.51956613      1.96504801      1.24272672
   H         -4.51980758      0.43946093      2.12285226
   C         -2.60354135      0.96250499      1.26850949
   H         -2.21742202      1.45387961      0.35771187
   H         -2.21763066     -0.07224572      1.23915956
   C         -2.04472004      1.67597697      2.50372848
   H         -2.43043732      1.18470843      3.41474563
   H         -2.43102894      2.71059396      2.53288132
   C         -0.51344945      1.70810151      2.55857699
   H         -0.12893742      2.19590485      1.64662385
   H         -0.12818271      0.67429745      2.53359887
   C          0.03407967      2.42832441      3.79343257
   H         -0.30538076      1.94228576      4.72079018
   H          1.13344970      2.43443280      3.80367414
   H         -0.30527289      3.47479878      3.82639391
