# Supplementary material for: Simple and Efficient Route toward Improved Energetics within the Framework of Density-Corrected Density Functional Theory
Source: J Chem Theory Comput. 2023 Aug 1;19(16):5427–38. doi: 10.1021/acs.jctc.3c00441 (PMC10448722; doi:10.1021/acs.jctc.3c00441)
Supplement: Supplementary file 3 — ct3c00441_si_003.zip [file ct3c00441_si_003.zip › geometries_and_references/FH51/C6H12O.xyz]

          19
 
   C         -0.85012711      0.45291714      0.37334535
   O          0.58404414      0.36861544      0.22941126
   C          1.07746240      1.58683705     -0.34867387
   C         -0.02366438      2.64045995     -0.16791755
   C         -1.28104168      1.76111392     -0.29512442
   H         -1.30639237     -0.43702676     -0.08827269
   H         -1.09761748      0.44660929      1.44984300
   H          2.02158444      1.84195796      0.15506336
   H          1.28937566      1.43661194     -1.42735307
   H          0.03267317      3.02944774      0.86473237
   H         -2.16741198      2.20641862      0.17677794
   H         -1.51016573      1.59828101     -1.36066820
   C          0.03714202      3.81532415     -1.14740370
   H         -0.86416173      4.43605661     -1.01499846
   H         -0.01243192      3.41982335     -2.17714991
   C          1.28365757      4.69277525     -0.99131776
   H          2.20577025      4.12643382     -1.18687152
   H          1.26269136      5.54087594     -1.69048061
   H          1.35517718      5.10308309      0.02728440
