# Supplementary material for: Simple and Efficient Route toward Improved Energetics within the Framework of Density-Corrected Density Functional Theory
Source: J Chem Theory Comput. 2023 Aug 1;19(16):5427–38. doi: 10.1021/acs.jctc.3c00441 (PMC10448722; doi:10.1021/acs.jctc.3c00441)
Supplement: Supplementary file 3 — ct3c00441_si_003.zip [file ct3c00441_si_003.zip › geometries_and_references/FH51/toluene.xyz]

          15
 
   C         -1.34875513     -0.04778932     -0.01501213
   C          0.04841859     -0.05514772     -0.00663581
   C          0.74081302      1.15830150     -0.01560675
   C          0.03996300      2.36657111     -0.03066552
   C         -1.36274669      2.39004282     -0.03461099
   C         -2.04406485      1.16342618     -0.02984342
   H         -1.90065175     -0.98936605     -0.01430760
   H          0.59391562     -0.99994183      0.00182226
   H          1.83213634      1.16509372     -0.01531321
   H          0.59064119      3.31010012     -0.04227554
   H         -3.13655310      1.15848792     -0.04065943
   C         -2.11758946      3.69631138     -0.01853232
   H         -3.08329430      3.60937654     -0.53507317
   H         -2.32759115      4.01846419      1.01414986
   H         -1.54253135      4.49921853     -0.49974215
