# Supplementary material for: Simple and Efficient Route toward Improved Energetics within the Framework of Density-Corrected Density Functional Theory
Source: J Chem Theory Comput. 2023 Aug 1;19(16):5427–38. doi: 10.1021/acs.jctc.3c00441 (PMC10448722; doi:10.1021/acs.jctc.3c00441)
Supplement: Supplementary file 3 — ct3c00441_si_003.zip [file ct3c00441_si_003.zip › geometries_and_references/FH51/neo-hexane.xyz]

          20
 
   C         -4.55846980      0.22820438     -0.00893552
   H         -4.16959365     -0.80147485     -0.01595243
   H         -4.17089986      0.73968442     -0.90350207
   H         -5.65398105      0.17513871     -0.10021051
   C         -4.14491145      0.96801939      1.27650834
   C         -2.59506859      0.99804354      1.33270191
   H         -2.23172610      1.47997117      0.40853860
   H         -2.23390689     -0.04432116      1.29093410
   C         -1.96042523      1.69586429      2.53955936
   H         -2.24554122      1.21910539      3.48823892
   H         -2.24451065      2.75632894      2.59874294
   C         -4.71717572      2.39654117      1.23491980
   H         -4.48925385      2.95665694      2.15321334
   H         -4.30901239      2.96250928      0.38311865
   H         -5.81212333      2.37313392      1.12715958
   C         -4.72044362      0.21674898      2.49059532
   H         -5.81584157      0.14153328      2.41744841
   H         -4.31801926     -0.80627173      2.55068674
   H         -4.48815907      0.72765336      3.43601586
   H         -0.86365834      1.65660278      2.47230350
