# Supplementary material for: Simple and Efficient Route toward Improved Energetics within the Framework of Density-Corrected Density Functional Theory
Source: J Chem Theory Comput. 2023 Aug 1;19(16):5427–38. doi: 10.1021/acs.jctc.3c00441 (PMC10448722; doi:10.1021/acs.jctc.3c00441)
Supplement: Supplementary file 3 — ct3c00441_si_003.zip [file ct3c00441_si_003.zip › geometries_and_references/FH51/C2H5O_2.xyz]

          16
 
   C         -5.73445481      0.84947530     -0.00075900
   H         -5.38801314      1.38962146      0.89061502
   H         -5.38755646      1.38756829     -0.89319474
   H         -6.83326472      0.85180462     -0.00103271
   C         -5.23340550     -0.58679062      0.00101182
   H         -5.57938751     -1.13269924     -0.89472327
   H         -5.58001358     -1.13070482      0.89772073
   O         -3.81152563     -0.51229534      0.00141009
   O         -3.35175282     -1.92845859      0.00274439
   C         -1.92980806     -1.85408807      0.00214081
   H         -1.58321092     -1.30817107      0.89762706
   H         -1.58387803     -1.31021244     -0.89484204
   C         -1.42886447     -3.29038753      0.00359429
   H         -1.77585826     -3.83049420     -0.88760845
   H         -0.33005359     -3.29278888      0.00324214
   H         -1.77528468     -3.82849628      0.89622666
