# Supplementary material for: Simple and Efficient Route toward Improved Energetics within the Framework of Density-Corrected Density Functional Theory
Source: J Chem Theory Comput. 2023 Aug 1;19(16):5427–38. doi: 10.1021/acs.jctc.3c00441 (PMC10448722; doi:10.1021/acs.jctc.3c00441)
Supplement: Supplementary file 3 — ct3c00441_si_003.zip [file ct3c00441_si_003.zip › geometries_and_references/FH51/methylcyclohexa-1,4-diene.xyz]

          17
 
   C         -2.53921471     -1.31385447      0.01167417
   C         -1.15243655     -0.99242624     -0.46820411
   C         -0.37722011     -0.05574661      0.08982385
   C         -0.79314213      0.80679368      1.25371151
   C         -2.18362315      0.47104343      1.72914448
   C         -2.96385558     -0.46368568      1.17494411
   H         -0.77461005     -1.56873351     -1.31744284
   H         -3.26169135     -1.20372041     -0.82039635
   H         -2.60548801     -2.38558001      0.28329859
   H         -0.08909741      0.61713582      2.09007414
   H         -2.56061713      1.05234282      2.57642430
   H         -3.96583942     -0.63726448      1.57737118
   H          0.62441238      0.12307321     -0.31363027
   C         -0.66398275      2.30903910      0.91408183
   H         -0.92443611      2.93144017      1.78297440
   H          0.36530730      2.55733579      0.61595729
   H         -1.33568455      2.57699782      0.08608293
