# Supplementary material for: Simple and Efficient Route toward Improved Energetics within the Framework of Density-Corrected Density Functional Theory
Source: J Chem Theory Comput. 2023 Aug 1;19(16):5427–38. doi: 10.1021/acs.jctc.3c00441 (PMC10448722; doi:10.1021/acs.jctc.3c00441)
Supplement: Supplementary file 3 — ct3c00441_si_003.zip [file ct3c00441_si_003.zip › geometries_and_references/FH51/pentanol.xyz]

          18
 
   C         -5.38046084     -0.25955489     -0.00442280
   H         -5.04590808     -1.30725845     -0.04648612
   H         -5.04837899      0.23052707     -0.93231465
   H         -6.47979077     -0.26118556     -0.00381541
   C         -4.81944034      0.45182100      1.22916430
   H         -5.19850020      1.48735762      1.26293181
   H         -5.19697521     -0.03857886      2.14226690
   C         -3.28733547      0.47597721      1.26927032
   H         -2.90999772      0.96645774      0.35448426
   H         -2.90884037     -0.56125766      1.23537084
   C         -2.72340452      1.18786365      2.50295203
   H         -3.08817247      0.69845434      3.42094505
   H         -3.08592798      2.22848553      2.53678881
   C         -1.20301482      1.20446436      2.53531307
   H         -0.81352521      1.70998232      1.63031045
   H         -0.81552349      0.16698147      2.53046183
   O         -0.78678069      1.89617936      3.72208235
   H          0.18461649      1.90572485      3.73849552
