# Supplementary material for: Simple and Efficient Route toward Improved Energetics within the Framework of Density-Corrected Density Functional Theory
Source: J Chem Theory Comput. 2023 Aug 1;19(16):5427–38. doi: 10.1021/acs.jctc.3c00441 (PMC10448722; doi:10.1021/acs.jctc.3c00441)
Supplement: Supplementary file 3 — ct3c00441_si_003.zip [file ct3c00441_si_003.zip › geometries_and_references/FH51/methanol.xyz]

           6
 
   C         -1.41328723     -0.04488472      0.00657972
   H         -1.03644320     -1.07503775      0.02712671
   H         -1.05068777      0.43736833     -0.91867585
   H         -2.51689170     -0.08099751     -0.02072603
   O         -0.91865501      0.59520166      1.18397022
   H         -1.24098250      1.51133389      1.18280244
