# Supplementary material for: Simple and Efficient Route toward Improved Energetics within the Framework of Density-Corrected Density Functional Theory
Source: J Chem Theory Comput. 2023 Aug 1;19(16):5427–38. doi: 10.1021/acs.jctc.3c00441 (PMC10448722; doi:10.1021/acs.jctc.3c00441)
Supplement: Supplementary file 3 — ct3c00441_si_003.zip [file ct3c00441_si_003.zip › geometries_and_references/FH51/C4H9SO3H.xyz]

          18
 
   C         -5.73872102     -0.06181559      0.00503313
   H         -5.41512052     -1.11326141     -0.00319632
   H         -5.38568145      0.40274179     -0.92752136
   H         -6.83732357     -0.05114033     -0.01119703
   C         -5.19602778      0.67525451      1.23156534
   H         -5.56520423      1.71442258      1.23224176
   H         -5.59160946      0.20838859      2.14890481
   C         -3.66159286      0.68413755      1.28540318
   H         -3.25979935      1.17306727      0.38477264
   H         -3.28898574     -0.35265267      1.28299148
   C         -3.14166631      1.40678103      2.52576975
   H         -3.43559754      0.91096160      3.46181951
   H         -3.48880979      2.45063929      2.56993479
   O         -1.01015504      2.18091954      3.86768396
   O         -0.89763236     -0.01134777      2.72287404
   H         -0.46526278     -0.23514502      1.87450351
   S         -1.35089832      1.55948132      2.61085028
   O         -0.83655856      2.06058217      1.34851452
