# Supplementary material for: Simple and Efficient Route toward Improved Energetics within the Framework of Density-Corrected Density Functional Theory
Source: J Chem Theory Comput. 2023 Aug 1;19(16):5427–38. doi: 10.1021/acs.jctc.3c00441 (PMC10448722; doi:10.1021/acs.jctc.3c00441)
Supplement: Supplementary file 3 — ct3c00441_si_003.zip [file ct3c00441_si_003.zip › geometries_and_references/FH51/Heptene.xyz]

          21
 
   C         -5.90629907      0.64764884      0.11594371
   H         -5.52305103     -0.38159879      0.04444820
   H         -5.68026362      1.15069794     -0.83659415
   H         -7.00003966      0.58987104      0.21054681
   C         -5.27801303      1.39089503      1.29738759
   H         -5.70935335      2.40412232      1.36753446
   H         -5.54697124      0.88178675      2.23858374
   C         -3.75219579      1.49910597      1.20223304
   H         -3.48186282      2.01668989      0.26457729
   H         -3.32014627      0.48563399      1.12286972
   C         -3.11328979      2.23006251      2.38696668
   H         -3.36922638      1.71007627      3.32545563
   H         -3.54705231      3.24188589      2.47097062
   C         -1.58148629      2.34265986      2.27758563
   H         -1.33752428      2.85997911      1.33133821
   H         -1.13694224      1.33606063      2.20790779
   C         -0.96140407      3.08961629      3.42199772
   H         -1.31156879      4.11902473      3.56563962
   C         -0.04839502      2.59767902      4.26441044
   H          0.35792398      3.19371261      5.08273158
   H          0.32966211      1.57725743      4.16334066
