# Supplementary material for: Simple and Efficient Route toward Improved Energetics within the Framework of Density-Corrected Density Functional Theory
Source: J Chem Theory Comput. 2023 Aug 1;19(16):5427–38. doi: 10.1021/acs.jctc.3c00441 (PMC10448722; doi:10.1021/acs.jctc.3c00441)
Supplement: Supplementary file 3 — ct3c00441_si_003.zip [file ct3c00441_si_003.zip › geometries_and_references/FH51/pentadiene.xyz]

          13
 
   C         -4.60254461     -0.41442243     -0.00769228
   H         -4.05803337     -1.34909271     -0.19951881
   H         -4.80922559      0.06796871     -0.97745422
   H         -5.58447940     -0.67088838      0.42326199
   C         -3.83547440      0.49609977      0.89634700
   H         -4.30895332      1.45417406      1.14227966
   C         -2.62339982      0.23143825      1.42226741
   H         -2.13713080     -0.72256213      1.18468295
   C         -1.89611753      1.13266709      2.29538279
   H         -2.39052248      2.08189892      2.53092743
   C         -0.68231254      0.88110523      2.81795284
   H         -0.18012301      1.59649127      3.46860457
   H         -0.15500453     -0.05214222      2.60793099
