# Supplementary material for: Simple and Efficient Route toward Improved Energetics within the Framework of Density-Corrected Density Functional Theory
Source: J Chem Theory Comput. 2023 Aug 1;19(16):5427–38. doi: 10.1021/acs.jctc.3c00441 (PMC10448722; doi:10.1021/acs.jctc.3c00441)
Supplement: Supplementary file 3 — ct3c00441_si_003.zip [file ct3c00441_si_003.zip › geometries_and_references/FH51/OS_C2H5_2.xyz]

          16
 
   C          0.87780338      0.42478559      0.03193616
   H          1.08605893      1.03733057     -0.85843079
   H          1.16859595      0.98617815      0.93384343
   C          1.55908788     -0.93664584     -0.04637343
   H          1.19733591     -1.49773979     -0.91835533
   H          2.64673878     -0.81388699     -0.14475442
   H          1.36491039     -1.53623726      0.85419022
   C         -1.36135175      2.00896883      0.04737956
   H         -0.84386836      2.42062089     -0.83238860
   H         -0.94105295      2.46049610      0.95957761
   C         -2.87150316      2.19395344     -0.04698002
   H         -3.38165975      1.80009641      0.84359686
   H         -3.12056465      3.26046565     -0.13782768
   H         -3.26719816      1.67303588     -0.92901529
   S         -0.95293143      0.21143261      0.10803142
   O         -1.38381750     -0.38044062     -1.20709898
