# Supplementary material for: Simple and Efficient Route toward Improved Energetics within the Framework of Density-Corrected Density Functional Theory
Source: J Chem Theory Comput. 2023 Aug 1;19(16):5427–38. doi: 10.1021/acs.jctc.3c00441 (PMC10448722; doi:10.1021/acs.jctc.3c00441)
Supplement: Supplementary file 3 — ct3c00441_si_003.zip [file ct3c00441_si_003.zip › geometries_and_references/FH51/H2O.xyz]

           3
 
   O         -1.09989026     -0.36122310      0.00000000
   H         -0.12964877     -0.31792312      0.00000000
   H         -1.38294827      0.56782190      0.00000000
