# Supplementary material for: Simple and Efficient Route toward Improved Energetics within the Framework of Density-Corrected Density Functional Theory
Source: J Chem Theory Comput. 2023 Aug 1;19(16):5427–38. doi: 10.1021/acs.jctc.3c00441 (PMC10448722; doi:10.1021/acs.jctc.3c00441)
Supplement: Supplementary file 3 — ct3c00441_si_003.zip [file ct3c00441_si_003.zip › geometries_and_references/FH51/methylcyclohexane.xyz]

          21
 
   C         -2.90558413     -2.17786706     -0.07279443
   C         -1.37082758     -2.20250541     -0.06045671
   C         -0.78899465     -0.78200822     -0.00181512
   C         -1.32918258      0.04283089      1.18645911
   C         -2.87295862      0.02937588      1.17633822
   C         -3.46049844     -1.38902348      1.12147210
   H          0.31157417     -0.82173215      0.03994648
   H         -1.02266887     -2.78758061      0.80782441
   H         -0.99015707     -2.72467499     -0.95248011
   H         -3.25158998     -1.70579524     -1.00993175
   H         -3.30623223     -3.20388917     -0.07430743
   H         -3.25735232      0.56850462      2.05751207
   H         -3.22383214      0.58925263      0.29149267
   H         -3.22759077     -1.92964624      2.05483338
   H         -4.55909558     -1.33494291      1.06662872
   H         -1.04571534     -0.25755743     -0.93927324
   C         -0.74832475     -0.41827255      2.53215961
   H          0.35024865     -0.35658941      2.52649411
   H         -1.11471068      0.21441407      3.35449752
   H         -1.01767726     -1.45667795      2.77206526
   H         -1.00600317      1.08787178      1.03818631
