# Supplementary material for: Simple and Efficient Route toward Improved Energetics within the Framework of Density-Corrected Density Functional Theory
Source: J Chem Theory Comput. 2023 Aug 1;19(16):5427–38. doi: 10.1021/acs.jctc.3c00441 (PMC10448722; doi:10.1021/acs.jctc.3c00441)
Supplement: Supplementary file 3 — ct3c00441_si_003.zip [file ct3c00441_si_003.zip › geometries_and_references/FH51/C3H7NH2.xyz]

          13
 
   C         -4.92154244     -0.93536885      0.03408146
   H         -4.51206184     -1.95244972     -0.06280535
   H         -4.69547547     -0.39718288     -0.89893267
   H         -6.01429549     -1.02344448      0.10937925
   C         -4.33629439     -0.20928041      1.24713451
   H         -4.77036027      0.79878891      1.33917555
   H         -4.61260349     -0.74994701      2.16958456
   C         -2.81461750     -0.07731307      1.18722911
   H         -2.53609747      0.48334786      0.27949111
   H         -2.37056717     -1.08992051      1.07981017
   N         -2.30897596      0.67367641      2.34643880
   H         -2.49569412      0.15107573      3.20594287
   H         -1.29382741      0.77576568      2.28815036
