# Supplementary material for: Simple and Efficient Route toward Improved Energetics within the Framework of Density-Corrected Density Functional Theory
Source: J Chem Theory Comput. 2023 Aug 1;19(16):5427–38. doi: 10.1021/acs.jctc.3c00441 (PMC10448722; doi:10.1021/acs.jctc.3c00441)
Supplement: Supplementary file 3 — ct3c00441_si_003.zip [file ct3c00441_si_003.zip › geometries_and_references/FH51/C2H5CCNCHCH3.xyz]

          16
 
   C         -5.76119640     -0.11224976     -0.15921486
   H         -5.44176804     -1.13891002     -0.38608225
   H         -5.27981728      0.55994202     -0.88329677
   H         -6.84821872     -0.05639093     -0.30963971
   C         -5.39669435      0.27713791      1.28088779
   H         -5.72620382      1.30497084      1.49379280
   H         -5.93414196     -0.38181619      1.98249429
   C         -3.91100287      0.19355819      1.57129455
   C         -3.14857613      1.25960436      1.89937697
   H         -3.65755949      2.22729843      1.95844919
   C         -1.68572389      1.25171497      2.19287698
   H         -1.14806538      1.91751143      1.49862095
   H         -1.49200180      1.64045608      3.20563526
   H         -1.25248059      0.24627572      2.11704639
   C         -3.32187536     -1.10902774      1.47356878
   N         -2.88072417     -2.18593414      1.38635703
