# Supplementary material for: Simple and Efficient Route toward Improved Energetics within the Framework of Density-Corrected Density Functional Theory
Source: J Chem Theory Comput. 2023 Aug 1;19(16):5427–38. doi: 10.1021/acs.jctc.3c00441 (PMC10448722; doi:10.1021/acs.jctc.3c00441)
Supplement: Supplementary file 3 — ct3c00441_si_003.zip [file ct3c00441_si_003.zip › geometries_and_references/FH51/eq-methylcyclohexene.xyz]

          19
 
   C         -2.82848514     -1.88236776     -0.00398228
   C         -1.29551716     -1.87284314     -0.06936998
   C         -0.72040169     -0.50484531      0.18841337
   C         -1.41201074      0.52768808      0.69954955
   C         -2.86262767      0.38533385      1.10541259
   C         -3.32299517     -1.07495121      1.20047194
   H         -0.88201591     -2.59156259      0.66348804
   H         -0.95445602     -2.23624110     -1.05325197
   H         -3.23432429     -1.43642380     -0.92772054
   H         -3.20273145     -2.91656306      0.03973033
   H         -3.01973380      0.89693400      2.07111289
   H         -3.49310929      0.93679001      0.38213476
   H         -2.92046485     -1.52282680      2.12487444
   H         -4.41998974     -1.12258810      1.27865756
   H          0.33397937     -0.35548758     -0.06819116
   C         -0.79788666      1.88587899      0.89841693
   H         -0.81855176      2.18110212      1.96086620
   H          0.24462565      1.91626792      0.55383503
   H         -1.36167134      2.65992909      0.35051856
