# Supplementary material for: Simple and Efficient Route toward Improved Energetics within the Framework of Density-Corrected Density Functional Theory
Source: J Chem Theory Comput. 2023 Aug 1;19(16):5427–38. doi: 10.1021/acs.jctc.3c00441 (PMC10448722; doi:10.1021/acs.jctc.3c00441)
Supplement: Supplementary file 3 — ct3c00441_si_003.zip [file ct3c00441_si_003.zip › geometries_and_references/FH51/H2C-C5-CH2.xyz]

          11
 
   C         -1.08752712     -1.64776558     -0.02842993
   C          0.18673017     -1.55169727     -0.01822407
   C          1.46830328     -1.45925887     -0.00567915
   C          2.75009047     -1.37017270      0.00878592
   C          4.02503897     -1.28510552      0.02479401
   C          5.34127799     -1.19739649      0.04223828
   H          5.95663803     -1.71772039     -0.69618249
   H          5.86257067     -0.60134883      0.79564016
   C         -2.40291816     -1.74794660     -0.03797554
   H         -3.02381477     -1.04737070     -0.60234944
   H         -2.91802374     -2.53594948      0.51738569
