# Supplementary material for: Simple and Efficient Route toward Improved Energetics within the Framework of Density-Corrected Density Functional Theory
Source: J Chem Theory Comput. 2023 Aug 1;19(16):5427–38. doi: 10.1021/acs.jctc.3c00441 (PMC10448722; doi:10.1021/acs.jctc.3c00441)
Supplement: Supplementary file 3 — ct3c00441_si_003.zip [file ct3c00441_si_003.zip › geometries_and_references/FH51/C3H7S_2.xyz]

          22
 
   C         -4.66113153     -0.17602800      0.02869533
   H         -4.13846685     -0.81266469     -0.70019296
   H         -4.40375424      0.86975049     -0.19524422
   H         -5.74128940     -0.29698442     -0.13495321
   C         -4.27899751     -0.54824295      1.46592431
   H         -4.83788726      0.08453554      2.17424865
   H         -4.57718876     -1.58779381      1.67513709
   C         -2.77798596     -0.39390278      1.71909981
   H         -2.45668966      0.64250630      1.54290845
   H         -2.19343386     -1.05865851      1.06812028
   S         -2.41040392     -0.84465002      3.46939728
   S         -0.36435592     -0.80010598      3.59593238
   C          0.03652140      0.94562720      4.03566483
   H         -0.55052367      1.21444952      4.92493914
   H         -0.26308495      1.60077262      3.20515202
   C          1.53789692      1.06218569      4.30603218
   H          2.09769174      0.72828992      3.41726121
   H          1.81411779      0.37689300      5.12331804
   C          1.94809618      2.49443683      4.66668462
   H          1.42501613      2.84427087      5.56886711
   H          3.02812059      2.55653497      4.86087803
   H          1.71365108      3.19469749      3.85143870
