# Supplementary material for: Simple and Efficient Route toward Improved Energetics within the Framework of Density-Corrected Density Functional Theory
Source: J Chem Theory Comput. 2023 Aug 1;19(16):5427–38. doi: 10.1021/acs.jctc.3c00441 (PMC10448722; doi:10.1021/acs.jctc.3c00441)
Supplement: Supplementary file 3 — ct3c00441_si_003.zip [file ct3c00441_si_003.zip › geometries_and_references/FH51/C2H5CO2CH3.xyz]

          14
 
   C          0.05728296      0.46180401      0.57373436
   H          0.64278366     -0.46677984      0.53906413
   H          0.67618746      1.24543593      1.02922195
   H         -0.15757573      0.77218524     -0.45735007
   C         -1.22993528      0.24914655      1.36492860
   H         -1.01579097     -0.09558620      2.39009656
   H         -1.85686100     -0.53893560      0.91939253
   C         -2.07196563      1.50432391      1.48220286
   O         -1.75161119      2.61574905      1.11052584
   O         -3.26447316      1.22913705      2.08190289
   C         -4.13501263      2.36842933      2.25867420
   H         -5.03368661      1.97628679      2.74503908
   H         -3.65360902      3.12798131      2.88859900
   H         -4.38426031      2.81729846      1.28826207
