# Supplementary material for: Simple and Efficient Route toward Improved Energetics within the Framework of Density-Corrected Density Functional Theory
Source: J Chem Theory Comput. 2023 Aug 1;19(16):5427–38. doi: 10.1021/acs.jctc.3c00441 (PMC10448722; doi:10.1021/acs.jctc.3c00441)
Supplement: Supplementary file 3 — ct3c00441_si_003.zip [file ct3c00441_si_003.zip › geometries_and_references/FH51/H2CO.xyz]

           4
 
   C         -0.49938142     -0.14878748      0.23951650
   H          0.21351654     -0.67395966     -0.44371002
   H         -1.58392171     -0.26216920     -0.00900550
   O         -0.12206226      0.49971481      1.18671019
