# Supplementary material for: Simple and Efficient Route toward Improved Energetics within the Framework of Density-Corrected Density Functional Theory
Source: J Chem Theory Comput. 2023 Aug 1;19(16):5427–38. doi: 10.1021/acs.jctc.3c00441 (PMC10448722; doi:10.1021/acs.jctc.3c00441)
Supplement: Supplementary file 3 — ct3c00441_si_003.zip [file ct3c00441_si_003.zip › geometries_and_references/FH51/trans-2-pentene.xyz]

          15
 
   C         -5.76745308     -0.23855881      0.00098197
   H         -5.43699475     -1.27862615     -0.13962232
   H         -5.26493952      0.37563760     -0.75972990
   H         -6.84967954     -0.20282894     -0.19007522
   C         -5.43686852      0.26196541      1.41687754
   H         -5.78556007      1.30004079      1.53903509
   H         -6.00279075     -0.34487505      2.14602077
   C         -3.97190847      0.18462218      1.73816540
   H         -3.52089719     -0.81551063      1.68982361
   C         -3.19033013      1.22351380      2.05655312
   H         -3.64348235      2.22177651      2.10034189
   C         -1.72602012      1.14530619      2.36798530
   H         -1.13539318      1.76498143      1.67365476
   H         -1.51110898      1.52289784      3.38101944
   H         -1.35458411      0.11292488      2.30385288
