# Supplementary material for: Simple and Efficient Route toward Improved Energetics within the Framework of Density-Corrected Density Functional Theory
Source: J Chem Theory Comput. 2023 Aug 1;19(16):5427–38. doi: 10.1021/acs.jctc.3c00441 (PMC10448722; doi:10.1021/acs.jctc.3c00441)
Supplement: Supplementary file 3 — ct3c00441_si_003.zip [file ct3c00441_si_003.zip › geometries_and_references/FH51/1-pentene.xyz]

          15
 
   C         -3.68308053      0.94452211     -0.01656012
   H         -3.68590013     -0.15545023      0.01932632
   H         -3.15545960      1.24410275     -0.93472391
   H         -4.72649383      1.27817511     -0.10830711
   C         -3.01404275      1.53769362      1.22534673
   H         -3.04848053      2.63830850      1.18144679
   H         -3.58173640      1.25027510      2.12610967
   C         -1.54958284      1.09017006      1.38850510
   H         -1.52589130     -0.01495244      1.41907116
   H         -0.96721377      1.39104970      0.50204330
   C         -0.89999612      1.63188771      2.62799409
   H         -1.38186039      1.36273802      3.57573515
   C          0.18641143      2.40913614      2.65699083
   H          0.60540367      2.77523978      3.59524962
   H          0.70012704      2.70592330      1.73893155
