# Supplementary material for: Simple and Efficient Route toward Improved Energetics within the Framework of Density-Corrected Density Functional Theory
Source: J Chem Theory Comput. 2023 Aug 1;19(16):5427–38. doi: 10.1021/acs.jctc.3c00441 (PMC10448722; doi:10.1021/acs.jctc.3c00441)
Supplement: Supplementary file 3 — ct3c00441_si_003.zip [file ct3c00441_si_003.zip › geometries_and_references/FH51/dimethylpyrrole.xyz]

          16
 
   C         -1.56253704     -0.82927755     -0.00076242
   C         -0.17865881     -0.81040479     -0.00045547
   C          0.24283113      0.55298890     -0.00038514
   C         -0.88881457      1.34948643     -0.00059515
   N         -1.97407129      0.49150198     -0.00084944
   H         -2.94188040      0.79080140     -0.00080369
   H          0.45965089     -1.68909013     -0.00007652
   H          1.26578920      0.91782831     -0.00018891
   C         -1.05118172      2.83359679      0.00000993
   H         -1.59450055      3.19618921     -0.88846353
   H         -1.59503463      3.19513803      0.88859055
   H         -0.06492130      3.31388659      0.00060516
   C         -2.53418490     -1.96258805      0.00033248
   H         -3.18725765     -1.95335713      0.88885782
   H         -3.18699815     -1.95567411     -0.88842200
   H         -1.99149073     -2.91594940      0.00167005
