# Supplementary material for: Simple and Efficient Route toward Improved Energetics within the Framework of Density-Corrected Density Functional Theory
Source: J Chem Theory Comput. 2023 Aug 1;19(16):5427–38. doi: 10.1021/acs.jctc.3c00441 (PMC10448722; doi:10.1021/acs.jctc.3c00441)
Supplement: Supplementary file 3 — ct3c00441_si_003.zip [file ct3c00441_si_003.zip › geometries_and_references/FH51/C4H9NO2.xyz]

          16
 
   C         -6.04811717      2.78472919     -0.25348431
   H         -5.65112306      2.14996873     -1.05937745
   H         -5.74591299      3.82065416     -0.46710783
   H         -7.14500023      2.73986901     -0.30148054
   C         -5.53384857      2.32895818      1.11448990
   H         -5.97525500      2.96107475      1.90304238
   H         -5.88229130      1.30186338      1.31588450
   C         -4.00247936      2.37679501      1.21372570
   H         -3.64711703      3.40095325      1.01927695
   H         -3.55314223      1.73981801      0.43841393
   C         -3.52250038      1.92612072      2.58167955
   H         -3.80388954      0.88527914      2.80035349
   H         -3.89730197      2.55101675      3.40178507
   N         -2.00578097      1.94245669      2.74366429
   O         -1.58375179      1.88855974      3.89862205
   O         -1.31100965      1.98532320      1.73014062
