# Supplementary material for: Simple and Efficient Route toward Improved Energetics within the Framework of Density-Corrected Density Functional Theory
Source: J Chem Theory Comput. 2023 Aug 1;19(16):5427–38. doi: 10.1021/acs.jctc.3c00441 (PMC10448722; doi:10.1021/acs.jctc.3c00441)
Supplement: Supplementary file 3 — ct3c00441_si_003.zip [file ct3c00441_si_003.zip › geometries_and_references/FH51/diethyloxirane.xyz]

          19
 
   C         -0.92944986      0.15840817     -0.00560922
   C          0.54246756      0.17573447     -0.00095241
   O         -0.20813360      1.41589425     -0.01788563
   H         -1.41947541     -0.06251520     -0.96481637
   H          1.03734744     -0.01108342      0.96301720
   C          1.37857905     -0.12665249     -1.22053829
   H          1.62455732     -1.20257819     -1.21490265
   H          0.77066770      0.05763360     -2.11998514
   C          2.66540744      0.70506570     -1.27375561
   H          3.25463306      0.46879186     -2.17081366
   H          2.43320517      1.77885837     -1.29240407
   H          3.30051825      0.51256952     -0.39626650
   C         -1.75866102     -0.13485621      1.22086755
   H         -1.97800851     -1.21630452      1.24142917
   H         -1.15603173      0.08619341      2.11563408
   C         -3.06574140      0.66584617      1.25358117
   H         -3.64933329      0.43752021      2.15636075
   H         -2.86012990      1.74513680      1.24537498
   H         -3.69565238      0.43589334      0.38128400
