# Supplementary material for: Simple and Efficient Route toward Improved Energetics within the Framework of Density-Corrected Density Functional Theory
Source: J Chem Theory Comput. 2023 Aug 1;19(16):5427–38. doi: 10.1021/acs.jctc.3c00441 (PMC10448722; doi:10.1021/acs.jctc.3c00441)
Supplement: Supplementary file 3 — ct3c00441_si_003.zip [file ct3c00441_si_003.zip › geometries_and_references/FH51/C4H9CO2H.xyz]

          17
 
   C         -5.18815270     -0.61749101      0.04613177
   H         -4.83847049     -1.65932980      0.09977315
   H         -4.85333243     -0.20449287     -0.91717656
   H         -6.28704616     -0.63505322      0.03762743
   C         -4.65288480      0.20795121      1.21867778
   H         -5.04487559      1.23732646      1.15623897
   H         -5.03295922     -0.20627711      2.16750118
   C         -3.12186762      0.25470958      1.26526106
   H         -2.72445723     -0.77057307      1.34731094
   H         -2.73361000      0.66851194      0.32147294
   C         -2.59515814      1.09757882      2.44393352
   H         -2.95869845      0.69229832      3.39710141
   H         -2.95844521      2.13222831      2.34337645
   O         -0.39941881      0.51881815      3.31713875
   O         -0.54337355      1.88328036      1.51729341
   H          0.42789300      1.80936499      1.62670679
   C         -1.08644876      1.11422739      2.51139460
