# Supplementary material for: Simple and Efficient Route toward Improved Energetics within the Framework of Density-Corrected Density Functional Theory
Source: J Chem Theory Comput. 2023 Aug 1;19(16):5427–38. doi: 10.1021/acs.jctc.3c00441 (PMC10448722; doi:10.1021/acs.jctc.3c00441)
Supplement: Supplementary file 3 — ct3c00441_si_003.zip [file ct3c00441_si_003.zip › geometries_and_references/FH51/propylfuran.xyz]

          18
 
   C         -0.54840285      0.75271127      0.09542232
   C          0.81070428      0.62185009      0.01081666
   C          1.31200977      1.96596804     -0.12754116
   C          0.22827157      2.79368809     -0.11737747
   H         -1.35705555      0.03807481      0.20260128
   H          2.34944645      2.27061623     -0.22740710
   H          0.10400286      3.86758516     -0.19605408
   C          1.60818175     -0.64776848      0.07110343
   H          2.26784303     -0.71167102     -0.81179126
   H          0.92446514     -1.50972490      0.00285720
   C          2.46691628     -0.78300155      1.34257612
   H          3.14406389      0.08349215      1.41671017
   H          1.80831151     -0.72933068      2.22438684
   C          3.27913028     -2.07913058      1.37234475
   H          3.96528247     -2.14072706      0.51372175
   H          3.88316823     -2.15312522      2.28768175
   H          2.62283279     -2.96194966      1.33404021
   O         -0.92519862      2.06989489      0.01903171
