# Supplementary material for: Simple and Efficient Route toward Improved Energetics within the Framework of Density-Corrected Density Functional Theory
Source: J Chem Theory Comput. 2023 Aug 1;19(16):5427–38. doi: 10.1021/acs.jctc.3c00441 (PMC10448722; doi:10.1021/acs.jctc.3c00441)
Supplement: Supplementary file 3 — ct3c00441_si_003.zip [file ct3c00441_si_003.zip › geometries_and_references/FH51/2-pentyne.xyz]

          13
 
   C         -1.15652361      2.93352478      1.38638873
   H         -1.85899517      3.64036578      1.84778981
   H         -0.88476369      3.31466237      0.39188227
   H         -0.25010039      2.90547455      2.00563584
   C         -1.78583109      1.53234273      1.27366635
   H         -2.67209324      1.57854710      0.61845852
   H         -1.07752237      0.85015202      0.77388167
   C         -2.16996609      0.96729694      2.56450663
   C         -2.47846590      0.52534993      3.65250700
   C         -2.85195129     -0.01527234      4.95275370
   H         -2.42391460     -1.01780635      5.10694049
   H         -2.49335749      0.62859056      5.77043736
   H         -3.94494133     -0.10110164      5.05177549
