# Supplementary material for: Simple and Efficient Route toward Improved Energetics within the Framework of Density-Corrected Density Functional Theory
Source: J Chem Theory Comput. 2023 Aug 1;19(16):5427–38. doi: 10.1021/acs.jctc.3c00441 (PMC10448722; doi:10.1021/acs.jctc.3c00441)
Supplement: Supplementary file 3 — ct3c00441_si_003.zip [file ct3c00441_si_003.zip › geometries_and_references/FH51/methylcyclohexa-1,3-diene.xyz]

          17
 
   C         -3.32682297     -1.21143259      0.31059966
   C         -1.84949890     -1.08402436      0.03796740
   C         -1.43676026      0.37967402     -0.17797927
   C         -2.06713023      1.32036270      0.82972193
   C         -3.28659548      1.01238101      1.32494196
   C         -3.98006384     -0.21283464      0.93668528
   H         -0.33967237      0.47092769     -0.15549572
   H         -1.29590513     -1.50176145      0.90304812
   H         -1.55362304     -1.69218619     -0.82981887
   H         -3.83680146     -2.14246386      0.05565779
   H         -3.78793161      1.70368938      2.00737312
   H         -5.03857082     -0.31455252      1.18548577
   H         -1.74690503      0.70933405     -1.19007499
   C         -1.34636845      2.59474619      1.14569514
   H         -1.92714440      3.23468772      1.82346008
   H         -0.36663546      2.39686160      1.61229637
   H         -1.13728425      3.16796221      0.22546136
