# Supplementary material for: Simple and Efficient Route toward Improved Energetics within the Framework of Density-Corrected Density Functional Theory
Source: J Chem Theory Comput. 2023 Aug 1;19(16):5427–38. doi: 10.1021/acs.jctc.3c00441 (PMC10448722; doi:10.1021/acs.jctc.3c00441)
Supplement: Supplementary file 3 — ct3c00441_si_003.zip [file ct3c00441_si_003.zip › geometries_and_references/FH51/C4H9CHO.xyz]

          16
 
   C         -4.15172662      0.25173577     -0.00838606
   H         -3.73880315     -0.76337447     -0.10801485
   H         -3.88972352      0.80580590     -0.92221035
   H         -5.24683658      0.16482601      0.02735905
   C         -3.60378189      0.95103327      1.23788966
   H         -4.06407511      1.94973449      1.33233786
   H         -3.90889590      0.39083712      2.13850409
   C         -2.07811508      1.09488969      1.22088279
   H         -1.76484616      1.66007647      0.32862194
   H         -1.60915563      0.10276521      1.12079065
   C         -1.52738415      1.78363090      2.46638895
   H         -1.79515905      1.23440305      3.38962928
   H         -1.97713854      2.78562198      2.61018327
   C         -0.03103646      1.97542363      2.49133157
   H          0.35867246      2.47155554      3.42043353
   O          0.73211690      1.64252475      1.60759916
