# Supplementary material for: Simple and Efficient Route toward Improved Energetics within the Framework of Density-Corrected Density Functional Theory
Source: J Chem Theory Comput. 2023 Aug 1;19(16):5427–38. doi: 10.1021/acs.jctc.3c00441 (PMC10448722; doi:10.1021/acs.jctc.3c00441)
Supplement: Supplementary file 3 — ct3c00441_si_003.zip [file ct3c00441_si_003.zip › geometries_and_references/FH51/hexyne.xyz]

          16
 
   C         -4.47070156     -0.45459535     -0.06839418
   H         -4.06556211     -1.47750017     -0.06463376
   H         -4.06194383      0.05999952     -0.95105779
   H         -5.55957464     -0.52749447     -0.19980926
   C         -4.11112920      0.28742301      1.22100225
   H         -4.55965415      1.29528002      1.20427345
   H         -4.56222949     -0.23149261      2.08397890
   C         -2.60011788      0.41003472      1.43845481
   H         -2.13957191      0.93566479      0.58666427
   H         -2.14193506     -0.59139583      1.46754095
   C         -2.24725833      1.15990184      2.73977956
   H         -2.70133084      0.63740072      3.59958304
   H         -2.70375217      2.16443418      2.71927925
   C         -0.81259641      1.29185790      2.96424477
   C          0.38368108      1.39239799      3.12897372
   H          1.43884340      1.48346402      3.27970154
