# Supplementary material for: Simple and Efficient Route toward Improved Energetics within the Framework of Density-Corrected Density Functional Theory
Source: J Chem Theory Comput. 2023 Aug 1;19(16):5427–38. doi: 10.1021/acs.jctc.3c00441 (PMC10448722; doi:10.1021/acs.jctc.3c00441)
Supplement: Supplementary file 3 — ct3c00441_si_003.zip [file ct3c00441_si_003.zip › geometries_and_references/FH51/C3H7CO2C2H3.xyz]

          18
 
   C         -6.10592877      0.18562564     -0.08143156
   H         -5.84175305     -0.88114704     -0.02197479
   H         -5.64875735      0.58924228     -0.99778071
   H         -7.19654670      0.25162679     -0.19780925
   C         -5.63710859      0.94694227      1.16041666
   H         -5.94726960      2.00096304      1.09839807
   H         -6.12506792      0.54364567      2.06028004
   C         -4.12099244      0.88054677      1.33970012
   H         -3.59510036      1.30125226      0.46624671
   H         -3.77386573     -0.16494299      1.40634778
   C         -3.62122989      1.60193098      2.56933017
   O         -2.23815899      1.52706115      2.62228781
   O         -4.29372269      2.16576121      3.40221102
   C         -1.60149393      2.13009899      3.69575224
   H         -2.27271773      2.61930559      4.40141774
   C         -0.27453519      2.08081498      3.80012918
   H          0.34299246      1.57445153      3.05912373
   H          0.21391739      2.55715998      4.64735657
