# Supplementary material for: Simple and Efficient Route toward Improved Energetics within the Framework of Density-Corrected Density Functional Theory
Source: J Chem Theory Comput. 2023 Aug 1;19(16):5427–38. doi: 10.1021/acs.jctc.3c00441 (PMC10448722; doi:10.1021/acs.jctc.3c00441)
Supplement: Supplementary file 3 — ct3c00441_si_003.zip [file ct3c00441_si_003.zip › geometries_and_references/FH51/heptatriyne.xyz]

          11
 
   C         -5.48941521     -0.53797035      0.35846558
   H         -6.40753421     -0.81678716     -0.11419890
   C         -4.44035675     -0.21982941      0.89845036
   C         -3.28092662      0.13079934      1.49545881
   C         -2.22289565      0.45002748      2.04135793
   C         -1.06557590      0.79661049      2.64145006
   C         -0.01549999      1.10920376      3.18911198
   C          1.22561728      1.47757478      3.83733245
   H          1.83631404      2.12286081      3.18686315
   H          1.03609423      2.02577248      4.77335352
   H          1.82323030      0.58630163      4.08435155
