# Supplementary material for: Simple and Efficient Route toward Improved Energetics within the Framework of Density-Corrected Density Functional Theory
Source: J Chem Theory Comput. 2023 Aug 1;19(16):5427–38. doi: 10.1021/acs.jctc.3c00441 (PMC10448722; doi:10.1021/acs.jctc.3c00441)
Supplement: Supplementary file 3 — ct3c00441_si_003.zip [file ct3c00441_si_003.zip › geometries_and_references/FH51/NH3.xyz]

           4
 
   N         -1.04378426     -0.09487228      0.00000000
   H         -0.65570104     -1.04047940      0.00000000
   H         -0.65567745      0.37796757      0.81892116
   H         -0.65567745      0.37796757     -0.81892116
