# Supplementary material for: Simple and Efficient Route toward Improved Energetics within the Framework of Density-Corrected Density Functional Theory
Source: J Chem Theory Comput. 2023 Aug 1;19(16):5427–38. doi: 10.1021/acs.jctc.3c00441 (PMC10448722; doi:10.1021/acs.jctc.3c00441)
Supplement: Supplementary file 3 — ct3c00441_si_003.zip [file ct3c00441_si_003.zip › geometries_and_references/FH51/C4H9NHCONH2.xyz]

          20
 
   C         -4.59444581     -0.66460797     -0.14919081
   H         -4.34662927     -0.53354900     -1.21792840
   H         -5.69507967     -0.64455873     -0.09267405
   C         -4.06169743      0.53680207      0.63480784
   H         -4.59298401      1.45297947      0.31729291
   H         -4.28991626      0.38385677      1.70562251
   N         -2.62017348      0.68158873      0.46337908
   H         -2.21067502      0.29581979     -0.38242286
   C         -1.82659800      1.66876504      1.01664649
   O         -0.68255618      1.88908161      0.62236720
   N         -2.42202114      2.41259637      2.02880084
   H         -3.18612008      2.00917382      2.56128118
   H         -1.75684820      2.95819788      2.56660328
   C         -4.08343333     -2.02481958      0.34166771
   H         -2.98268405     -2.04357552      0.30775574
   H         -4.35349484     -2.14534689      1.40456979
   C         -4.64403813     -3.19593736     -0.46852260
   H         -4.26609339     -4.15822237     -0.09598847
   H         -5.74309464     -3.22728071     -0.41859972
   H         -4.36347861     -3.11701741     -1.52969378
