# Supplementary material for: Simple and Efficient Route toward Improved Energetics within the Framework of Density-Corrected Density Functional Theory
Source: J Chem Theory Comput. 2023 Aug 1;19(16):5427–38. doi: 10.1021/acs.jctc.3c00441 (PMC10448722; doi:10.1021/acs.jctc.3c00441)
Supplement: Supplementary file 3 — ct3c00441_si_003.zip [file ct3c00441_si_003.zip › geometries_and_references/FH51/CO_2NHC3H7_2.xyz]

          26
 
   C          2.64840780     -2.84013501     -1.21544974
   O          1.42021250     -2.90974384     -1.18288965
   N          3.38051396     -2.87694676     -2.39479975
   H          4.36900820     -3.09840181     -2.31858381
   N          3.43262196     -2.71811200     -0.07553301
   H          4.38274243     -2.38138390     -0.20345728
   C          2.74089958     -3.19021680     -3.66585323
   H          2.85408622     -4.26378756     -3.90996093
   H          1.66744235     -3.01014694     -3.51888847
   C          2.82732447     -2.46551817      1.22566046
   H          2.80783053     -1.38153823      1.44866623
   H          1.78138442     -2.79042665      1.14390424
   C          3.54609283     -3.21183002      2.35225678
   H          4.60953912     -2.91605191      2.37002049
   H          3.52821188     -4.29032778      2.12940664
   C          3.28612989     -2.33843484     -4.81521323
   H          4.37657538     -2.48862167     -4.89971222
   H          3.13800642     -1.27533489     -4.56812923
   C          2.61899543     -2.67163163     -6.15152236
   H          3.02821265     -2.05788451     -6.96593452
   H          2.76955012     -3.72751809     -6.42233762
   H          1.53459702     -2.49147385     -6.10995375
   C          2.91765253     -2.94089072      3.72089279
   H          3.45101878     -3.47702096      4.51799200
   H          2.94079379     -1.86868530      3.96748123
   H          1.86644889     -3.26392323      3.74640220
