# Supplementary material for: Simple and Efficient Route toward Improved Energetics within the Framework of Density-Corrected Density Functional Theory
Source: J Chem Theory Comput. 2023 Aug 1;19(16):5427–38. doi: 10.1021/acs.jctc.3c00441 (PMC10448722; doi:10.1021/acs.jctc.3c00441)
Supplement: Supplementary file 3 — ct3c00441_si_003.zip [file ct3c00441_si_003.zip › geometries_and_references/FH51/C3H7CO2H.xyz]

          14
 
   C          0.69006998     -3.47643724      4.43501058
   O          1.88295480     -3.38288061      4.64336941
   C         -0.14375951     -4.72745222      4.57999976
   H         -0.78158333     -4.83685993      3.68913793
   H          0.54913913     -5.57838598      4.61825231
   C         -1.02904656     -4.70037443      5.84217174
   H         -1.70192279     -3.83119207      5.79065275
   H         -0.38867588     -4.55233541      6.72601044
   C         -1.84346019     -5.98572987      6.00102160
   H         -2.46655814     -5.94849668      6.90554103
   H         -2.51131166     -6.14398923      5.14094612
   H         -1.18908087     -6.86635058      6.08211494
   O         -0.06998613     -2.40420640      4.05120330
   H          0.54648766     -1.64318065      4.01154644
