# Supplementary material for: Simple and Efficient Route toward Improved Energetics within the Framework of Density-Corrected Density Functional Theory
Source: J Chem Theory Comput. 2023 Aug 1;19(16):5427–38. doi: 10.1021/acs.jctc.3c00441 (PMC10448722; doi:10.1021/acs.jctc.3c00441)
Supplement: Supplementary file 3 — ct3c00441_si_003.zip [file ct3c00441_si_003.zip › geometries_and_references/FH51/C3H7CN.xyz]

          12
 
   C         -4.04121230     -0.49929645      0.00305586
   H         -3.69617581     -1.54341138     -0.02931617
   H         -3.69730568     -0.00418228     -0.91727227
   H         -5.13931804     -0.51084108     -0.01535164
   C         -3.52625401      0.22020629      1.24982235
   H         -3.90253427      1.25365195      1.27734647
   H         -3.90264390     -0.27289449      2.15833300
   C         -1.98393373      0.24911350      1.30066003
   H         -1.58270539     -0.77756663      1.28999241
   H         -1.58259384      0.75192719      0.40567662
   C         -1.46553607      0.93225514      2.48242002
   N         -1.07611856      1.48085499      3.43093587
