# Supplementary material for: Simple and Efficient Route toward Improved Energetics within the Framework of Density-Corrected Density Functional Theory
Source: J Chem Theory Comput. 2023 Aug 1;19(16):5427–38. doi: 10.1021/acs.jctc.3c00441 (PMC10448722; doi:10.1021/acs.jctc.3c00441)
Supplement: Supplementary file 3 — ct3c00441_si_003.zip [file ct3c00441_si_003.zip › geometries_and_references/FH51/1-hexene.xyz]

          18
 
   C         -4.53146564     -0.31507414     -0.09485831
   H         -4.18227912     -1.35274543     -0.20801188
   H         -4.12445604      0.26398128     -0.93759464
   H         -5.62652110     -0.31993079     -0.19212366
   C         -4.09000416      0.27451135      1.24690784
   H         -4.48578097      1.29968277      1.34762509
   H         -4.53876081     -0.30577638      2.07111577
   C         -2.56832190      0.30294190      1.42297475
   H         -2.11172807      0.89001884      0.60837944
   H         -2.16897747     -0.72162223      1.32094550
   C         -2.12334205      0.88792790      2.77554308
   H         -2.59873020      0.29924317      3.58182139
   H         -2.49853498      1.91965924      2.87852578
   C         -0.63486906      0.87072777      2.96602466
   H         -0.15806896     -0.11538955      2.90730639
   C          0.13139432      1.94341701      3.18426339
   H          1.21179158      1.86086148      3.30931683
   H         -0.29717787      2.94668193      3.24893624
