# Supplementary material for: Simple and Efficient Route toward Improved Energetics within the Framework of Density-Corrected Density Functional Theory
Source: J Chem Theory Comput. 2023 Aug 1;19(16):5427–38. doi: 10.1021/acs.jctc.3c00441 (PMC10448722; doi:10.1021/acs.jctc.3c00441)
Supplement: Supplementary file 3 — ct3c00441_si_003.zip [file ct3c00441_si_003.zip › geometries_and_references/FH51/H2O2.xyz]

           4
 
   O         -3.29297962     -0.02990796      0.02159993
   H         -3.34922114     -0.85430220      0.54446032
   O         -1.83694687      0.16541584      0.02149675
   H         -1.78057918      0.99088753      0.54268557
