# Supplementary material for: Simple and Efficient Route toward Improved Energetics within the Framework of Density-Corrected Density Functional Theory
Source: J Chem Theory Comput. 2023 Aug 1;19(16):5427–38. doi: 10.1021/acs.jctc.3c00441 (PMC10448722; doi:10.1021/acs.jctc.3c00441)
Supplement: Supplementary file 3 — ct3c00441_si_003.zip [file ct3c00441_si_003.zip › geometries_and_references/FH51/C3H7CHCO.xyz]

          14
 
   C         -6.05988104     -1.22585610      0.11341008
   H         -5.73506418     -2.24404365      0.37589639
   H         -5.61421221     -0.97663503     -0.86164021
   H         -7.15106185     -1.24775730     -0.01552658
   C         -5.64686306     -0.21729387      1.18793345
   H         -6.01796656      0.78613232      0.92118792
   H         -6.11877920     -0.47206901      2.15014934
   C         -4.12311011     -0.15203572      1.38087741
   H         -3.64551797      0.08536937      0.41402309
   H         -3.74645344     -1.14539433      1.66971546
   C         -3.04638955      0.56750980      3.51735112
   O         -2.46627029      0.28322138      4.49904472
   C         -3.69157929      0.87425063      2.41129155
   H         -3.92215436      1.93100268      2.26415517
