# Supplementary material for: Simple and Efficient Route toward Improved Energetics within the Framework of Density-Corrected Density Functional Theory
Source: J Chem Theory Comput. 2023 Aug 1;19(16):5427–38. doi: 10.1021/acs.jctc.3c00441 (PMC10448722; doi:10.1021/acs.jctc.3c00441)
Supplement: Supplementary file 3 — ct3c00441_si_003.zip [file ct3c00441_si_003.zip › geometries_and_references/FH51/HCON_C2H5_2.xyz]

          18
 
   N          0.24603605     -0.00196135     -0.09639818
   C         -0.03898019     -1.38592885      0.27034490
   H         -0.10915971     -1.95740371     -0.66758796
   H          0.82406942     -1.79362335      0.82601565
   C         -1.31749209     -1.57558796      1.09023432
   H         -2.19552967     -1.20515878      0.54339412
   H         -1.46895848     -2.64331700      1.30538439
   H         -1.26412249     -1.04799252      2.05225749
   C          0.62128603      0.96989214      0.93784738
   H          0.96659823      0.40099062      1.81429513
   H          1.47440322      1.54554711      0.54904171
   C         -0.50398851      1.93415000      1.32245257
   H         -1.37597489      1.40291708      1.72754355
   H         -0.14809595      2.63984729      2.08714214
   H         -0.82167449      2.51230522      0.44579245
   C          0.29519591      0.38674594     -1.40521127
   H          0.03471456     -0.44595114     -2.10049501
   O          0.59033159      1.51055736     -1.79659919
