# Supplementary material for: Simple and Efficient Route toward Improved Energetics within the Framework of Density-Corrected Density Functional Theory
Source: J Chem Theory Comput. 2023 Aug 1;19(16):5427–38. doi: 10.1021/acs.jctc.3c00441 (PMC10448722; doi:10.1021/acs.jctc.3c00441)
Supplement: Supplementary file 3 — ct3c00441_si_003.zip [file ct3c00441_si_003.zip › geometries_and_references/FH51/cis-2-pentene.xyz]

          15
 
   C         -0.50973845     -4.57409193      4.82078256
   H          0.12390675     -4.81524791      5.68716964
   H          0.15526735     -4.38166597      3.96691327
   H         -1.11467319     -5.46282563      4.58988793
   C         -1.40199201     -3.35538275      5.11048399
   H         -2.04014145     -3.14723348      4.23950113
   H         -2.08767775     -3.61035058      5.93828216
   C         -0.60901681     -2.13869195      5.49603240
   H          0.06148939     -2.28076413      6.35155563
   C         -0.61956324     -0.92707393      4.91947698
   H          0.03865347     -0.16350647      5.34781832
   C         -1.43816619     -0.47482642      3.74666948
   H         -2.11673732      0.34474903      4.03474932
   H         -0.79185021     -0.07516951      2.94871813
   H         -2.04903062     -1.27818940      3.31602797
