# Supplementary material for: Simple and Efficient Route toward Improved Energetics within the Framework of Density-Corrected Density Functional Theory
Source: J Chem Theory Comput. 2023 Aug 1;19(16):5427–38. doi: 10.1021/acs.jctc.3c00441 (PMC10448722; doi:10.1021/acs.jctc.3c00441)
Supplement: Supplementary file 3 — ct3c00441_si_003.zip [file ct3c00441_si_003.zip › geometries_and_references/FH51/methylpyrazole.xyz]

          12
 
   C          1.22977179     -1.63239085     -0.13981544
   C          1.71537507     -0.30290513     -0.03651400
   C          0.56140433      0.46842313     -0.01782913
   N         -0.48825596     -0.39610765     -0.10565675
   H         -1.47602454     -0.17346301     -0.12039105
   H          1.80242698     -2.55553534     -0.18564113
   H          0.41734857      1.54241148      0.04997923
   N         -0.10733697     -1.68881455     -0.18205797
   C          3.13725942      0.16493046      0.03661242
   H          3.65186614     -0.24003573      0.92105404
   H          3.71308047     -0.15054750     -0.84642485
   H          3.19358930      1.26019112      0.09383568
