# Supplementary material for: Simple and Efficient Route toward Improved Energetics within the Framework of Density-Corrected Density Functional Theory
Source: J Chem Theory Comput. 2023 Aug 1;19(16):5427–38. doi: 10.1021/acs.jctc.3c00441 (PMC10448722; doi:10.1021/acs.jctc.3c00441)
Supplement: Supplementary file 3 — ct3c00441_si_003.zip [file ct3c00441_si_003.zip › geometries_and_references/FH51/C4H9NCO.xyz]

          16
 
   C         -2.97014361     -1.45069138      0.04162866
   H         -3.74823170     -2.23136793      0.04923504
   H         -2.01241239     -1.95974166      0.24032297
   C         -3.25448876     -0.45802540      1.17410936
   H         -2.47242363      0.31924252      1.20673743
   H         -4.20868422      0.05537806      0.98548530
   N         -3.35905505     -1.09225240      2.47163776
   C         -2.92397679     -0.76929274     -1.33014319
   H         -3.87830504     -0.24584832     -1.50893986
   H         -2.14452751      0.01175626     -1.32550177
   C         -2.65736468     -1.75086214     -2.47447664
   H         -2.62798085     -1.23544146     -3.44465149
   H         -1.69499943     -2.26681276     -2.34047158
   H         -3.44170061     -2.52066782     -2.52898888
   C         -2.64412361     -1.64247815      3.27650033
   O         -2.06554462     -2.19578197      4.14833018
