# Supplementary material for: Simple and Efficient Route toward Improved Energetics within the Framework of Density-Corrected Density Functional Theory
Source: J Chem Theory Comput. 2023 Aug 1;19(16):5427–38. doi: 10.1021/acs.jctc.3c00441 (PMC10448722; doi:10.1021/acs.jctc.3c00441)
Supplement: Supplementary file 3 — ct3c00441_si_003.zip [file ct3c00441_si_003.zip › geometries_and_references/FH51/diethylamine.xyz]

          16
 
   N         -0.52809284      0.08153673      0.06830379
   H         -0.23632586      0.46853119     -0.83171615
   C         -0.16420138     -1.33919865      0.11705292
   H         -0.39875495     -1.77086129     -0.86818239
   H          0.92789694     -1.48505407      0.27819064
   C         -0.93653039     -2.10373283      1.19228763
   H         -2.01909345     -1.99786186      1.03539801
   H         -0.68048593     -3.17271935      1.16233322
   H         -0.70112031     -1.73837446      2.20179192
   C          0.05941100      0.89476169      1.13491398
   H         -0.35463609      0.55519119      2.09728106
   H          1.16302539      0.75902204      1.20546615
   C         -0.26587209      2.37185095      0.93823620
   H         -1.35297927      2.52919541      0.90900233
   H          0.15339899      2.97729374      1.75393608
   H          0.15701526      2.74907616     -0.00618297
