# Supplementary material for: Simple and Efficient Route toward Improved Energetics within the Framework of Density-Corrected Density Functional Theory
Source: J Chem Theory Comput. 2023 Aug 1;19(16):5427–38. doi: 10.1021/acs.jctc.3c00441 (PMC10448722; doi:10.1021/acs.jctc.3c00441)
Supplement: Supplementary file 3 — ct3c00441_si_003.zip [file ct3c00441_si_003.zip › geometries_and_references/FH51/C2H5CO2H.xyz]

          11
 
   C          0.84569904      0.12713761      0.13946157
   O          2.05989851      0.13279236      0.15296094
   C         -0.03711667     -1.08753667     -0.04275033
   H         -0.64680710     -1.19719475      0.86842957
   H          0.62855514     -1.95668832     -0.10873027
   C         -0.95678165     -0.99781798     -1.27012836
   H         -1.56228772     -1.91016058     -1.35559181
   H         -1.63656465     -0.13999836     -1.19437542
   H         -0.37318621     -0.89300682     -2.19519053
   O          0.10954038      1.27039295      0.29899113
   H          0.76324433      1.99277608      0.40588619
