# Supplementary material for: Simple and Efficient Route toward Improved Energetics within the Framework of Density-Corrected Density Functional Theory
Source: J Chem Theory Comput. 2023 Aug 1;19(16):5427–38. doi: 10.1021/acs.jctc.3c00441 (PMC10448722; doi:10.1021/acs.jctc.3c00441)
Supplement: Supplementary file 3 — ct3c00441_si_003.zip [file ct3c00441_si_003.zip › geometries_and_references/FH51/3-methylpentane.xyz]

          20
 
   C         -5.50356752     -0.67027686     -0.03634763
   H         -5.31625717     -1.74853044     -0.14005380
   H         -5.11090994     -0.17569669     -0.93819161
   H         -6.59390212     -0.52847838     -0.02888497
   C         -4.86724328     -0.09281323      1.23158707
   H         -5.27139151     -0.61381507      2.11788565
   C         -3.32818501     -0.15513991      1.28000399
   H         -2.94672646      0.34596686      0.36915013
   C         -2.80506893      0.63515427      2.49551007
   H         -3.14419296      0.13161936      3.41844228
   H         -3.28869269      1.62641078      2.49757454
   C         -1.28600120      0.82524097      2.54368663
   H         -0.91831483      1.31650901      1.62960472
   H         -0.99513523      1.45409404      3.39747256
   H         -0.75198053     -0.12993458      2.64532108
   C         -2.81428439     -1.60106275      1.27467820
   H         -1.71624874     -1.64361428      1.27646596
   H         -3.17205458     -2.14311333      2.16554771
   H         -3.15663705     -2.15244854      0.38792559
   H         -5.17353413      0.96175726      1.33561016
