# Supplementary material for: Simple and Efficient Route toward Improved Energetics within the Framework of Density-Corrected Density Functional Theory
Source: J Chem Theory Comput. 2023 Aug 1;19(16):5427–38. doi: 10.1021/acs.jctc.3c00441 (PMC10448722; doi:10.1021/acs.jctc.3c00441)
Supplement: Supplementary file 3 — ct3c00441_si_003.zip [file ct3c00441_si_003.zip › geometries_and_references/FH51/dimethyloxirane.xyz]

          13
 
   C         -0.92548289      0.26459331      0.02516232
   C          0.54711173      0.26200898     -0.02474243
   O         -0.18687997      1.50956646      0.00187589
   H         -1.44876950      0.05848033     -0.91832736
   H          1.06961103      0.05140385      0.91820188
   C          1.32642752     -0.03769011     -1.27733727
   H          2.24392679      0.56739834     -1.31806801
   H          1.62077975     -1.09795742     -1.30476164
   H          0.72818224      0.18367708     -2.17142063
   C         -1.70588068     -0.03558457      1.27695068
   H         -2.62115463      0.57275625      1.31934432
   H         -2.00412046     -1.09483081      1.30154681
   H         -1.10677484      0.18122164      2.17157543
