# Supplementary material for: Simple and Efficient Route toward Improved Energetics within the Framework of Density-Corrected Density Functional Theory
Source: J Chem Theory Comput. 2023 Aug 1;19(16):5427–38. doi: 10.1021/acs.jctc.3c00441 (PMC10448722; doi:10.1021/acs.jctc.3c00441)
Supplement: Supplementary file 3 — ct3c00441_si_003.zip [file ct3c00441_si_003.zip › geometries_and_references/FH51/tetramethylpentane.xyz]

          29
 
   C         -6.14285869     -0.65367451     -0.04502489
   H         -5.74934114     -1.65329944     -0.27941508
   H         -5.95525635     -0.00283455     -0.90953315
   H         -7.23365361     -0.75057676      0.06152033
   C         -5.54515173     -0.07559649      1.25628352
   C         -3.95033289     -0.07758178      1.21108210
   C         -3.38412695      0.78267823      2.37942852
   H         -3.90876058      0.51564496      3.31099971
   H         -3.62950496      1.83826997      2.18489781
   C         -1.87605452      0.67940389      2.64006290
   H         -1.27940953      0.92676492      1.74977969
   H         -1.57949475     -0.32498229      2.97237256
   H         -1.58172530      1.38434890      3.43110477
   C         -6.10662091      1.35304791      1.42545001
   H         -5.72469714      2.04504764      0.66062553
   H         -7.20261463      1.33291611      1.32735136
   H         -5.87570691      1.77607530      2.41263926
   C         -6.07613308     -0.92914189      2.42813314
   H         -7.16899178     -0.82107837      2.49951271
   H         -5.86161565     -1.99775899      2.28941581
   H         -5.65529655     -0.62138971      3.39611055
   C         -3.40894194     -1.51841735      1.32368529
   H         -2.33038233     -1.54276220      1.11376498
   H         -3.55838442     -1.94135562      2.32726809
   H         -3.89036545     -2.19064071      0.59936328
   C         -3.44552651      0.51255464     -0.12275530
   H         -3.86875916      1.50779074     -0.32294750
   H         -2.35183683      0.62009925     -0.10468765
   H         -3.68898135     -0.13736478     -0.97390612
