# Supplementary material for: Simple and Efficient Route toward Improved Energetics within the Framework of Density-Corrected Density Functional Theory
Source: J Chem Theory Comput. 2023 Aug 1;19(16):5427–38. doi: 10.1021/acs.jctc.3c00441 (PMC10448722; doi:10.1021/acs.jctc.3c00441)
Supplement: Supplementary file 3 — ct3c00441_si_003.zip [file ct3c00441_si_003.zip › geometries_and_references/FH51/propyloxirane.xyz]

          16
 
   C         -0.36152677     -0.19804642      0.06410785
   C          1.10744695     -0.19848151     -0.01304959
   O          0.37140097      1.04065243      0.12386598
   H         -0.95798889     -0.34492337     -0.84238060
   H         -0.84688540     -0.49688500      0.99957280
   H          1.55662876     -0.32171094     -1.00790515
   C          1.98352810     -0.59842830      1.14744423
   H          2.19926427     -1.67912741      1.06899044
   H          1.41989930     -0.45374179      2.08370995
   C          3.30073252      0.18799192      1.20397333
   H          3.06897791      1.26336485      1.25766453
   H          3.85283894      0.03790598      0.26084822
   C          4.18486455     -0.21359808      2.38684432
   H          4.45030913     -1.28110366      2.34417669
   H          5.12079453      0.36230748      2.40114588
   H          3.67113075     -0.03856593      3.34426484
