# Supplementary material for: Simple and Efficient Route toward Improved Energetics within the Framework of Density-Corrected Density Functional Theory
Source: J Chem Theory Comput. 2023 Aug 1;19(16):5427–38. doi: 10.1021/acs.jctc.3c00441 (PMC10448722; doi:10.1021/acs.jctc.3c00441)
Supplement: Supplementary file 3 — ct3c00441_si_003.zip [file ct3c00441_si_003.zip › geometries_and_references/FH51/C2H5CONH2.xyz]

          12
 
   C          0.70338207      0.41072619     -0.43358139
   O          1.38149083      0.42641087     -1.45571311
   C         -0.26121262     -0.72702314     -0.09377997
   H         -1.04013345     -0.37584786      0.60160992
   H          0.32785958     -1.48083385      0.45638787
   N          0.78095173      1.40866259      0.50263688
   H          0.23673184      1.39536412      1.35566886
   H          1.45273932      2.15458782      0.35799207
   C         -0.88042004     -1.35872278     -1.34035635
   H         -1.46910601     -2.24747287     -1.07535319
   H         -1.54325977     -0.65017538     -1.85613339
   H         -0.09397911     -1.65231338     -2.04644039
