# Supplementary material for: Simple and Efficient Route toward Improved Energetics within the Framework of Density-Corrected Density Functional Theory
Source: J Chem Theory Comput. 2023 Aug 1;19(16):5427–38. doi: 10.1021/acs.jctc.3c00441 (PMC10448722; doi:10.1021/acs.jctc.3c00441)
Supplement: Supplementary file 3 — ct3c00441_si_003.zip [file ct3c00441_si_003.zip › geometries_and_references/FH51/COCl2.xyz]

           4
 
   C         -1.02120977     -0.00369329     -0.00000103
   CL        -0.25644546     -1.59040228      0.00000028
   CL        -2.77763435     -0.13380224      0.00000028
   O         -0.42833298      1.02200085      0.00000047
