# Supplementary material for: Simple and Efficient Route toward Improved Energetics within the Framework of Density-Corrected Density Functional Theory
Source: J Chem Theory Comput. 2023 Aug 1;19(16):5427–38. doi: 10.1021/acs.jctc.3c00441 (PMC10448722; doi:10.1021/acs.jctc.3c00441)
Supplement: Supplementary file 3 — ct3c00441_si_003.zip [file ct3c00441_si_003.zip › geometries_and_references/FH51/3-hexene.xyz]

          18
 
   C         -5.24099450     -0.01514417      0.12060200
   H         -4.91095714     -1.05921232      0.01227712
   H         -4.75041514      0.57210667     -0.66867891
   H         -6.32586621      0.01258244     -0.05626413
   C         -4.89121967      0.53500496      1.51315367
   H         -5.23781550      1.57694698      1.60352259
   H         -5.44720056     -0.04568499      2.27073284
   C         -3.42198729      0.46729272      1.81750259
   H         -2.97131044     -0.53386631      1.79053025
   C         -2.63517715      1.51394641      2.09594469
   H         -3.08576504      2.51520007      2.12281824
   C         -1.16590269      1.44615168      2.39967547
   H         -0.61007204      2.02423389      1.63990929
   H         -0.82014395      0.40369100      2.31205268
   C         -0.81492656      2.00026697      3.79023964
   H         -1.30713803      1.41716422      4.58160452
   H          0.26984936      1.97027540      3.96727235
   H         -1.14217164      3.04561856      3.89476179
