# Supplementary material for: Simple and Efficient Route toward Improved Energetics within the Framework of Density-Corrected Density Functional Theory
Source: J Chem Theory Comput. 2023 Aug 1;19(16):5427–38. doi: 10.1021/acs.jctc.3c00441 (PMC10448722; doi:10.1021/acs.jctc.3c00441)
Supplement: Supplementary file 3 — ct3c00441_si_003.zip [file ct3c00441_si_003.zip › geometries_and_references/FH51/HCO2C5H11.xyz]

          20
 
   C         -5.38853729     -0.08444224      0.01015116
   H         -5.18222258     -1.16410064     -0.04454960
   H         -4.99961817      0.37408446     -0.91152667
   H         -6.47986449      0.04595311      0.01194439
   C         -4.74913459      0.53994620      1.25255399
   H         -5.00080614      1.61274913      1.29909329
   H         -5.18233493      0.08665846      2.15978187
   C         -3.22504774      0.37917480      1.28991388
   H         -2.79096094      0.83175538      0.38098381
   H         -2.97319724     -0.69496030      1.24480836
   C         -2.58113917      1.00336139      2.53366331
   H         -2.99957946      0.54761464      3.44508702
   H         -2.81878850      2.07889500      2.58199457
   C         -1.06953361      0.82648203      2.54816602
   H         -0.60066657      1.33303873      1.68629922
   H         -0.79284632     -0.23715437      2.50899675
   O         -0.50108458      1.34215380      3.77801260
   C          0.25716140      2.46263919      3.69651486
   H          0.36698317      2.83303765      2.64966489
   O          0.75664786      2.98454028      4.65883004
