# Supplementary material for: Simple and Efficient Route toward Improved Energetics within the Framework of Density-Corrected Density Functional Theory
Source: J Chem Theory Comput. 2023 Aug 1;19(16):5427–38. doi: 10.1021/acs.jctc.3c00441 (PMC10448722; doi:10.1021/acs.jctc.3c00441)
Supplement: Supplementary file 3 — ct3c00441_si_003.zip [file ct3c00441_si_003.zip › geometries_and_references/FH51/methylimidazole.xyz]

          12
 
   C          1.67892322     -0.29573876     -0.04109560
   C          0.55147392      0.49724043      0.02896116
   N         -0.52100649     -0.37590119      0.00013284
   H         -1.50095208     -0.11944047      0.03401150
   H         -0.64096768     -2.52473355     -0.12500393
   H          0.41648225      1.57116016      0.09499100
   C          3.11447420      0.11854423     -0.04480609
   H          3.64929392     -0.30956022      0.81601723
   H          3.62325949     -0.23904445     -0.95213751
   H          3.21287462      1.21133540     -0.00231068
   C         -0.00976393     -1.64142276     -0.08543769
   N          1.31012218     -1.62829179     -0.11206016
