# Supplementary material for: Simple and Efficient Route toward Improved Energetics within the Framework of Density-Corrected Density Functional Theory
Source: J Chem Theory Comput. 2023 Aug 1;19(16):5427–38. doi: 10.1021/acs.jctc.3c00441 (PMC10448722; doi:10.1021/acs.jctc.3c00441)
Supplement: Supplementary file 3 — ct3c00441_si_003.zip [file ct3c00441_si_003.zip › geometries_and_references/FH51/C3H7CONH2.xyz]

          15
 
   C          0.59837153     -3.23974791      4.87068114
   O          1.38074269     -3.14006984      5.81061279
   C         -0.35293105     -4.42469630      4.71096697
   H         -1.12478230     -4.21329441      3.95313657
   H          0.25117657     -5.26169006      4.31906958
   C         -0.99729100     -4.84145059      6.03810409
   H         -1.63905411     -4.02190677      6.40024619
   H         -0.19811510     -4.95794390      6.78413982
   C         -1.81474318     -6.12869579      5.92065867
   H         -2.26811036     -6.39993454      6.88448529
   H         -2.63017899     -6.02668904      5.18792183
   H         -1.18472955     -6.97244015      5.60014671
   N          0.53278875     -2.29619050      3.87887288
   H          1.18299808     -1.51808108      3.90832806
   H         -0.09229374     -2.38527626      3.08829410
