# Supplementary material for: Simple and Efficient Route toward Improved Energetics within the Framework of Density-Corrected Density Functional Theory
Source: J Chem Theory Comput. 2023 Aug 1;19(16):5427–38. doi: 10.1021/acs.jctc.3c00441 (PMC10448722; doi:10.1021/acs.jctc.3c00441)
Supplement: Supplementary file 3 — ct3c00441_si_003.zip [file ct3c00441_si_003.zip › geometries_and_references/FH51/ethene.xyz]

           6
 
   C         -3.16964077     -0.01079805      0.05174520
   H         -3.15622828     -1.10177392      0.01867376
   H         -3.15595667      0.50606029     -0.90966754
   C         -3.20048084      0.65550110      1.20564089
   H         -3.21390105      1.74647767      1.23867243
   H         -3.21417365      0.13866814      2.16705266
