# Supplementary material for: Simple and Efficient Route toward Improved Energetics within the Framework of Density-Corrected Density Functional Theory
Source: J Chem Theory Comput. 2023 Aug 1;19(16):5427–38. doi: 10.1021/acs.jctc.3c00441 (PMC10448722; doi:10.1021/acs.jctc.3c00441)
Supplement: Supplementary file 3 — ct3c00441_si_003.zip [file ct3c00441_si_003.zip › geometries_and_references/FH51/propylthiophene.xyz]

          18
 
   C         -0.60872686      0.62597307      0.13364188
   C          0.76431894      0.60910950      0.01115003
   C          1.28607737      1.93362395     -0.14048691
   C          0.31597288      2.90565568     -0.13033053
   S         -1.25309607      2.22273811      0.06560042
   H         -1.27528286     -0.22326179      0.25664615
   H          2.34652617      2.15546634     -0.25996784
   H          0.43594560      3.98010155     -0.23264096
   C          1.60972622     -0.63734995      0.05554091
   H          2.29954138     -0.64406034     -0.80646677
   H          0.96314288     -1.52153215     -0.06277229
   C          2.43184243     -0.78200317      1.35043206
   H          3.07677600      0.10346316      1.47146243
   H          1.74417800     -0.77622881      2.21155680
   C          3.28512999     -2.05172377      1.36986031
   H          3.99801262     -2.06740385      0.53111729
   H          3.86416569     -2.13142693      2.30079065
   H          2.65972288     -2.95368903      1.28798949
