# Supplementary material for: Simple and Efficient Route toward Improved Energetics within the Framework of Density-Corrected Density Functional Theory
Source: J Chem Theory Comput. 2023 Aug 1;19(16):5427–38. doi: 10.1021/acs.jctc.3c00441 (PMC10448722; doi:10.1021/acs.jctc.3c00441)
Supplement: Supplementary file 3 — ct3c00441_si_003.zip [file ct3c00441_si_003.zip › geometries_and_references/FH51/C4H9ONO.xyz]

          16
 
   C         -5.09081074     -1.58204828     -3.48681663
   H         -4.06854086     -1.19961645     -3.34866762
   H         -5.03096906     -2.45678012     -4.15138966
   H         -5.67003316     -0.80620710     -4.00683422
   C         -5.73063301     -1.94876240     -2.14534544
   H         -5.80862565     -1.04705805     -1.51529469
   H         -6.76461644     -2.29528612     -2.31282135
   C         -4.94898971     -3.03028488     -1.38980646
   H         -4.86984088     -3.93925673     -2.00722940
   H         -3.92051301     -2.68332546     -1.20127366
   C         -5.60982156     -3.39288949     -0.06087509
   H         -6.62990742     -3.77483511     -0.21158387
   H         -5.65311700     -2.51938946      0.60901531
   O         -4.91761999     -4.47069189      0.60671648
   N         -3.90015984     -4.08058534      1.58304419
   O         -3.75797848     -2.91576797      1.72645044
