# Supplementary material for: Simple and Efficient Route toward Improved Energetics within the Framework of Density-Corrected Density Functional Theory
Source: J Chem Theory Comput. 2023 Aug 1;19(16):5427–38. doi: 10.1021/acs.jctc.3c00441 (PMC10448722; doi:10.1021/acs.jctc.3c00441)
Supplement: Supplementary file 3 — ct3c00441_si_003.zip [file ct3c00441_si_003.zip › geometries_and_references/FH51/ethyl-g-butyrolactone.xyz]

          18
 
   C         -0.09569196      0.50772794      0.21031836
   O          1.30868900      0.47482912     -0.14870814
   C          1.78177796      1.74807591     -0.36646150
   C          0.65207103      2.76127893     -0.15721958
   C         -0.60663417      1.88450781     -0.23802878
   H         -0.58444320     -0.33393180     -0.29586787
   H         -0.17513178      0.36108682      1.29881451
   H          0.70232868      3.50111672     -0.96922473
   H         -1.42815309      2.24822413      0.39400390
   H         -0.97310459      1.83155629     -1.27279519
   C          0.81345068      3.49768448      1.19432363
   H         -0.10966903      4.07599916      1.36299889
   H          0.86443689      2.75696212      2.01047373
   C          2.02513819      4.42863336      1.25949289
   H          2.08310148      4.92008556      2.24079718
   H          2.96231874      3.88244885      1.09156301
   H          1.95874297      5.21568342      0.49335213
   O          2.93573341      1.95253143     -0.65652437
