# Supplementary material for: Simple and Efficient Route toward Improved Energetics within the Framework of Density-Corrected Density Functional Theory
Source: J Chem Theory Comput. 2023 Aug 1;19(16):5427–38. doi: 10.1021/acs.jctc.3c00441 (PMC10448722; doi:10.1021/acs.jctc.3c00441)
Supplement: Supplementary file 3 — ct3c00441_si_003.zip [file ct3c00441_si_003.zip › geometries_and_references/FH51/S_C2H5_2.xyz]

          15
 
   C          0.91191185      0.42147356      0.00136704
   H          1.21916101      0.99148376     -0.88896934
   H          1.22092545      0.98932942      0.89247234
   C          1.54935208     -0.96586609     -0.00097132
   H          1.25158067     -1.53860254     -0.89046945
   H          2.64548023     -0.88091342     -0.00206607
   H          1.25357742     -1.54076971      0.88779389
   C         -1.37706244      2.03845474      0.00315044
   H         -0.94331982      2.51884398     -0.88723753
   H         -0.94384401      2.51848085      0.89399049
   C         -2.89756573      2.17686362      0.00272511
   H         -3.33975110      1.70550913      0.89154630
   H         -3.18297128      3.23865781      0.00307837
   H         -3.33914878      1.70621608     -0.88676480
   S         -0.90999654      0.27128403      0.00275953
