# Supplementary material for: Simple and Efficient Route toward Improved Energetics within the Framework of Density-Corrected Density Functional Theory
Source: J Chem Theory Comput. 2023 Aug 1;19(16):5427–38. doi: 10.1021/acs.jctc.3c00441 (PMC10448722; doi:10.1021/acs.jctc.3c00441)
Supplement: Supplementary file 3 — ct3c00441_si_003.zip [file ct3c00441_si_003.zip › geometries_and_references/FH51/C2H5CClCHCH3.xyz]

          15
 
   C         -5.80578214     -0.46548693     -0.00587919
   H         -5.49035402     -1.49462131     -0.22256562
   H         -5.31107636      0.20138123     -0.72588733
   H         -6.89089943     -0.40139526     -0.16764565
   C         -5.45447911     -0.07210454      1.43703128
   H         -5.78776367      0.95849827      1.63627394
   H         -6.00152495     -0.72532296      2.13693943
   C         -3.98781408     -0.13882706      1.75468671
   C         -3.20189076      0.90536651      2.04797678
   H         -3.70682686      1.87726147      2.05131397
   C         -1.74233460      0.90565086      2.36744880
   H         -1.18243128      1.51280314      1.63798234
   H         -1.55876781      1.35546753      3.35631999
   H         -1.32492904     -0.10809004      2.36484554
   CL        -3.32611955     -1.77719852      1.71261879
