# Supplementary material for: Simple and Efficient Route toward Improved Energetics within the Framework of Density-Corrected Density Functional Theory
Source: J Chem Theory Comput. 2023 Aug 1;19(16):5427–38. doi: 10.1021/acs.jctc.3c00441 (PMC10448722; doi:10.1021/acs.jctc.3c00441)
Supplement: Supplementary file 3 — ct3c00441_si_003.zip [file ct3c00441_si_003.zip › geometries_and_references/FH51/dimethylbutane.xyz]

          20
 
   C         -4.41280069     -1.92011802     -0.05492601
   H         -4.15091485     -2.98612882     -0.07029983
   H         -3.99789398     -1.45766934     -0.96532563
   H         -5.50857915     -1.84999482     -0.11931219
   C         -3.89805249     -1.20473682      1.20370050
   H         -4.29402790     -1.74401922      2.08580568
   C         -2.35078345     -1.23902068      1.31115533
   H         -1.95479826     -0.70020198      0.42877114
   C         -1.83591212     -0.52306530      2.56940539
   H         -2.25105984     -0.98480953      3.48005284
   H         -0.74016363     -0.59353430      2.63393270
   H         -2.09742339      0.54304564      2.58409787
   C         -4.45440709      0.22711180      1.23841625
   H         -4.23132080      0.74415236      2.18116442
   H         -4.03529363      0.82949564      0.41599661
   H         -5.54780221      0.22109353      1.11869709
   C         -1.79455900     -2.67093649      1.27712127
   H         -0.70112042     -2.66494566      1.39644232
   H         -2.21343471     -3.27275921      2.10007255
   H         -2.01803432     -3.18855566      0.33478183
