# Supplementary material for: Simple and Efficient Route toward Improved Energetics within the Framework of Density-Corrected Density Functional Theory
Source: J Chem Theory Comput. 2023 Aug 1;19(16):5427–38. doi: 10.1021/acs.jctc.3c00441 (PMC10448722; doi:10.1021/acs.jctc.3c00441)
Supplement: Supplementary file 3 — ct3c00441_si_003.zip [file ct3c00441_si_003.zip › geometries_and_references/FH51/ax-methylcyclohexene.xyz]

          19
 
   C         -2.76645075     -1.73214736      0.22975135
   C         -1.32303226     -2.14395121      0.15390241
   C         -0.67338651     -0.68881909      0.20336149
   C         -1.24411516      0.27077522      1.28455465
   C         -2.83791889      0.28782261      1.42154642
   C         -3.09297008     -1.18949459      1.44417284
   H          0.41588674     -0.78200954      0.34964412
   H         -0.99482068     -2.73429392      1.02057627
   H         -1.00600096     -2.66412304     -0.76303530
   H         -3.03275726     -1.09854979     -0.63182140
   H         -0.82530883      0.00092154      2.26661673
   H         -0.89819179      1.29499556      1.07224564
   H         -3.13813362      0.85925655      2.31496073
   H         -3.26512946      0.76746085      0.52817986
   H         -0.81838944     -0.23390328     -0.79002229
   C         -2.90446018     -1.92435371      2.74230192
   H         -3.84770455     -1.89566144      3.31463592
   H         -2.66088573     -2.98343496      2.57885423
   H         -2.13684724     -1.47737351      3.39629845
