# Supplementary material for: Simple and Efficient Route toward Improved Energetics within the Framework of Density-Corrected Density Functional Theory
Source: J Chem Theory Comput. 2023 Aug 1;19(16):5427–38. doi: 10.1021/acs.jctc.3c00441 (PMC10448722; doi:10.1021/acs.jctc.3c00441)
Supplement: Supplementary file 3 — ct3c00441_si_003.zip [file ct3c00441_si_003.zip › geometries_and_references/FH51/C3H7NCO.xyz]

          13
 
   C         -4.26989454      1.41274542      1.47462843
   H         -4.72715731      1.06442421      2.41360831
   C         -2.77514734      1.07539949      1.49993362
   H         -2.29422084      1.40780761      0.56424892
   H         -2.28492196      1.61892057      2.32092403
   N         -2.50903209     -0.33440697      1.69918885
   C         -2.75109394     -1.38495307      1.15040072
   O         -2.91069189     -2.47661101      0.72228129
   H         -4.74965485      0.84590426      0.66071820
   C         -4.51432148      2.91183970      1.28772975
   H         -4.05789225      3.49745101      2.09971654
   H         -4.09278894      3.27246471      0.33766784
   H         -5.58935492      3.13663735      1.28043468
