# Supplementary material for: Simple and Efficient Route toward Improved Energetics within the Framework of Density-Corrected Density Functional Theory
Source: J Chem Theory Comput. 2023 Aug 1;19(16):5427–38. doi: 10.1021/acs.jctc.3c00441 (PMC10448722; doi:10.1021/acs.jctc.3c00441)
Supplement: Supplementary file 3 — ct3c00441_si_003.zip [file ct3c00441_si_003.zip › geometries_and_references/FH51/methylpyrrole.xyz]

          13
 
   C         -1.28191173     -1.49833008      0.00007696
   C          0.09919861     -1.48880469      0.00036037
   C          0.51444673     -0.12488259     -0.00017599
   C         -0.62026273      0.67114388     -0.00079074
   N         -1.70340333     -0.18487462     -0.00075494
   H         -2.67126718      0.11188543     -0.00113753
   H         -1.99250860     -2.31744088      0.00027134
   H          0.73923378     -2.36518434      0.00087435
   H          1.53615574      0.24317473      0.00014556
   C         -0.78172577      2.15572070     -0.00028908
   H         -1.32447058      2.51749712     -0.88909526
   H         -1.32577674      2.51629628      0.88820388
   H          0.20434162      2.63608886      0.00079534
