# Supplementary material for: Simple and Efficient Route toward Improved Energetics within the Framework of Density-Corrected Density Functional Theory
Source: J Chem Theory Comput. 2023 Aug 1;19(16):5427–38. doi: 10.1021/acs.jctc.3c00441 (PMC10448722; doi:10.1021/acs.jctc.3c00441)
Supplement: Supplementary file 3 — ct3c00441_si_003.zip [file ct3c00441_si_003.zip › geometries_and_references/FH51/butanediol.xyz]

          16
 
   C         -2.43508604     -0.03648384      0.03111920
   H         -2.14562795     -1.09723441      0.06456754
   H         -2.06441097      0.40076394     -0.90471528
   H         -3.53497860      0.02321202      0.02339754
   C         -1.86697547      0.70605851      1.23526047
   H         -2.17083396      1.77122348      1.18923710
   C         -0.33374096      0.66895275      1.28239662
   H         -0.02998883     -0.39618354      1.32956143
   C          0.23426837      1.41275433      2.48579606
   H         -0.13681958      0.97675339      3.42204768
   H          1.33414023      1.35275589      2.49395084
   H         -0.05489262      2.47354568      2.45095289
   O         -2.31300763      0.12203845      2.47331216
   H         -3.27697931      0.01513356      2.41228700
   O          0.11250017      1.25165385      0.04378712
   H          1.07623895      1.36026143      0.10552271
