# Supplementary material for: Simple and Efficient Route toward Improved Energetics within the Framework of Density-Corrected Density Functional Theory
Source: J Chem Theory Comput. 2023 Aug 1;19(16):5427–38. doi: 10.1021/acs.jctc.3c00441 (PMC10448722; doi:10.1021/acs.jctc.3c00441)
Supplement: Supplementary file 3 — ct3c00441_si_003.zip [file ct3c00441_si_003.zip › geometries_and_references/DARC/ethine.xyz]

           4
 
   C          0.00000000      0.00000000     -0.59829035
   H          0.00000000      0.00000000     -1.66297142
   C          0.00000000      0.00000000      0.59829035
   H          0.00000000      0.00000000      1.66297142
