# Supplementary material for: Simple and Efficient Route toward Improved Energetics within the Framework of Density-Corrected Density Functional Theory
Source: J Chem Theory Comput. 2023 Aug 1;19(16):5427–38. doi: 10.1021/acs.jctc.3c00441 (PMC10448722; doi:10.1021/acs.jctc.3c00441)
Supplement: Supplementary file 3 — ct3c00441_si_003.zip [file ct3c00441_si_003.zip › geometries_and_references/DARC/P10.xyz]

          21
 
   C          0.97404691      0.08744207     -1.12387126
   C         -0.36798063      0.80430894     -0.76861073
   C         -0.36798063      0.80430894      0.76861073
   C          0.97404691      0.08744207      1.12387126
   C          0.84049868     -1.34632433     -0.66641533
   C          0.84049868     -1.34632433      0.66641533
   C          1.85701779      0.65113906      0.00000000
   C         -1.62148706      0.05825815     -1.16810602
   C         -1.62148706      0.05825815      1.16810602
   N         -2.26760287     -0.30263770      0.00000000
   O         -2.01227263     -0.19474925      2.27653657
   O         -2.01227263     -0.19474925     -2.27653657
   H         -3.12090898     -0.84217928      0.00000000
   H          1.29440403      0.24261007     -2.15161782
   H         -0.39428885      1.80196024     -1.21074319
   H         -0.39428885      1.80196024      1.21074319
   H          1.29440403      0.24261007      2.15161782
   H          0.66432599     -2.18875537     -1.32240340
   H          0.66432599     -2.18875537      1.32240340
   H          1.91738697      1.74317395      0.00000000
   H          2.85961422      0.22100294      0.00000000
