# Supplementary material for: Simple and Efficient Route toward Improved Energetics within the Framework of Density-Corrected Density Functional Theory
Source: J Chem Theory Comput. 2023 Aug 1;19(16):5427–38. doi: 10.1021/acs.jctc.3c00441 (PMC10448722; doi:10.1021/acs.jctc.3c00441)
Supplement: Supplementary file 3 — ct3c00441_si_003.zip [file ct3c00441_si_003.zip › geometries_and_references/DARC/P8X.xyz]

          19
 
   C          0.84764418      0.48925973     -1.06227341
   C         -0.29359554     -0.53310293     -0.76783687
   C         -0.29359554     -0.53310293      0.76783687
   C          0.84764418      0.48925973      1.06227341
   C          2.13520665     -0.19901825     -0.66413126
   C          2.13520665     -0.19901825      0.66413126
   O          0.65676798      1.41465603      0.00000000
   C         -1.64845212      0.01916159     -1.16356134
   C         -1.64845212      0.01916159      1.16356134
   N         -2.33831247      0.29420553      0.00000000
   O         -2.06455462      0.19989701      2.27578808
   O         -2.06455462      0.19989701     -2.27578808
   H          0.79269806      0.97759075     -2.03183550
   H         -0.13283246     -1.49568111     -1.25141831
   H         -0.13283246     -1.49568111      1.25141831
   H          0.79269806      0.97759075      2.03183550
   H          2.83349688     -0.66823843     -1.34266786
   H          2.83349688     -0.66823843      1.34266786
   H         -3.25767756      0.71140173      0.00000000
