# Supplementary material for: Simple and Efficient Route toward Improved Energetics within the Framework of Density-Corrected Density Functional Theory
Source: J Chem Theory Comput. 2023 Aug 1;19(16):5427–38. doi: 10.1021/acs.jctc.3c00441 (PMC10448722; doi:10.1021/acs.jctc.3c00441)
Supplement: Supplementary file 3 — ct3c00441_si_003.zip [file ct3c00441_si_003.zip › geometries_and_references/DARC/furane.xyz]

           9
 
   C          1.08597323      0.00000000      0.56850975
   C          0.71368399      0.00000000     -0.73224909
   C         -0.71368399      0.00000000     -0.73224909
   C         -1.08597323      0.00000000      0.56850975
   O          0.00000000      0.00000000      1.37258779
   H          2.04208973      0.00000000      1.06480068
   H          1.37030114      0.00000000     -1.58735523
   H         -1.37030114      0.00000000     -1.58735523
   H         -2.04208973      0.00000000      1.06480068
