# Supplementary material for: Simple and Efficient Route toward Improved Energetics within the Framework of Density-Corrected Density Functional Theory
Source: J Chem Theory Comput. 2023 Aug 1;19(16):5427–38. doi: 10.1021/acs.jctc.3c00441 (PMC10448722; doi:10.1021/acs.jctc.3c00441)
Supplement: Supplementary file 3 — ct3c00441_si_003.zip [file ct3c00441_si_003.zip › geometries_and_references/DARC/P8.xyz]

          19
 
   C          1.22821318      0.19126593     -1.06265459
   C         -0.13436608      0.90663005     -0.76560985
   C         -0.13436608      0.90663005      0.76560985
   C          1.22821318      0.19126593      1.06265459
   C          1.07415829     -1.25923871     -0.66446663
   C          1.07415829     -1.25923871      0.66446663
   O          2.01428069      0.71511098      0.00000000
   C         -1.38256602      0.15457216     -1.16799208
   C         -1.38256602      0.15457216      1.16799208
   N         -2.03053655     -0.20605247      0.00000000
   O         -1.76690193     -0.10233016      2.27730754
   O         -1.76690193     -0.10233016     -2.27730754
   H          1.66709894      0.41473370     -2.03081322
   H         -0.13784549      1.90035128     -1.21304869
   H         -0.13784549      1.90035128      1.21304869
   H          1.66709894      0.41473370      2.03081322
   H          0.89885592     -2.08228507     -1.34250114
   H          0.89885592     -2.08228507      1.34250114
   H         -2.87703777     -0.75645688      0.00000000
