# Supplementary material for: Simple and Efficient Route toward Improved Energetics within the Framework of Density-Corrected Density Functional Theory
Source: J Chem Theory Comput. 2023 Aug 1;19(16):5427–38. doi: 10.1021/acs.jctc.3c00441 (PMC10448722; doi:10.1021/acs.jctc.3c00441)
Supplement: Supplementary file 3 — ct3c00441_si_003.zip [file ct3c00441_si_003.zip › geometries_and_references/DARC/P9.xyz]

          20
 
   C          0.82236847      0.04567396     -1.12376964
   C         -0.51496597      0.77309410     -0.76433148
   C         -0.51496597      0.77309410      0.76433148
   C          0.82236847      0.04567396      1.12376964
   C          0.67473534     -1.38704801     -0.66644317
   C          0.67473534     -1.38704801      0.66644317
   C          1.70910479      0.60282541      0.00000000
   C         -1.76441466      0.02252699     -1.14159382
   C         -1.76441466      0.02252699      1.14159382
   O         -2.43212147     -0.36587291      0.00000000
   O         -2.18347109     -0.23925250      2.22081201
   O         -2.18347109     -0.23925250     -2.22081201
   H          1.14107907      0.20000632     -2.15197911
   H         -0.54770790      1.76567959     -1.21621654
   H         -0.54770790      1.76567959      1.21621654
   H          1.14107907      0.20000632      2.15197911
   H          0.49020407     -2.22773178     -1.32217142
   H          0.49020407     -2.22773178      1.32217142
   H          1.78008636      1.69410516      0.00000000
   H          2.70727568      0.16304501      0.00000000
