# Supplementary material for: Simple and Efficient Route toward Improved Energetics within the Framework of Density-Corrected Density Functional Theory
Source: J Chem Theory Comput. 2023 Aug 1;19(16):5427–38. doi: 10.1021/acs.jctc.3c00441 (PMC10448722; doi:10.1021/acs.jctc.3c00441)
Supplement: Supplementary file 3 — ct3c00441_si_003.zip [file ct3c00441_si_003.zip › geometries_and_references/DARC/maleinNH.xyz]

          10
 
   C          1.14670059      0.00000000      0.39717314
   C          0.66423931      0.00000000     -1.01893905
   C         -0.66423931      0.00000000     -1.01893905
   C         -1.14670059      0.00000000      0.39717314
   N          0.00000000      0.00000000      1.17428675
   O          2.27853374      0.00000000      0.79809305
   O         -2.27853374      0.00000000      0.79809305
   H          1.34982375      0.00000000     -1.85374454
   H         -1.34982375      0.00000000     -1.85374454
   H          0.00000000      0.00000000      2.18054805
