# Supplementary material for: Simple and Efficient Route toward Improved Energetics within the Framework of Density-Corrected Density Functional Theory
Source: J Chem Theory Comput. 2023 Aug 1;19(16):5427–38. doi: 10.1021/acs.jctc.3c00441 (PMC10448722; doi:10.1021/acs.jctc.3c00441)
Supplement: Supplementary file 3 — ct3c00441_si_003.zip [file ct3c00441_si_003.zip › geometries_and_references/DARC/P9X.xyz]

          20
 
   C          0.63866205      0.31345452     -1.12198740
   C         -0.51421347     -0.67934698     -0.76522928
   C         -0.51421347     -0.67934698      0.76522928
   C          0.63866205      0.31345452      1.12198740
   C          1.90251794     -0.38058345     -0.66612545
   C          1.90251794     -0.38058345      0.66612545
   C          0.47779276      1.34759737      0.00000000
   C         -1.87483473     -0.14859895     -1.13949131
   C         -1.87483473     -0.14859895      1.13949131
   O         -2.59612944      0.14054601      0.00000000
   O         -2.33045329      0.03481987      2.21975249
   O         -2.33045329      0.03481987     -2.21975249
   H          0.60732427      0.66523933     -2.15092185
   H         -0.37408926     -1.65023547     -1.23972810
   H         -0.37408926     -1.65023547      1.23972810
   H          0.60732427      0.66523933      2.15092185
   H          2.60761667     -0.87218615     -1.32368204
   H          2.60761667     -0.87218615      1.32368204
   H         -0.48727054      1.86226843      0.00000000
   H          1.28054684      2.08446272      0.00000000
