# Supplementary material for: Simple and Efficient Route toward Improved Energetics within the Framework of Density-Corrected Density Functional Theory
Source: J Chem Theory Comput. 2023 Aug 1;19(16):5427–38. doi: 10.1021/acs.jctc.3c00441 (PMC10448722; doi:10.1021/acs.jctc.3c00441)
Supplement: Supplementary file 3 — ct3c00441_si_003.zip [file ct3c00441_si_003.zip › geometries_and_references/DARC/P4.xyz]

          15
 
   C          0.00000000     -1.11492280     -0.21254229
   C          1.23315438     -0.66400972      0.57649580
   C          1.23315438      0.66400972      0.57649580
   C          0.00000000      1.11492280     -0.21254229
   C          0.00000000      0.00000000     -1.28513216
   C         -1.23315438     -0.66400972      0.57649580
   C         -1.23315438      0.66400972      0.57649580
   H          0.00000000     -2.14861239     -0.55354066
   H          1.92132430     -1.32975429      1.07928745
   H          1.92132430      1.32975429      1.07928745
   H          0.00000000      2.14861239     -0.55354066
   H         -0.90030396      0.00000000     -1.90291747
   H          0.90030396      0.00000000     -1.90291747
   H         -1.92132430     -1.32975429      1.07928745
   H         -1.92132430      1.32975429      1.07928745
