# Supplementary material for: Simple and Efficient Route toward Improved Energetics within the Framework of Density-Corrected Density Functional Theory
Source: J Chem Theory Comput. 2023 Aug 1;19(16):5427–38. doi: 10.1021/acs.jctc.3c00441 (PMC10448722; doi:10.1021/acs.jctc.3c00441)
Supplement: Supplementary file 3 — ct3c00441_si_003.zip [file ct3c00441_si_003.zip › geometries_and_references/DARC/P5.xyz]

          20
 
   C          0.00000000      1.28071752     -0.19313244
   C         -1.24342202      0.77057478      0.55997089
   C         -1.24342202     -0.77057478      0.55997089
   C          0.00000000     -1.28071752     -0.19313244
   C          0.00000000      0.66548042     -1.56095144
   C          0.00000000     -0.66548042     -1.56095144
   C          1.24342202      0.77057478      0.55997089
   C          1.24342202     -0.77057478      0.55997089
   H          0.00000000      2.37180794     -0.23301404
   H         -1.22879412      1.16187971      1.58178200
   H         -2.14570148      1.15929750      0.08306597
   H         -2.14570148     -1.15929750      0.08306597
   H         -1.22879412     -1.16187971      1.58178200
   H          0.00000000     -2.37180794     -0.23301404
   H          0.00000000      1.26837372     -2.46253982
   H          0.00000000     -1.26837372     -2.46253982
   H          1.22879412      1.16187971      1.58178200
   H          2.14570148      1.15929750      0.08306597
   H          1.22879412     -1.16187971      1.58178200
   H          2.14570148     -1.15929750      0.08306597
