# Supplementary material for: Simple and Efficient Route toward Improved Energetics within the Framework of Density-Corrected Density Functional Theory
Source: J Chem Theory Comput. 2023 Aug 1;19(16):5427–38. doi: 10.1021/acs.jctc.3c00441 (PMC10448722; doi:10.1021/acs.jctc.3c00441)
Supplement: Supplementary file 3 — ct3c00441_si_003.zip [file ct3c00441_si_003.zip › geometries_and_references/DARC/P10X.xyz]

          21
 
   C          0.80443309      0.29302538     -1.12243722
   C         -0.35360327     -0.69067014     -0.76953015
   C         -0.35360327     -0.69067014      0.76953015
   C          0.80443309      0.29302538      1.12243722
   C          2.06404853     -0.40967150     -0.66612498
   C          2.06404853     -0.40967150      0.66612498
   C          0.65242882      1.32824726      0.00000000
   C         -1.71965462     -0.16811362     -1.16595345
   C         -1.71965462     -0.16811362      1.16595345
   N         -2.42065784      0.08200549      0.00000000
   O         -2.14410990      0.01476474      2.27533323
   O         -2.14410990      0.01476474     -2.27533323
   H         -3.35747481      0.45885618      0.00000000
   H          0.77819379      0.64715008     -2.15090857
   H         -0.20685984     -1.66649597     -1.23317214
   H         -0.20685984     -1.66649597      1.23317214
   H          0.77819379      0.64715008      2.15090857
   H          2.76487049     -0.90836497     -1.32316111
   H          2.76487049     -0.90836497      1.32316111
   H         -0.30934604      1.84785051      0.00000000
   H          1.46041330      2.05979257      0.00000000
