# Supplementary material for: Simple and Efficient Route toward Improved Energetics within the Framework of Density-Corrected Density Functional Theory
Source: J Chem Theory Comput. 2023 Aug 1;19(16):5427–38. doi: 10.1021/acs.jctc.3c00441 (PMC10448722; doi:10.1021/acs.jctc.3c00441)
Supplement: Supplementary file 3 — ct3c00441_si_003.zip [file ct3c00441_si_003.zip › geometries_and_references/DARC/P7.xyz]

          18
 
   C          1.07493541      0.14698845     -1.06208492
   C         -0.28473478      0.87639596     -0.76118174
   C         -0.28473478      0.87639596      0.76118174
   C          1.07493541      0.14698845      1.06208492
   C          0.90426771     -1.30155344     -0.66453600
   C          0.90426771     -1.30155344      0.66453600
   O          1.86195222      0.66513281      0.00000000
   C         -1.52705298      0.11826260     -1.14136186
   C         -1.52705298      0.11826260      1.14136186
   O         -2.18546318     -0.28789097      0.00000000
   O         -1.94474064     -0.13993344      2.22171067
   O         -1.94474064     -0.13993344     -2.22171067
   H          1.51270443      0.36955283     -2.03079940
   H         -0.29167254      1.86403420     -1.22051042
   H         -0.29167254      1.86403420      1.22051042
   H          1.51270443      0.36955283      2.03079940
   H          0.71804887     -2.12236810     -1.34224086
   H          0.71804887     -2.12236810      1.34224086
