# Supplementary material for: Simple and Efficient Route toward Improved Energetics within the Framework of Density-Corrected Density Functional Theory
Source: J Chem Theory Comput. 2023 Aug 1;19(16):5427–38. doi: 10.1021/acs.jctc.3c00441 (PMC10448722; doi:10.1021/acs.jctc.3c00441)
Supplement: Supplementary file 3 — ct3c00441_si_003.zip [file ct3c00441_si_003.zip › geometries_and_references/DARC/P6.xyz]

          18
 
   C          0.00000000      1.27276581      0.24114306
   C         -1.22794381      0.66366697      0.86959250
   C         -1.22794381     -0.66366697      0.86959250
   C          0.00000000     -1.27276581      0.24114306
   C          0.00000000      0.76796181     -1.23860978
   C          0.00000000     -0.76796181     -1.23860978
   C          1.22794381      0.66366697      0.86959250
   C          1.22794381     -0.66366697      0.86959250
   H          0.00000000      2.36163402      0.28107600
   H         -2.04000953      1.27863467      1.23874619
   H         -2.04000953     -1.27863467      1.23874619
   H          0.00000000     -2.36163402      0.28107600
   H          0.88090589      1.16144738     -1.75014333
   H         -0.88090589      1.16144738     -1.75014333
   H          0.88090589     -1.16144738     -1.75014333
   H         -0.88090589     -1.16144738     -1.75014333
   H          2.04000953      1.27863467      1.23874619
   H          2.04000953     -1.27863467      1.23874619
