# Supplementary material for: Simple and Efficient Route toward Improved Energetics within the Framework of Density-Corrected Density Functional Theory
Source: J Chem Theory Comput. 2023 Aug 1;19(16):5427–38. doi: 10.1021/acs.jctc.3c00441 (PMC10448722; doi:10.1021/acs.jctc.3c00441)
Supplement: Supplementary file 3 — ct3c00441_si_003.zip [file ct3c00441_si_003.zip › geometries_and_references/DARC/P7X.xyz]

          18
 
   C          0.67067419      0.52680488     -1.06194705
   C         -0.46887972     -0.50169405     -0.76363847
   C         -0.46887972     -0.50169405      0.76363847
   C          0.67067419      0.52680488      1.06194705
   C          1.95962464     -0.15770732     -0.66412674
   C          1.95962464     -0.15770732      0.66412674
   O          0.47344029      1.44895776      0.00000000
   C         -1.81983155      0.05669758     -1.13653216
   C         -1.81983155      0.05669758      1.13653216
   O         -2.53097671      0.36280375      0.00000000
   O         -2.26808623      0.23848326      2.21959654
   O         -2.26808623      0.23848326     -2.21959654
   H          0.61160968      1.01378419     -2.03176291
   H         -0.31659380     -1.45989814     -1.25737821
   H         -0.31659380     -1.45989814      1.25737821
   H          0.61160968      1.01378419      2.03176291
   H          2.66025101     -0.62235115     -1.34323912
   H          2.66025101     -0.62235115      1.34323912
