# Supplementary material for: Simple and Efficient Route toward Improved Energetics within the Framework of Density-Corrected Density Functional Theory
Source: J Chem Theory Comput. 2023 Aug 1;19(16):5427–38. doi: 10.1021/acs.jctc.3c00441 (PMC10448722; doi:10.1021/acs.jctc.3c00441)
Supplement: Supplementary file 3 — ct3c00441_si_003.zip [file ct3c00441_si_003.zip › geometries_and_references/DARC/malein.xyz]

           9
 
   C          1.12082648      0.00000000      0.62433053
   C          0.66343964      0.00000000     -0.78668547
   C         -0.66343964      0.00000000     -0.78668547
   C         -1.12082648      0.00000000      0.62433053
   O          0.00000000      0.00000000      1.42741381
   O          2.22312358      0.00000000      1.06365601
   O         -2.22312358      0.00000000      1.06365601
   H          1.35627156      0.00000000     -1.61500798
   H         -1.35627156      0.00000000     -1.61500798
