# Supplementary material for: Simple and Efficient Route toward Improved Energetics within the Framework of Density-Corrected Density Functional Theory
Source: J Chem Theory Comput. 2023 Aug 1;19(16):5427–38. doi: 10.1021/acs.jctc.3c00441 (PMC10448722; doi:10.1021/acs.jctc.3c00441)
Supplement: Supplementary file 3 — ct3c00441_si_003.zip [file ct3c00441_si_003.zip › geometries_and_references/DARC/P2.xyz]

          14
 
   C          1.24499916      0.00000000     -0.66342581
   C          0.00000000      0.00000000     -1.48950112
   C         -1.24499916      0.00000000     -0.66342581
   C         -1.24499916      0.00000000      0.66342581
   C          0.00000000      0.00000000      1.48950112
   C          1.24499916      0.00000000      0.66342581
   H          2.19097476      0.00000000     -1.19755625
   H          0.00000000      0.86814192     -2.16415289
   H          0.00000000     -0.86814192     -2.16415289
   H         -2.19097476      0.00000000     -1.19755625
   H         -2.19097476      0.00000000      1.19755625
   H          0.00000000     -0.86814192      2.16415289
   H          0.00000000      0.86814192      2.16415289
   H          2.19097476      0.00000000      1.19755625
