# Supplementary material for: Simple and Efficient Route toward Improved Energetics within the Framework of Density-Corrected Density Functional Theory
Source: J Chem Theory Comput. 2023 Aug 1;19(16):5427–38. doi: 10.1021/acs.jctc.3c00441 (PMC10448722; doi:10.1021/acs.jctc.3c00441)
Supplement: Supplementary file 3 — ct3c00441_si_003.zip [file ct3c00441_si_003.zip › geometries_and_references/DARC/butadiene.xyz]

          10
 
   C         -1.83530119     -0.11816097      0.00000000
   C         -0.60658137      0.39647953      0.00000000
   C          0.60658137     -0.39647953      0.00000000
   C          1.83530119      0.11816097      0.00000000
   H         -1.99610188     -1.19153748      0.00000000
   H         -2.71599519      0.51216754      0.00000000
   H         -0.47787292      1.47682194      0.00000000
   H          0.47787292     -1.47682194      0.00000000
   H          1.99610188      1.19153748      0.00000000
   H          2.71599519     -0.51216754      0.00000000
