# Supplementary material for: Simple and Efficient Route toward Improved Energetics within the Framework of Density-Corrected Density Functional Theory
Source: J Chem Theory Comput. 2023 Aug 1;19(16):5427–38. doi: 10.1021/acs.jctc.3c00441 (PMC10448722; doi:10.1021/acs.jctc.3c00441)
Supplement: Supplementary file 3 — ct3c00441_si_003.zip [file ct3c00441_si_003.zip › geometries_and_references/DARC/P3.xyz]

          17
 
   C         -0.31760413      0.20240814     -1.11990492
   C          0.51587611      1.37783028     -0.66638595
   C          0.51587611      1.37783028      0.66638595
   C         -0.31760413      0.20240814      1.11990492
   C         -1.36504733      0.15994677      0.00000000
   C          0.51355177     -1.06493697     -0.77372910
   C          0.51355177     -1.06493697      0.77372910
   H         -0.68317588      0.23562338     -2.14567874
   H          1.10240857      2.01128191     -1.32031792
   H          1.10240857      2.01128191      1.32031792
   H         -0.68317588      0.23562338      2.14567874
   H         -2.02062869      1.03245891      0.00000000
   H         -1.96079677     -0.75757623      0.00000000
   H          0.02523985     -1.95915216     -1.16904931
   H          1.51694009     -1.02046930     -1.19942963
   H          0.02523985     -1.95915216      1.16904931
   H          1.51694009     -1.02046930      1.19942963
