# Supplementary material for: Simple and Efficient Route toward Improved Energetics within the Framework of Density-Corrected Density Functional Theory
Source: J Chem Theory Comput. 2023 Aug 1;19(16):5427–38. doi: 10.1021/acs.jctc.3c00441 (PMC10448722; doi:10.1021/acs.jctc.3c00441)
Supplement: Supplementary file 3 — ct3c00441_si_003.zip [file ct3c00441_si_003.zip › geometries_and_references/DARC/P1.xyz]

          16
 
   C         -0.66189474     -0.05970979     -1.39391049
   C         -1.48620933     -0.11354840     -0.14471926
   C         -0.69162771      0.31753648      1.08172606
   C          0.69162771     -0.31753648      1.08172606
   C          1.48620933      0.11354840     -0.14471926
   C          0.66189474      0.05970979     -1.39391049
   H         -1.19027615     -0.11879778     -2.34176146
   H         -2.37325472      0.51810498     -0.26358203
   H         -1.87128379     -1.13326885     -0.00731552
   H         -1.23554019      0.06087497      1.99496925
   H         -0.58376907      1.40834223      1.07459344
   H          1.23554019     -0.06087497      1.99496925
   H          0.58376907     -1.40834223      1.07459344
   H          2.37325472     -0.51810498     -0.26358203
   H          1.87128379      1.13326885     -0.00731552
   H          1.19027615      0.11879778     -2.34176146
