# Supplementary material for: Simple and Efficient Route toward Improved Energetics within the Framework of Density-Corrected Density Functional Theory
Source: J Chem Theory Comput. 2023 Aug 1;19(16):5427–38. doi: 10.1021/acs.jctc.3c00441 (PMC10448722; doi:10.1021/acs.jctc.3c00441)
Supplement: Supplementary file 3 — ct3c00441_si_003.zip [file ct3c00441_si_003.zip › geometries_and_references/DARC/chdiene.xyz]

          14
 
   C         -1.41352924      0.06473313      0.23477539
   C         -0.72039537      0.11217451      1.37494978
   C          0.72039537     -0.11217451      1.37494978
   C          1.41352924     -0.06473313      0.23477539
   C          0.72090284      0.24763345     -1.05814143
   C         -0.72090284     -0.24763345     -1.05814143
   H         -2.49108694      0.19181917      0.23624837
   H         -1.22175017      0.29258899      2.31981378
   H          1.22175017     -0.29258899      2.31981378
   H          2.49108694     -0.19181917      0.23624837
   H          1.26583844     -0.17834814     -1.90413254
   H          0.73737264      1.33867090     -1.20351335
   H         -1.26583844      0.17834814     -1.90413254
   H         -0.73737264     -1.33867090     -1.20351335
