# Supplementary material for: Simple and Efficient Route toward Improved Energetics within the Framework of Density-Corrected Density Functional Theory
Source: J Chem Theory Comput. 2023 Aug 1;19(16):5427–38. doi: 10.1021/acs.jctc.3c00441 (PMC10448722; doi:10.1021/acs.jctc.3c00441)
Supplement: Supplementary file 3 — ct3c00441_si_003.zip [file ct3c00441_si_003.zip › geometries_and_references/DARC/cm]

P1 0 1
P10 0 1
P10X 0 1
P2 0 1
P3 0 1
P4 0 1
P5 0 1
P6 0 1
P7 0 1
P7X 0 1
P8 0 1
P8X 0 1
P9 0 1
P9X 0 1
butadiene 0 1
chdiene 0 1
cpdiene 0 1
ethene 0 1
ethine 0 1
furane 0 1
malein 0 1
maleinNH 0 1
