# Supplementary material for: Simple and Efficient Route toward Improved Energetics within the Framework of Density-Corrected Density Functional Theory
Source: J Chem Theory Comput. 2023 Aug 1;19(16):5427–38. doi: 10.1021/acs.jctc.3c00441 (PMC10448722; doi:10.1021/acs.jctc.3c00441)
Supplement: Supplementary file 3 — ct3c00441_si_003.zip [file ct3c00441_si_003.zip › geometries_and_references/DARC/cpdiene.xyz]

          11
 
   C          0.00000000     -1.17162727      0.19064138
   C          0.00000000     -0.72992754     -1.07677700
   C          0.00000000      0.72992754     -1.07677700
   C          0.00000000      1.17162727      0.19064138
   C          0.00000000      0.00000000      1.11578996
   H          0.00000000     -2.20239405      0.51728693
   H          0.00000000     -1.34551457     -1.96712174
   H          0.00000000      1.34551457     -1.96712174
   H          0.00000000      2.20239405      0.51728693
   H         -0.87580408      0.00000000      1.77807545
   H          0.87580408      0.00000000      1.77807545
