# Supplementary material for: Simple and Efficient Route toward Improved Energetics within the Framework of Density-Corrected Density Functional Theory
Source: J Chem Theory Comput. 2023 Aug 1;19(16):5427–38. doi: 10.1021/acs.jctc.3c00441 (PMC10448722; doi:10.1021/acs.jctc.3c00441)
Supplement: Supplementary file 3 — ct3c00441_si_003.zip [file ct3c00441_si_003.zip › geometries_and_references/S22/16a.xyz]

           6
 
   C         -0.66757860      0.00000000      0.00000000
   C          0.66757860      0.00000000      0.00000000
   H          1.23225356      0.92362126      0.00000000
   H          1.23225356     -0.92362126      0.00000000
   H         -1.23225356     -0.92362126      0.00000000
   H         -1.23225356      0.92362126      0.00000000
