# Supplementary material for: Simple and Efficient Route toward Improved Energetics within the Framework of Density-Corrected Density Functional Theory
Source: J Chem Theory Comput. 2023 Aug 1;19(16):5427–38. doi: 10.1021/acs.jctc.3c00441 (PMC10448722; doi:10.1021/acs.jctc.3c00441)
Supplement: Supplementary file 3 — ct3c00441_si_003.zip [file ct3c00441_si_003.zip › geometries_and_references/S22/17a.xyz]

          12
 
   C         -1.20755722      0.69718349      0.00000000
   C         -1.20755722     -0.69718349      0.00000000
   C          0.00000000     -1.39436698      0.00000000
   C          1.20755722     -0.69718349      0.00000000
   C          1.20755722      0.69718349      0.00000000
   C          0.00000000      1.39436698      0.00000000
   H         -2.14397866      1.23782666      0.00000000
   H         -2.14397866     -1.23782666      0.00000000
   H          0.00000000     -2.47565332      0.00000000
   H          2.14397866     -1.23782666      0.00000000
   H          2.14397866      1.23782666      0.00000000
   H          0.00000000      2.47565332      0.00000000
