# Supplementary material for: Simple and Efficient Route toward Improved Energetics within the Framework of Density-Corrected Density Functional Theory
Source: J Chem Theory Comput. 2023 Aug 1;19(16):5427–38. doi: 10.1021/acs.jctc.3c00441 (PMC10448722; doi:10.1021/acs.jctc.3c00441)
Supplement: Supplementary file 3 — ct3c00441_si_003.zip [file ct3c00441_si_003.zip › geometries_and_references/S22/21a.xyz]

          16
 
   C          1.47459715     -1.93893427      0.00000000
   C          0.10083332     -2.03106172      0.00000000
   C         -0.40252311     -0.69669486      0.00000000
   C          0.72664377      0.16997715      0.00000000
   C          0.60110866      1.56215574      0.00000000
   C         -0.68194150      2.08703415      0.00000000
   C         -1.81474284      1.24786780      0.00000000
   C         -1.68910856     -0.13133257      0.00000000
   H          2.79723429     -0.28549830      0.00000000
   H          2.22171201     -2.71492996      0.00000000
   H         -0.46786735     -2.94521792      0.00000000
   H          1.47183604      2.20434124      0.00000000
   H         -0.81704855      3.16017539      0.00000000
   H         -2.79989146      1.69432616      0.00000000
   H         -2.56731057     -0.76390351      0.00000000
   N          1.84646868     -0.61830452      0.00000000
