# Supplementary material for: Simple and Efficient Route toward Improved Energetics within the Framework of Density-Corrected Density Functional Theory
Source: J Chem Theory Comput. 2023 Aug 1;19(16):5427–38. doi: 10.1021/acs.jctc.3c00441 (PMC10448722; doi:10.1021/acs.jctc.3c00441)
Supplement: Supplementary file 3 — ct3c00441_si_003.zip [file ct3c00441_si_003.zip › geometries_and_references/S22/references]

Taken from M. S. Marshall, L. A. Burns and C. D. Sherrill, J. Chem. Phys.,
2011, 135, 194102;
L. Goerigk, A. Hansen, C. Bauer, S. Ehrlich, A. Najibi, S. Grimme 
Phys. Chem. Chem. Phys., 2017, 19, 32184.
All values are in kcal/mol.

1	01	01a		-1	2		3.133
2	02	02a		-1	2		4.989
3	03	03a		-1	2		18.753
4	04	04a		-1	2		16.062
5	05	05a		-1	2		20.641
6	06	06a	06b	-1	1	1	16.934
7	07	07a	07b	-1	1	1	16.66
8	08	08a		-1	2		0.527
9	09	09a		-1	2		1.472
10	10	10a	10b	-1	1	1	1.448
11	11	11a		-1	2		2.654
12	12	12a		-1	2		4.255
13	13	13a		-1	2		9.805
14	14	14a	14b	-1	1	1	4.524
15	15	15a	15b	-1	1	1	11.73
16	16	16a	16b	-1	1	1	1.496
17	17	17a	17b	-1	1	1	3.275
18	18	18a	18b	-1	1	1	2.312
19	19	19a	19b	-1	1	1	4.541
20	20	20a	20b	-1	1	1	2.717
21	21	21a	21b	-1	1	1	5.627
22	22	22a	22b	-1	1	1	7.097
