# Supplementary material for: Simple and Efficient Route toward Improved Energetics within the Framework of Density-Corrected Density Functional Theory
Source: J Chem Theory Comput. 2023 Aug 1;19(16):5427–38. doi: 10.1021/acs.jctc.3c00441 (PMC10448722; doi:10.1021/acs.jctc.3c00441)
Supplement: Supplementary file 3 — ct3c00441_si_003.zip [file ct3c00441_si_003.zip › geometries_and_references/S22/07.xyz]

          30
 
   N          1.28120351     -0.03370390     -0.59373944
   N          3.19933969      0.02007932     -2.05580796
   N          4.43477152     -0.01116669      1.31413143
   N          5.27567642      0.03551662     -0.77157531
   N          1.41780575     -0.08226042      1.72429204
   N         -3.57498661     -0.00668839     -1.73121418
   N         -1.57946140     -0.01678310     -0.57874263
   C          5.52918164      0.01967332      0.57237017
   C          3.91079987      0.01382081     -0.92083512
   C          2.02015215     -0.04150040      0.52758419
   C          1.89526427     -0.00446689     -1.79564914
   C         -4.26749720      0.01118131     -0.54849983
   C         -3.64555234      0.01621102      0.65148640
   C         -2.18994978      0.00174131      0.66182499
   C          3.42098429     -0.01517180      0.38460869
   C         -2.19340294     -0.02067120     -1.81108400
   C         -4.36442727      0.03561352      1.95901687
   H          5.94972670      0.05915173     -1.51852923
   H          0.40487922     -0.04810031      1.78907106
   H          1.99056794     -0.04046330      2.54706909
   H          1.22563149     -0.00069779     -2.64641957
   H          6.53444915      0.03183042      0.95903508
   H         -4.05553128     -0.00933159     -2.61534092
   H         -0.53763814     -0.02734060     -0.59327474
   H         -5.34473618      0.02121092     -0.63756615
   H         -4.09774228     -0.83598139      2.55471876
   H         -4.08051965      0.91289432      2.53817895
   H         -5.44221128      0.04482923      1.80988108
   O         -1.52128602      0.00548551      1.69723632
   O         -1.59549125     -0.03491160     -2.87222688
