# Supplementary material for: Simple and Efficient Route toward Improved Energetics within the Framework of Density-Corrected Density Functional Theory
Source: J Chem Theory Comput. 2023 Aug 1;19(16):5427–38. doi: 10.1021/acs.jctc.3c00441 (PMC10448722; doi:10.1021/acs.jctc.3c00441)
Supplement: Supplementary file 3 — ct3c00441_si_003.zip [file ct3c00441_si_003.zip › geometries_and_references/S22/13.xyz]

          24
 
   N          2.01135938     -1.21320774      0.19492379
   N          1.37688905      0.83974570      1.02762699
   N         -2.01135938      1.21320774      0.19492379
   N         -1.37688905     -0.83974570      1.02762699
   H          1.72728787      0.99084696     -2.31901483
   H          1.05180435      1.38622341      1.81636270
   H          2.12946434     -2.20150546      0.34980454
   H          2.29752158     -1.39105972     -1.85265548
   H         -2.29752158      1.39105972     -1.85265548
   H         -1.72728787     -0.99084696     -2.31901483
   H         -1.05180435     -1.38622341      1.81636270
   H         -2.12946434      2.20150546      0.34980454
   C          2.02570833     -0.69717992     -1.07141231
   C         -2.02570833      0.69717992     -1.07141231
   C          1.30896093      1.45753453     -0.22759806
   C         -1.71452319     -0.59196531     -1.31949859
   C          1.64599150     -0.48521147      1.31171818
   C         -1.30896093     -1.45753453     -0.22759806
   C          1.71452319      0.59196531     -1.31949859
   C         -1.64599150      0.48521147      1.31171818
   O          1.56110950     -0.97180648      2.42279788
   O         -0.92059292     -2.61108722     -0.33305481
   O         -1.56110950      0.97180648      2.42279788
   O          0.92059292      2.61108722     -0.33305481
