# Supplementary material for: Simple and Efficient Route toward Improved Energetics within the Framework of Density-Corrected Density Functional Theory
Source: J Chem Theory Comput. 2023 Aug 1;19(16):5427–38. doi: 10.1021/acs.jctc.3c00441 (PMC10448722; doi:10.1021/acs.jctc.3c00441)
Supplement: Supplementary file 3 — ct3c00441_si_003.zip [file ct3c00441_si_003.zip › geometries_and_references/S22/12.xyz]

          20
 
   C         -1.24680959     -1.17150413     -0.69613905
   C         -1.24680959     -1.17150413      0.69613905
   C          0.73191319     -2.26490544      0.69672907
   C          0.73191319     -2.26490544     -0.69672907
   C         -0.33762296      2.08037899      1.13004563
   C          0.85440595      1.35966507      1.13063116
   C          0.85440595      1.35966507     -1.13063116
   C         -0.33762296      2.08037899     -1.13004563
   H          1.54918115     -2.71251178      1.24756089
   H          1.54918115     -2.71251178     -1.24756089
   H         -2.06305680     -0.72200266     -1.24728017
   H         -2.06305680     -0.72200266      1.24728017
   H         -0.80999584      2.36462158      2.06186502
   H          1.32123899      1.06737879      2.06239933
   H          1.32123899      1.06737879     -2.06239933
   H         -0.80999584      2.36462158     -2.06186502
   N          1.47055949      0.99107763      0.00000000
   N         -0.25857085     -1.72326025      1.41448011
   N         -0.25857085     -1.72326025     -1.41448011
   N         -0.95192599      2.45320201      0.00000000
