# Supplementary material for: Simple and Efficient Route toward Improved Energetics within the Framework of Density-Corrected Density Functional Theory
Source: J Chem Theory Comput. 2023 Aug 1;19(16):5427–38. doi: 10.1021/acs.jctc.3c00441 (PMC10448722; doi:10.1021/acs.jctc.3c00441)
Supplement: Supplementary file 3 — ct3c00441_si_003.zip [file ct3c00441_si_003.zip › geometries_and_references/S22/06.xyz]

          25
 
   O         -1.47861904     -2.01917730     -0.38424751
   N         -1.54525269      0.23084315      0.00228882
   N          1.35176497      0.23063066     -0.03289209
   N          1.30731566     -2.04164426      0.40287378
   C         -2.19894815      1.39736555      0.21689711
   C         -2.15838122     -0.99708932     -0.20688275
   C         -3.59660155     -0.93853507     -0.19269985
   C         -4.26673842      0.23632726      0.01915473
   C          2.03442353     -0.91368503      0.15116868
   C          3.44276278     -0.93494969      0.13756147
   C          4.13759406      0.24023865     -0.06953420
   C          3.42897489      1.42816222     -0.26191767
   C          2.04701726      1.36199311     -0.23447876
   C         -3.56425822      1.44497190      0.23313401
   H         -1.57391728      2.26507070      0.37156066
   H         -4.12112127     -1.86818561     -0.35486832
   H         -0.50752395      0.22787306     -0.00958748
   H         -5.34880374      0.23740314      0.02420063
   H          3.96492496     -1.86947603      0.29074712
   H          5.21894730      0.23326124     -0.08327620
   H          3.93009642      2.36909229     -0.42994662
   H          1.45299110      2.25604480     -0.38399792
   H         -4.07303195      2.37941718      0.40450028
   H          1.78847488     -2.91461796      0.27709732
   H          0.32790966     -2.04133464      0.11314477
