# Supplementary material for: Simple and Efficient Route toward Improved Energetics within the Framework of Density-Corrected Density Functional Theory
Source: J Chem Theory Comput. 2023 Aug 1;19(16):5427–38. doi: 10.1021/acs.jctc.3c00441 (PMC10448722; doi:10.1021/acs.jctc.3c00441)
Supplement: Supplementary file 3 — ct3c00441_si_003.zip [file ct3c00441_si_003.zip › geometries_and_references/S22/06a.xyz]

          12
 
   O          1.39078388     -2.27008061      0.00000000
   N          1.32421633      0.01286468      0.00000000
   C         -1.39731388      0.02121283      0.00000000
   C         -0.69483969      1.24865269      0.00000000
   C          0.67049174      1.19894095      0.00000000
   C          0.71105124     -1.23272547      0.00000000
   C         -0.72716943     -1.17259351      0.00000000
   H         -2.47938926      0.02315429      0.00000000
   H         -1.20363427      2.19866610      0.00000000
   H          1.29551137      2.08032204      0.00000000
   H         -1.25169673     -2.11627809      0.00000000
   H          2.36198868      0.00786410      0.00000000
