# Supplementary material for: Simple and Efficient Route toward Improved Energetics within the Framework of Density-Corrected Density Functional Theory
Source: J Chem Theory Comput. 2023 Aug 1;19(16):5427–38. doi: 10.1021/acs.jctc.3c00441 (PMC10448722; doi:10.1021/acs.jctc.3c00441)
Supplement: Supplementary file 3 — ct3c00441_si_003.zip [file ct3c00441_si_003.zip › geometries_and_references/S22/10.xyz]

          17
 
   C          1.39321830      0.03629132     -1.09376792
   C          0.72803665     -1.18840191     -1.09378931
   C         -0.66517994     -1.22470810     -1.09376792
   C         -1.39320457     -0.03629728     -1.09378931
   C         -0.72803836      1.18841678     -1.09376792
   C          0.66516792      1.22469919     -1.09378931
   C          0.00000000      0.00000000      2.62213323
   H          1.29295922     -2.11054162     -1.09222769
   H         -1.18132327     -2.17500888     -1.09221162
   H         -2.47426227     -0.06446472     -1.09222769
   H         -1.29295131      2.11056040     -1.09221162
   H          1.18130305      2.17500634     -1.09222769
   H          2.47427458      0.06444848     -1.09221162
   H          0.58687778      0.83817451      2.98589112
   H         -1.01931930      0.08916381      2.98589112
   H          0.00000000      0.00000000      1.53618302
   H          0.43244153     -0.92733832      2.98589112
