# Supplementary material for: Simple and Efficient Route toward Improved Energetics within the Framework of Density-Corrected Density Functional Theory
Source: J Chem Theory Comput. 2023 Aug 1;19(16):5427–38. doi: 10.1021/acs.jctc.3c00441 (PMC10448722; doi:10.1021/acs.jctc.3c00441)
Supplement: Supplementary file 3 — ct3c00441_si_003.zip [file ct3c00441_si_003.zip › geometries_and_references/S22/04.xyz]

          12
 
   C         -2.01864974      0.05288302      0.00000000
   C          2.01864974     -0.05288302      0.00000000
   N         -1.40777050     -1.14248443      0.00000000
   N          1.40777050      1.14248443      0.00000000
   H         -0.38724413     -1.20778249      0.00000000
   H         -3.11706210     -0.01370101      0.00000000
   H         -1.96459670     -1.97703676      0.00000000
   H          1.96459670      1.97703676      0.00000000
   H          0.38724413      1.20778249      0.00000000
   H          3.11706210      0.01370101      0.00000000
   O         -1.45220050      1.14363443      0.00000000
   O          1.45220050     -1.14363443      0.00000000
