# Supplementary material for: Simple and Efficient Route toward Improved Energetics within the Framework of Density-Corrected Density Functional Theory
Source: J Chem Theory Comput. 2023 Aug 1;19(16):5427–38. doi: 10.1021/acs.jctc.3c00441 (PMC10448722; doi:10.1021/acs.jctc.3c00441)
Supplement: Supplementary file 3 — ct3c00441_si_003.zip [file ct3c00441_si_003.zip › geometries_and_references/S22/05.xyz]

          24
 
   O         -1.46633207      1.01216965      0.00000000
   O         -0.59722314      5.48640880      0.00000000
   O          1.46633207     -1.01216965      0.00000000
   O          0.59722314     -5.48640880      0.00000000
   C          1.27690400      4.00617769      0.00000000
   C         -0.12860054      4.36215645      0.00000000
   C         -0.62814660      1.91426845      0.00000000
   C          0.62814660     -1.91426845      0.00000000
   C         -1.63672955     -2.70527748      0.00000000
   C         -1.27690400     -4.00617769      0.00000000
   C          0.12860054     -4.36215645      0.00000000
   C          1.63672955      2.70527748      0.00000000
   N          0.72050953      1.68826937      0.00000000
   N         -0.97772333      3.23964443      0.00000000
   N         -0.72050953     -1.68826937      0.00000000
   N          0.97772333     -3.23964443      0.00000000
   H          1.02325186      0.70618222      0.00000000
   H         -1.97002750      3.43238623      0.00000000
   H          2.01035107      4.79386616      0.00000000
   H          2.66906288      2.38834246      0.00000000
   H         -2.01035107     -4.79386616      0.00000000
   H         -1.02325186     -0.70618222      0.00000000
   H          1.97002750     -3.43238623      0.00000000
   H         -2.66906288     -2.38834246      0.00000000
