# Supplementary material for: Simple and Efficient Route toward Improved Energetics within the Framework of Density-Corrected Density Functional Theory
Source: J Chem Theory Comput. 2023 Aug 1;19(16):5427–38. doi: 10.1021/acs.jctc.3c00441 (PMC10448722; doi:10.1021/acs.jctc.3c00441)
Supplement: Supplementary file 3 — ct3c00441_si_003.zip [file ct3c00441_si_003.zip › geometries_and_references/S22/11.xyz]

          24
 
   C         -1.04782559     -1.42167408      0.00000000
   C         -1.45450391     -0.85544620      1.20620529
   C         -1.45450391     -0.85544620     -1.20620529
   C         -2.26679771      0.27716110      1.20695434
   C         -2.67147895      0.84502138      0.00000000
   C         -2.26679771      0.27716110     -1.20695434
   C          1.04782559      1.42167408      0.00000000
   C          1.45450391      0.85544620     -1.20620529
   C          1.45450391      0.85544620      1.20620529
   C          2.26679771     -0.27716110     -1.20695434
   C          2.67147895     -0.84502138      0.00000000
   C          2.26679771     -0.27716110      1.20695434
   H         -1.13385381     -1.29205978     -2.14231583
   H         -2.58249530      0.71630683     -2.14379853
   H         -3.30304344      1.72327063      0.00000000
   H         -2.58249530      0.71630683      2.14379853
   H         -1.13385381     -1.29205978      2.14231583
   H         -0.40602544     -2.29190570      0.00000000
   H          0.40602544      2.29190570      0.00000000
   H          1.13385381      1.29205978      2.14231583
   H          2.58249530     -0.71630683      2.14379853
   H          3.30304344     -1.72327063      0.00000000
   H          2.58249530     -0.71630683     -2.14379853
   H          1.13385381      1.29205978     -2.14231583
