# Supplementary material for: Simple and Efficient Route toward Improved Energetics within the Framework of Density-Corrected Density Functional Theory
Source: J Chem Theory Comput. 2023 Aug 1;19(16):5427–38. doi: 10.1021/acs.jctc.3c00441 (PMC10448722; doi:10.1021/acs.jctc.3c00441)
Supplement: Supplementary file 3 — ct3c00441_si_003.zip [file ct3c00441_si_003.zip › geometries_and_references/S22/06b.xyz]

          13
 
   N         -1.29694253      0.43034486     -0.02339591
   N         -1.34139184     -1.84193005      0.41236996
   C          0.79405528     -0.73523549      0.14705765
   C          1.48888656      0.43995285     -0.06003802
   C          0.78026739      1.62787642     -0.25242149
   C         -0.60169024      1.56170731     -0.22498258
   C         -0.61428397     -0.71397083      0.16066486
   H          2.57023980      0.43297545     -0.07378002
   H          1.28138892      2.56880649     -0.42045044
   H         -1.19571639      2.45575901     -0.37450174
   H          1.31621747     -1.66976183      0.30024330
   H         -0.86023262     -2.71490375      0.28659350
   H         -2.32079784     -1.84162044      0.12264095
