# Supplementary material for: Simple and Efficient Route toward Improved Energetics within the Framework of Density-Corrected Density Functional Theory
Source: J Chem Theory Comput. 2023 Aug 1;19(16):5427–38. doi: 10.1021/acs.jctc.3c00441 (PMC10448722; doi:10.1021/acs.jctc.3c00441)
Supplement: Supplementary file 3 — ct3c00441_si_003.zip [file ct3c00441_si_003.zip › geometries_and_references/S22/07b.xyz]

          15
 
   N         -0.34230883      1.76355295      0.00000000
   N          1.65332635      0.61122840      0.00000000
   C         -0.41287473     -0.61925764      0.00000000
   C          1.04280069     -0.62945892      0.00000000
   C         -1.03485166      0.58072250      0.00000000
   C          1.03933810      1.84355143      0.00000000
   C         -1.13178410     -1.92691313      0.00000000
   O          1.71149159     -1.66485936      0.00000000
   O          1.63726220      2.90478153      0.00000000
   H         -0.82288650      2.64766516      0.00000000
   H          2.69520170      0.62585971      0.00000000
   H         -2.11214546      0.66968999      0.00000000
   H         -0.85647443     -2.51434573     -0.87477156
   H         -0.85647443     -2.51434573      0.87477156
   H         -2.20962049     -1.77787116      0.00000000
