# Supplementary material for: Simple and Efficient Route toward Improved Energetics within the Framework of Density-Corrected Density Functional Theory
Source: J Chem Theory Comput. 2023 Aug 1;19(16):5427–38. doi: 10.1021/acs.jctc.3c00441 (PMC10448722; doi:10.1021/acs.jctc.3c00441)
Supplement: Supplementary file 3 — ct3c00441_si_003.zip [file ct3c00441_si_003.zip › geometries_and_references/S22/15.xyz]

          30
 
   N          0.17587861      2.64192585     -0.74008024
   N         -1.70113520      1.95307406      0.29442613
   N         -1.52213246      0.06730898      2.67581683
   N          0.78234041      0.16500941      2.35762192
   N          1.83755534      1.45928805      0.60589215
   N          1.17203815     -0.41281381     -2.11223940
   N         -1.09911487     -0.40330148     -1.80637088
   H         -1.34229828     -0.72439480      3.27043067
   H         -2.39529705      0.05626338      2.17303445
   H          2.80261119      0.31392716      2.01149064
   H          0.75758469      3.06489127     -1.44477901
   H          2.32245487     -1.63199297     -0.88120634
   H          0.07234767     -2.34052168      1.66430046
   H         -0.26359205     -3.64195683      0.52962171
   H          1.40782189     -3.12219205      0.81703794
   H         -1.76286378      3.25811629     -1.39041926
   H         -2.00482926     -0.01508636     -2.03290503
   H          1.98190680     -0.04093196     -2.57978698
   C          0.25417482     -1.78886486     -0.38738589
   C          0.37870648     -2.78286464      0.71779411
   C         -0.59314857      1.40652191      0.89586304
   C          0.59179597      1.81307204      0.27207023
   C          1.83181266      0.64237368      1.66247459
   C         -1.07189437     -1.29472597     -0.72830772
   C         -0.44955962      0.52655683      1.98290680
   C          1.30963092     -1.31859980     -1.08939537
   C         -0.03495267      0.11590949     -2.51070496
   C         -1.18828026      2.68083282     -0.68548930
   O         -0.14321041      0.95778657     -3.38743764
   O         -2.10635163     -1.60461060     -0.15427362
