# Supplementary material for: Simple and Efficient Route toward Improved Energetics within the Framework of Density-Corrected Density Functional Theory
Source: J Chem Theory Comput. 2023 Aug 1;19(16):5427–38. doi: 10.1021/acs.jctc.3c00441 (PMC10448722; doi:10.1021/acs.jctc.3c00441)
Supplement: Supplementary file 3 — ct3c00441_si_003.zip [file ct3c00441_si_003.zip › geometries_and_references/S22/01.xyz]

           8
 
   N         -1.57871857     -0.04661102      0.00000000
   N          1.57871857      0.04661102      0.00000000
   H         -2.15862174      0.13639605      0.80956529
   H         -0.84947130      0.65819321      0.00000000
   H         -2.15862174      0.13639605     -0.80956529
   H          2.15862174     -0.13639605     -0.80956529
   H          0.84947130     -0.65819321      0.00000000
   H          2.15862174     -0.13639605      0.80956529
