# Supplementary material for: Simple and Efficient Route toward Improved Energetics within the Framework of Density-Corrected Density Functional Theory
Source: J Chem Theory Comput. 2023 Aug 1;19(16):5427–38. doi: 10.1021/acs.jctc.3c00441 (PMC10448722; doi:10.1021/acs.jctc.3c00441)
Supplement: Supplementary file 3 — ct3c00441_si_003.zip [file ct3c00441_si_003.zip › geometries_and_references/S22/14.xyz]

          28
 
   C          0.02063558      1.50889316     -1.27016128
   C         -1.23297004      0.95113446     -1.51363658
   C         -1.33659622     -0.24866704     -2.21464254
   C         -0.18723290     -0.88937444     -2.67502164
   C          1.06649835     -0.32648607     -2.43746830
   C          1.17070975      0.87371017     -1.73620989
   C         -1.98035828      0.40288528      1.99512922
   C         -0.77323230      1.05107686      2.20047271
   C          0.41213853      0.42631649      1.77852015
   C          1.79257235      0.78092490      1.81317471
   C          2.48684649     -0.25404315      1.22910542
   C          0.32783130     -0.84991776      1.15564923
   C         -0.88675726     -1.50828155      0.95446770
   C         -2.03757581     -0.86473599      1.38141844
   H         -2.12339106      1.44248370     -1.14679433
   H         -0.74344338      2.02141313      2.67938328
   H         -2.30926466     -0.68458129     -2.39889693
   H         -0.26863222     -1.81854568     -3.22349795
   H          2.22872133      1.67685981      2.22136474
   H          1.95829515     -0.81705362     -2.80562154
   H          2.14174523      1.30970731     -1.54626883
   H         -2.90005593      0.87241483      2.31767988
   H         -0.93121054     -2.47845443      0.47717514
   H          0.10178381      2.43359466     -0.71562227
   H         -2.99728880     -1.34335398      1.24061413
   H          1.84928459     -2.05966585      0.32707759
   H          3.54459034     -0.37150337      1.06329734
   N          1.60635659     -1.23675053      0.84931238
