# Supplementary material for: Simple and Efficient Route toward Improved Energetics within the Framework of Density-Corrected Density Functional Theory
Source: J Chem Theory Comput. 2023 Aug 1;19(16):5427–38. doi: 10.1021/acs.jctc.3c00441 (PMC10448722; doi:10.1021/acs.jctc.3c00441)
Supplement: Supplementary file 3 — ct3c00441_si_003.zip [file ct3c00441_si_003.zip › geometries_and_references/S22/07a.xyz]

          15
 
   N         -1.95178386      0.56106710      0.00000000
   N         -0.03332925      2.02368895      0.00000000
   N          1.20212147     -1.34637914      0.00000000
   N          2.04324360      0.73974544      0.00000000
   N         -1.81549148     -1.75738763      0.00000000
   C         -1.33757753      1.76324646      0.00000000
   C          0.18821586     -0.41697702      0.00000000
   C          2.29673251     -0.60429320      0.00000000
   C          0.67816805      0.88872551      0.00000000
   C         -1.21282642     -0.56026720      0.00000000
   H         -2.00723682      2.61399844      0.00000000
   H          3.30214065     -0.99077818      0.00000000
   H          2.71743323      1.48693454      0.00000000
   H         -2.82778832     -1.82173922      0.00000000
   H         -1.24202169     -2.57958482      0.00000000
