# Supplementary material for: Simple and Efficient Route toward Improved Energetics within the Framework of Density-Corrected Density Functional Theory
Source: J Chem Theory Comput. 2023 Aug 1;19(16):5427–38. doi: 10.1021/acs.jctc.3c00441 (PMC10448722; doi:10.1021/acs.jctc.3c00441)
Supplement: Supplementary file 3 — ct3c00441_si_003.zip [file ct3c00441_si_003.zip › geometries_and_references/S22/02.xyz]

           6
 
   O         -1.65542061     -0.12330038      0.00000000
   O          1.24621244      0.10268870      0.00000000
   H         -0.70409026      0.03193167      0.00000000
   H         -2.03867273      0.75372294      0.00000000
   H          1.57598558     -0.38252146     -0.75856129
   H          1.57598558     -0.38252146      0.75856129
