# Supplementary material for: Simple and Efficient Route toward Improved Energetics within the Framework of Density-Corrected Density Functional Theory
Source: J Chem Theory Comput. 2023 Aug 1;19(16):5427–38. doi: 10.1021/acs.jctc.3c00441 (PMC10448722; doi:10.1021/acs.jctc.3c00441)
Supplement: Supplementary file 3 — ct3c00441_si_003.zip [file ct3c00441_si_003.zip › geometries_and_references/S22/16.xyz]

          10
 
   C          0.00000000     -0.66757823     -1.76775615
   C          0.00000000      0.66757823     -1.76775615
   C          0.00000000      0.00000000      3.25740755
   C          0.00000000      0.00000000      2.05014410
   H         -0.92362134      1.23225346     -1.76928225
   H          0.92362134      1.23225346     -1.76928225
   H          0.92362134     -1.23225346     -1.76928225
   H         -0.92362134     -1.23225346     -1.76928225
   H          0.00000000      0.00000000      0.98425575
   H          0.00000000      0.00000000      4.32083390
