# Supplementary material for: Simple and Efficient Route toward Improved Energetics within the Framework of Density-Corrected Density Functional Theory
Source: J Chem Theory Comput. 2023 Aug 1;19(16):5427–38. doi: 10.1021/acs.jctc.3c00441 (PMC10448722; doi:10.1021/acs.jctc.3c00441)
Supplement: Supplementary file 3 — ct3c00441_si_003.zip [file ct3c00441_si_003.zip › geometries_and_references/S22/17.xyz]

          15
 
   C          0.76502027     -0.57333614     -1.20754303
   C          0.46281238      0.78759245     -1.20790449
   C          0.31206763      1.46840937      0.00000000
   C          0.46281238      0.78759245      1.20790449
   C          0.76502027     -0.57333614      1.20754303
   C          0.91655965     -1.25341032      0.00000000
   H          0.88107744     -1.10105390     -2.14414902
   H          0.34179795      1.31476114     -2.14405541
   H          0.07626764      2.52369312      0.00000000
   H          0.34179795      1.31476114      2.14405541
   H          0.88107744     -1.10105390      2.14414902
   H          1.15341516     -2.30861598      0.00000000
   H         -2.63850392     -1.18253195      0.00000000
   H         -1.91710265      0.13446261      0.00000000
   O         -2.80411960     -0.23793393      0.00000000
