# Supplementary material for: Simple and Efficient Route toward Improved Energetics within the Framework of Density-Corrected Density Functional Theory
Source: J Chem Theory Comput. 2023 Aug 1;19(16):5427–38. doi: 10.1021/acs.jctc.3c00441 (PMC10448722; doi:10.1021/acs.jctc.3c00441)
Supplement: Supplementary file 3 — ct3c00441_si_003.zip [file ct3c00441_si_003.zip › geometries_and_references/S22/03.xyz]

          10
 
   C         -1.88889666     -0.17969206      0.00000000
   C          1.88889666      0.17969206      0.00000000
   O         -1.17043543     -1.16659040      0.00000000
   O         -1.49328055      1.07368943      0.00000000
   O          1.49328055     -1.07368943      0.00000000
   O          1.17043543      1.16659040      0.00000000
   H         -0.49883317      1.10719538      0.00000000
   H         -2.97948901     -0.25882910      0.00000000
   H          2.97948901      0.25882910      0.00000000
   H          0.49883317     -1.10719538      0.00000000
