# Supplementary material for: Simple and Efficient Route toward Improved Energetics within the Framework of Density-Corrected Density Functional Theory
Source: J Chem Theory Comput. 2023 Aug 1;19(16):5427–38. doi: 10.1021/acs.jctc.3c00441 (PMC10448722; doi:10.1021/acs.jctc.3c00441)
Supplement: Supplementary file 3 — ct3c00441_si_003.zip [file ct3c00441_si_003.zip › geometries_and_references/S22/04a.xyz]

           6
 
   C         -0.29406244      0.57696421      0.00000000
   O          0.27238676      1.66771559      0.00000000
   N          0.31681678     -0.61840322      0.00000000
   H         -0.24000942     -1.45295552      0.00000000
   H          1.33734314     -0.68370124      0.00000000
   H         -1.39247483      0.51038018      0.00000000
