# Supplementary material for: Simple and Efficient Route toward Improved Energetics within the Framework of Density-Corrected Density Functional Theory
Source: J Chem Theory Comput. 2023 Aug 1;19(16):5427–38. doi: 10.1021/acs.jctc.3c00441 (PMC10448722; doi:10.1021/acs.jctc.3c00441)
Supplement: Supplementary file 3 — ct3c00441_si_003.zip [file ct3c00441_si_003.zip › geometries_and_references/S22/12a.xyz]

          10
 
   C         -1.13064970      0.69613837      0.00000000
   C         -1.13064970     -0.69613837      0.00000000
   C          1.13064970     -0.69613837      0.00000000
   C          1.13064970      0.69613837      0.00000000
   N          0.00000000     -1.41447872      0.00000000
   N          0.00000000      1.41447872      0.00000000
   H         -2.06248004      1.24727895      0.00000000
   H         -2.06248004     -1.24727895      0.00000000
   H          2.06248004     -1.24727895      0.00000000
   H          2.06248004      1.24727895      0.00000000
